# Supplementary material for: Correction: Experimental evolution of diverse Escherichia coli metabolic mutants identifies genetic loci for convergent adaptation of growth rate
Source: PLoS Genet. 2018 May 29;14(5):e1007411. doi: 10.1371/journal.pgen.1007411 (PMC5973558; doi:10.1371/journal.pgen.1007411)
Supplement: S3 Table — (XLSX) [file pgen.1007411.s004.xlsx]

## Sheet: Legend
S3 Table: Analysis of the transcriptomic response to the dapF deletion and adaptive evolution
∆dapF parent vs. WT-Keio: Expression ratios between WT and the primary null strain (edgeR, ref. 93) for all genes. PANTHER (ref. 46) was used to calculate the enriched Gene Ontology terms
restored_to_WT: Genes for which expression levels are statistically restored to WT levels in the suppressor strains.
regulated_in_sup: Genes unaffected by primary deletion, and modulated in suppressor strains.
full dataset for Venn Analysis; formatted to render Venn diagrams using VennT; http://drpowell.github.io/vennt/
for Venn Analysis, export full table in the final tab as .csv
dpwnloaded python script from github link above can be run on the .csv file: python vennt.py gene-lists.csv > my-vennt.html
When considering Venn analysis: although it might appear inconsistent for genes to exist in the single sets of Fig 6B (WT vs. Primary Deletion only, WT vs. sup only or Primary Deletion vs sup only), genes may fall into these regions due to the statistical significance thresholds that define whether two expression values are different.

## Sheet: ∆dapF parent vs. WT-Keio
Expression ratios between WT and the primary null strain for all genes.
logFC = log fold change = log2(WT/null)
adj.P.Val = false discovery rate, see materials and methods.
Differentially regulated genes (with FDR <0.01) were sorted by GO Terms. Go Term Categories significantly enriched in the regulated gene set are shown on the right.
key	Gene Name	logFC	adj.P.Val			GO biological process complete	# in database	# hits in list	expected # of hits	Fold Enrichment	Direction of enrichment (+ or -)	P value
wt_v_dapF	thrL	-0.410866	0.583344			Unclassified	1649	106	128.84	0.82	-	0
wt_v_dapF	thrA	-0.197184	0.858105			alpha-amino acid biosynthetic process	89	34	6.95	4.89	+	4.21e-11
wt_v_dapF	thrB	0.0472163	0.96697			alpha-amino acid metabolic process	139	42	10.86	3.87	+	9.46e-11
wt_v_dapF	thrC	-0.00731951	0.997987			cellular amino acid biosynthetic process	98	35	7.66	4.57	+	1.19e-10
wt_v_dapF	yaaX	0.170876	0.788517			organonitrogen compound biosynthetic process	334	66	26.1	2.53	+	2.19e-09
wt_v_dapF	yaaA	0.254232	0.678731			cellular amino acid metabolic process	174	44	13.6	3.24	+	8.48e-09
wt_v_dapF	yaaJ	0.486035	0.450273			carboxylic acid biosynthetic process	155	41	12.11	3.39	+	1.18e-08
wt_v_dapF	talB	0.586002	0.430934			organic acid biosynthetic process	155	41	12.11	3.39	+	1.18e-08
wt_v_dapF	mog	-0.755499	0.120872			organonitrogen compound metabolic process	501	81	39.14	2.07	+	1.09e-07
wt_v_dapF	satP	-0.701499	0.215649			single-organism biosynthetic process	417	64	32.58	1.96	+	0.000102
wt_v_dapF	yaaW	-0.658155	0.131609			carboxylic acid metabolic process	371	59	28.99	2.04	+	0.000107
wt_v_dapF	yaaI	-0.287434	0.576482			small molecule biosynthetic process	216	41	16.88	2.43	+	0.000141
wt_v_dapF	dnaK	-0.563436	0.521769			oxoacid metabolic process	377	59	29.46	2	+	0.000183
wt_v_dapF	dnaJ	0.153036	0.868357			single-organism process	1414	155	110.48	1.4	+	0.000214
wt_v_dapF	insL1_1	0.26405	0.600975			histidine biosynthetic process	8	8	0.63	12.8	+	0.000229
wt_v_dapF	hokC	-5.83318	0.0944015			histidine metabolic process	8	8	0.63	12.8	+	0.000229
wt_v_dapF	mokC	-0.318849	0.609608			imidazole-containing compound metabolic process	8	8	0.63	12.8	+	0.000229
wt_v_dapF	sokC	-0.621722	0.365367			organic acid metabolic process	380	59	29.69	1.99	+	0.000238
wt_v_dapF	nhaA	-0.333912	0.687602			enterobactin biosynthetic process	8	7	0.63	11.2	+	0.00302
wt_v_dapF	nhaR	-0.176571	0.809098			siderophore biosynthetic process from catechol	8	7	0.63	11.2	+	0.00302
wt_v_dapF	insB1_1	-0.741752	0.178785			siderophore biosynthetic process	8	7	0.63	11.2	+	0.00302
wt_v_dapF	insA_1	0.0733737	0.939011			small molecule metabolic process	608	78	47.5	1.64	+	0.00417
wt_v_dapF	rpsT	-0.0641317	0.961439			cellular macromolecule metabolic process	661	25	51.65	0.48	-	0.00636
wt_v_dapF	yaaY	-0.522702	0.357431			catechol-containing compound biosynthetic process	9	7	0.7	9.95	+	0.00644
wt_v_dapF	ribF	0.0562406	0.954286			phenol-containing compound biosynthetic process	9	7	0.7	9.95	+	0.00644
wt_v_dapF	ileS	0.197381	0.831247			siderophore metabolic process	9	7	0.7	9.95	+	0.00644
wt_v_dapF	lspA	-0.144919	0.869808			enterobactin metabolic process	9	7	0.7	9.95	+	0.00644
wt_v_dapF	fkpB	0.205538	0.795362			catechol-containing compound metabolic process	10	7	0.78	8.96	+	0.0126
wt_v_dapF	ispH	0.205202	0.805641			nonribosomal peptide biosynthetic process	10	7	0.78	8.96	+	0.0126
wt_v_dapF	rihC	0.838322	0.154169			nucleic acid metabolic process	377	10	29.46	0.34	-	0.0128
wt_v_dapF	dapB	0.963361	0.118005			single-organism metabolic process	864	99	67.51	1.47	+	0.0199
wt_v_dapF	carA	2.50744	0.000774133			single-organism cellular process	1024	113	80.01	1.41	+	0.0217
wt_v_dapF	carB	2.87852	0.000150742			phenol-containing compound metabolic process	11	7	0.86	8.14	+	0.023
wt_v_dapF	caiF	0.491389	0.471284			glutamine family amino acid metabolic process	42	13	3.28	3.96	+	0.026
wt_v_dapF	caiE	0.0242923	0.982808			macromolecule metabolic process	729	31	56.96	0.54	-	0.027
wt_v_dapF	caiD	0.489186	0.480906
wt_v_dapF	caiC	-0.293491	0.618322
wt_v_dapF	caiB	0.513596	0.34346
wt_v_dapF	caiA	-0.294153	0.621165
wt_v_dapF	caiT	-0.162143	0.78241
wt_v_dapF	fixA	0.0129813	0.995226
wt_v_dapF	fixB	0.0420511	0.957791
wt_v_dapF	fixC	-0.0866034	0.908095
wt_v_dapF	fixX	0.0749144	0.983169
wt_v_dapF	yaaU	-0.316996	0.609521
wt_v_dapF	kefF	-0.00195107	0.99996
wt_v_dapF	kefC	0.115753	0.881836
wt_v_dapF	folA	-0.981897	0.106154
wt_v_dapF	apaH	-0.127431	0.897384
wt_v_dapF	apaG	0.264805	0.735292
wt_v_dapF	rsmA	0.373715	0.543305
wt_v_dapF	pdxA	0.451658	0.539911
wt_v_dapF	surA	0.456671	0.521769
wt_v_dapF	lptD	0.505671	0.541229
wt_v_dapF	djlA	0.328295	0.561214
wt_v_dapF	yabP	-0.114009	0.914213
wt_v_dapF	rluA	-0.659505	0.256197
wt_v_dapF	rapA	-0.485418	0.422026
wt_v_dapF	polB	0.0918222	0.923687
wt_v_dapF	araD	0.193818	0.832879
wt_v_dapF	araC	0.19401	0.683428
wt_v_dapF	yabI	-0.104009	0.889201
wt_v_dapF	thiQ	0.232095	0.733412
wt_v_dapF	thiP	1.0459	0.0484471
wt_v_dapF	thiB	1.17029	0.0181278
wt_v_dapF	sgrR	0.623868	0.266239
wt_v_dapF	sgrS	-1.43808	0.0682011
wt_v_dapF	sgrT	#NUM!	#NUM!
wt_v_dapF	setA	-0.357174	0.462766
wt_v_dapF	leuD	0.88147	0.222484
wt_v_dapF	leuC	0.984755	0.262825
wt_v_dapF	leuB	0.8652	0.316619
wt_v_dapF	leuA	0.832992	0.3732
wt_v_dapF	leuL	-0.107126	0.896379
wt_v_dapF	leuO	-1.20755	0.0653636
wt_v_dapF	ilvI	2.39209	3.10589e-05
wt_v_dapF	ilvH	1.61276	0.00206365
wt_v_dapF	cra	0.527988	0.269389
wt_v_dapF	mraZ	-0.0332122	0.969752
wt_v_dapF	rsmH	0.124985	0.877981
wt_v_dapF	ftsL	0.187572	0.796395
wt_v_dapF	ftsI	0.0862467	0.927141
wt_v_dapF	murE	0.392131	0.521047
wt_v_dapF	murF	0.384925	0.520621
wt_v_dapF	mraY	0.367471	0.51869
wt_v_dapF	murD	0.538562	0.372089
wt_v_dapF	ftsW	0.378229	0.480906
wt_v_dapF	murG	0.615874	0.30588
wt_v_dapF	murC	0.77027	0.237433
wt_v_dapF	ddlB	0.474484	0.473409
wt_v_dapF	ftsQ	0.290472	0.632188
wt_v_dapF	ftsA	0.441698	0.413151
wt_v_dapF	ftsZ	0.452689	0.535996
wt_v_dapF	lpxC	-0.128073	0.914213
wt_v_dapF	secM	0.423379	0.578771
wt_v_dapF	secA	0.456739	0.491511
wt_v_dapF	mutT	0.23283	0.692309
wt_v_dapF	yacG	0.0025376	0.99996
wt_v_dapF	zapD	0.13569	0.869447
wt_v_dapF	coaE	0.126503	0.880393
wt_v_dapF	guaC	1.58464	0.0179289
wt_v_dapF	hofC	0.0205583	0.978906
wt_v_dapF	hofB	-0.0299869	0.971089
wt_v_dapF	ppdD	0.543871	0.455296
wt_v_dapF	nadC	0.564977	0.386706
wt_v_dapF	ampD	0.509609	0.461385
wt_v_dapF	ampE	1.12941	0.0107044
wt_v_dapF	aroP	1.46253	0.0184715
wt_v_dapF	pdhR	-0.29544	0.761755
wt_v_dapF	aceE	-0.130818	0.912763
wt_v_dapF	aceF	-0.325654	0.729692
wt_v_dapF	lpd	0.0948182	0.926661
wt_v_dapF	yacH	-0.227199	0.759242
wt_v_dapF	acnB	0.037082	0.972261
wt_v_dapF	yacL	-0.219976	0.76681
wt_v_dapF	speD	1.79412	0.00701507
wt_v_dapF	speE	1.65786	0.0178005
wt_v_dapF	yacC	-0.441429	0.490635
wt_v_dapF	cueO	0.427536	0.484125
wt_v_dapF	gcd	-0.760936	0.327393
wt_v_dapF	hpt	-0.0333861	0.970508
wt_v_dapF	can	-0.506206	0.538601
wt_v_dapF	yadG	-0.0782021	0.926661
wt_v_dapF	yadH	-0.129694	0.858105
wt_v_dapF	yadI	-0.133411	0.823952
wt_v_dapF	yadE	-0.380872	0.539911
wt_v_dapF	panD	0.255992	0.756444
wt_v_dapF	yadD	-0.431785	0.44664
wt_v_dapF	panC	-0.0171601	0.989316
wt_v_dapF	panB	0.314504	0.699407
wt_v_dapF	yadC	-0.723253	0.215649
wt_v_dapF	yadK	-0.864945	0.0876384
wt_v_dapF	yadL	-0.576129	0.347879
wt_v_dapF	yadM	-0.963718	0.0529184
wt_v_dapF	htrE	-0.593994	0.349033
wt_v_dapF	yadV	-0.768399	0.267657
wt_v_dapF	yadN	-0.78427	0.283312
wt_v_dapF	folK	0.923574	0.143213
wt_v_dapF	pcnB	1.29492	0.0379945
wt_v_dapF	gluQ	-0.0988619	0.861828
wt_v_dapF	dksA	-0.175331	0.827378
wt_v_dapF	sfsA	0.192781	0.804009
wt_v_dapF	ligT	0.229804	0.794909
wt_v_dapF	hrpB	0.204127	0.774459
wt_v_dapF	mrcB	0.239963	0.732451
wt_v_dapF	fhuA	0.134909	0.905082
wt_v_dapF	fhuC	0.435867	0.412024
wt_v_dapF	fhuD	0.785661	0.138395
wt_v_dapF	fhuB	0.471778	0.400044
wt_v_dapF	hemL	0.436811	0.508265
wt_v_dapF	clcA	-0.165663	0.845105
wt_v_dapF	erpA	-0.922719	0.109365
wt_v_dapF	yadS	-0.0523428	0.950021
wt_v_dapF	btuF	0.881942	0.119555
wt_v_dapF	mtn	-0.384086	0.570312
wt_v_dapF	dgt	0.258992	0.657536
wt_v_dapF	degP	0.952083	0.14761
wt_v_dapF	cdaR	-0.260325	0.665585
wt_v_dapF	yaeH	-0.668589	0.352038
wt_v_dapF	yaeI	0.0818554	0.914213
wt_v_dapF	dapD	-0.2628	0.748158
wt_v_dapF	glnD	-0.229376	0.804457
wt_v_dapF	map	-1.06844	0.119428
wt_v_dapF	tff	1.4332	0.0535191
wt_v_dapF	rpsB	0.910368	0.205902
wt_v_dapF	tsf	0.944005	0.136534
wt_v_dapF	pyrH	0.115243	0.869722
wt_v_dapF	frr	0.0745638	0.93164
wt_v_dapF	dxr	-0.501963	0.348559
wt_v_dapF	ispU	0.658407	0.255504
wt_v_dapF	cdsA	0.20046	0.735292
wt_v_dapF	rseP	0.204914	0.797462
wt_v_dapF	bamA	0.331752	0.694174
wt_v_dapF	skp	0.343895	0.646602
wt_v_dapF	lpxD	-0.0523129	0.961816
wt_v_dapF	fabZ	-0.24698	0.754365
wt_v_dapF	lpxA	-0.355321	0.607965
wt_v_dapF	lpxB	-0.13378	0.855494
wt_v_dapF	rnhB	0.123421	0.881836
wt_v_dapF	dnaE	0.41829	0.535996
wt_v_dapF	accA	0.747641	0.18651
wt_v_dapF	ldcC	0.183129	0.80651
wt_v_dapF	yaeR	0.10304	0.896725
wt_v_dapF	tilS	0.203466	0.758665
wt_v_dapF	rof	-0.410174	0.529832
wt_v_dapF	yaeP	-0.205823	0.752444
wt_v_dapF	yaeQ	0.0176734	0.983697
wt_v_dapF	arfB	-0.492653	0.280501
wt_v_dapF	nlpE	-0.0771034	0.926661
wt_v_dapF	yaeF	-0.584493	0.242214
wt_v_dapF	proS	0.351002	0.605167
wt_v_dapF	tsaA	0.377918	0.615239
wt_v_dapF	rcsF	-0.0293315	0.977083
wt_v_dapF	metQ	1.24269	0.0414819
wt_v_dapF	metI	0.98111	0.137508
wt_v_dapF	metN	0.449191	0.531803
wt_v_dapF	gmhB	0.111632	0.877981
wt_v_dapF	rrsH	1.48494	0.0900576
wt_v_dapF	ileV	1.12143	0.0974404
wt_v_dapF	alaV	0.443924	0.869517
wt_v_dapF	rrlH	0.773441	0.525706
wt_v_dapF	rrfH	0.231049	0.914213
wt_v_dapF	aspU	0.17794	0.836458
wt_v_dapF	dkgB	-0.694716	0.267657
wt_v_dapF	yafC	-0.20349	0.773393
wt_v_dapF	yafD	-0.0619692	0.951436
wt_v_dapF	yafE	-0.32929	0.710272
wt_v_dapF	mltD	0.45328	0.495315
wt_v_dapF	gloB	-0.308037	0.609521
wt_v_dapF	yafS	-0.287428	0.715619
wt_v_dapF	rnhA	-0.0939167	0.914213
wt_v_dapF	dnaQ	-0.332171	0.666653
wt_v_dapF	aspV	0.409944	0.606817
wt_v_dapF	yafT	-0.230838	0.697869
wt_v_dapF	ykfM	-0.350969	0.670332
wt_v_dapF	yafU	0.0165433	0.989661
wt_v_dapF	yafF	-0.874526	0.0633038
wt_v_dapF	yafV	0.162683	0.802971
wt_v_dapF	ivy	-0.0836056	0.914213
wt_v_dapF	fadE	-0.545987	0.427159
wt_v_dapF	gmhA	-0.527662	0.40939
wt_v_dapF	yafJ	0.0693961	0.946265
wt_v_dapF	yafK	0.397768	0.538601
wt_v_dapF	yafQ	-0.179229	0.80651
wt_v_dapF	dinJ	-0.534018	0.511749
wt_v_dapF	yafL	-0.728004	0.161642
wt_v_dapF	rayT	0.0291934	0.971089
wt_v_dapF	lfhA	-0.24534	0.691335
wt_v_dapF	lafU	-0.639906	0.172942
wt_v_dapF	dinB	-0.109509	0.888423
wt_v_dapF	yafN	-0.742529	0.172511
wt_v_dapF	yafO	-0.810689	0.148349
wt_v_dapF	yafP	-0.779057	0.180827
wt_v_dapF	ykfJ	-0.704788	0.454618
wt_v_dapF	prfH	-0.364931	0.51515
wt_v_dapF	pepD	-0.433175	0.545611
wt_v_dapF	gpt	0.309677	0.680517
wt_v_dapF	frsA	0.0871299	0.922142
wt_v_dapF	crl	-2.30067	0.000793483
wt_v_dapF	phoE	-2.42904	0.00406305
wt_v_dapF	proB	-0.0221913	0.979589
wt_v_dapF	proA	-0.0963034	0.92593
wt_v_dapF	thrW	-0.7571	0.144633
wt_v_dapF	ykfN	-0.362263	0.804009
wt_v_dapF	ykfI	-0.411473	0.591003
wt_v_dapF	yafW	0.331048	0.708651
wt_v_dapF	ykfH	0.490507	0.479759
wt_v_dapF	ykfG	0.287745	0.582267
wt_v_dapF	yafX	0.808643	0.0983065
wt_v_dapF	ykfF	0.589965	0.419094
wt_v_dapF	ykfB	-0.444327	0.571203
wt_v_dapF	yafY	0.773998	0.0863619
wt_v_dapF	ykfL	0.185073	0.7822
wt_v_dapF	ykfK	-0.513061	0.557563
wt_v_dapF	yafZ	0.264626	0.747665
wt_v_dapF	ykfA	-0.198302	0.726346
wt_v_dapF	perR	-0.388074	0.480906
wt_v_dapF	insN	-0.114811	0.861828
wt_v_dapF	insI1_1	-0.225031	0.732178
wt_v_dapF	eyeA	-0.113388	0.954091
wt_v_dapF	ykfC	-0.271247	0.611396
wt_v_dapF	insH1_1	0.34707	0.583344
wt_v_dapF	mmuP	0.0494245	0.954286
wt_v_dapF	mmuM	0.336418	0.546532
wt_v_dapF	afuC	-0.221426	0.753931
wt_v_dapF	afuB	0.283082	0.666653
wt_v_dapF	insB1_2	-0.138691	0.817481
wt_v_dapF	insA_2	0.0325296	0.971089
wt_v_dapF	insI1_2	-0.289916	0.607468
wt_v_dapF	insX	-0.0731972	0.926479
wt_v_dapF	yagB	-0.0112653	0.991287
wt_v_dapF	yagA	0.200151	0.811102
wt_v_dapF	yagE	1.62207	0.00442157
wt_v_dapF	yagF	1.13357	0.0418855
wt_v_dapF	yagG	-0.104462	0.896379
wt_v_dapF	yagH	0.0799498	0.916472
wt_v_dapF	yagI	0.0526224	0.953291
wt_v_dapF	argF	1.20058	0.145827
wt_v_dapF	ykgS	-0.351633	0.578771
wt_v_dapF	insB1_3	-0.0529489	0.952277
wt_v_dapF	insA_3	0.0513492	0.954286
wt_v_dapF	yagJ	-0.664605	0.217124
wt_v_dapF	yagK	-0.875958	0.129779
wt_v_dapF	yagL	-0.53476	0.451524
wt_v_dapF	yagM	-0.381529	0.653667
wt_v_dapF	yagN	-0.377043	0.561214
wt_v_dapF	intF	-1.18017	0.0917001
wt_v_dapF	ptwF	#NUM!	#NUM!
wt_v_dapF	yagP	-0.75609	0.242223
wt_v_dapF	ykgT	-0.772966	0.399724
wt_v_dapF	paoD	-0.233157	0.783847
wt_v_dapF	paoC	-0.351165	0.658458
wt_v_dapF	paoB	-0.180812	0.817481
wt_v_dapF	paoA	-0.552194	0.436611
wt_v_dapF	yagU	-1.15169	0.0293261
wt_v_dapF	ykgJ	-0.309872	0.624956
wt_v_dapF	ecpE	-0.288151	0.599014
wt_v_dapF	ecpD	-0.0907474	0.918487
wt_v_dapF	ecpC	-0.218357	0.725143
wt_v_dapF	ecpB	0.0804469	0.939011
wt_v_dapF	ecpA	-0.0731214	0.924671
wt_v_dapF	ecpR	-0.710364	0.326343
wt_v_dapF	ykgL	-0.421519	0.684556
wt_v_dapF	ykgO	-1.60697	0.198063
wt_v_dapF	ykgM	-0.756718	0.242167
wt_v_dapF	ykgR	-0.976664	0.617593
wt_v_dapF	ykgP	-2.41479	0.147106
wt_v_dapF	eaeH	-1.1116	0.0601307
wt_v_dapF	insE1_1	0.467963	0.634233
wt_v_dapF	insF1_1	-0.42058	0.347209
wt_v_dapF	ykgA	-0.375583	0.592352
wt_v_dapF	ykgQ	-1.9692	0.197099
wt_v_dapF	rclC	-0.760928	0.23525
wt_v_dapF	rclB	0.292668	0.811155
wt_v_dapF	rclA	-0.173081	0.798361
wt_v_dapF	rclR	-0.889937	0.0657427
wt_v_dapF	ykgE	-0.338731	0.533474
wt_v_dapF	ykgF	-0.149064	0.826121
wt_v_dapF	ykgG	-0.421781	0.445237
wt_v_dapF	ykgH	-1.66472	0.0326206
wt_v_dapF	betA	-0.810672	0.204123
wt_v_dapF	betB	-1.00947	0.14142
wt_v_dapF	betI	-1.32841	0.026532
wt_v_dapF	betT	-0.83391	0.133868
wt_v_dapF	yahA	-1.26189	0.0439256
wt_v_dapF	yahB	0.340022	0.587815
wt_v_dapF	yahC	-0.00195258	0.99996
wt_v_dapF	yahD	-0.113849	0.871229
wt_v_dapF	yahE	-0.730188	0.156184
wt_v_dapF	yahF	-0.432801	0.455652
wt_v_dapF	yahG	0.0497475	0.954091
wt_v_dapF	yahI	0.110621	0.867143
wt_v_dapF	yahJ	0.269689	0.53907
wt_v_dapF	yahK	-0.291471	0.668079
wt_v_dapF	yahL	-1.38242	0.0481
wt_v_dapF	yahM	-0.307951	0.636883
wt_v_dapF	yahN	-0.186242	0.780672
wt_v_dapF	yahO	-0.762799	0.405448
wt_v_dapF	prpR	-0.920392	0.170686
wt_v_dapF	prpB	-0.324533	0.583344
wt_v_dapF	prpC	-0.234292	0.78241
wt_v_dapF	prpD	-0.207557	0.735292
wt_v_dapF	prpE	-0.166635	0.831959
wt_v_dapF	codB	1.13195	0.012935
wt_v_dapF	codA	1.27425	0.0173757
wt_v_dapF	cynR	0.0375183	0.966462
wt_v_dapF	cynT	0.102854	0.892572
wt_v_dapF	cynS	0.15989	0.78819
wt_v_dapF	cynX	-0.440809	0.410217
wt_v_dapF	lacA	-0.468811	0.483738
wt_v_dapF	lacY	-1.14941	0.0422282
wt_v_dapF	lacZ	-0.63045	0.163455
wt_v_dapF	lacI	0.431309	0.545611
wt_v_dapF	mhpR	-0.710943	0.228302
wt_v_dapF	mhpA	-0.551436	0.318758
wt_v_dapF	mhpB	-0.0766807	0.939011
wt_v_dapF	mhpC	-0.190973	0.759034
wt_v_dapF	mhpD	0.244789	0.689356
wt_v_dapF	mhpF	-0.171646	0.836458
wt_v_dapF	mhpE	-0.302501	0.672066
wt_v_dapF	mhpT	0.00962382	0.995247
wt_v_dapF	yaiL	-0.431567	0.444576
wt_v_dapF	frmB	-0.219007	0.732283
wt_v_dapF	frmA	0.829634	0.118897
wt_v_dapF	frmR	0.196086	0.759773
wt_v_dapF	yaiO	-0.792275	0.103138
wt_v_dapF	yaiX	-0.69162	0.195442
wt_v_dapF	insC1_1	-0.00868169	0.996187
wt_v_dapF	insD1_1	0.0327798	0.969752
wt_v_dapF	yaiP	-1.2428	0.0379945
wt_v_dapF	yaiS	-1.33285	0.107022
wt_v_dapF	tauA	-0.391301	0.677667
wt_v_dapF	tauB	-0.274327	0.759034
wt_v_dapF	tauC	-0.0867881	0.912763
wt_v_dapF	tauD	0.0528014	0.950021
wt_v_dapF	hemB	-0.748633	0.261026
wt_v_dapF	yaiT	-0.666384	0.257948
wt_v_dapF	insF1_2	-0.475548	0.225496
wt_v_dapF	insE1_2	-0.533847	0.351294
wt_v_dapF	yaiV	-1.39012	0.0483909
wt_v_dapF	ampH	0.337008	0.456259
wt_v_dapF	sbmA	-0.078269	0.939011
wt_v_dapF	yaiW	-0.172488	0.804009
wt_v_dapF	yaiY	-0.888258	0.0621312
wt_v_dapF	yaiZ	0.408969	0.535996
wt_v_dapF	ddlA	-0.657113	0.274544
wt_v_dapF	iraP	-0.91935	0.115614
wt_v_dapF	phoA	0.102679	0.908043
wt_v_dapF	psiF	-0.202987	0.795362
wt_v_dapF	yaiC	-0.0316415	0.969752
wt_v_dapF	proC	0.652279	0.255029
wt_v_dapF	yaiI	0.0794891	0.927141
wt_v_dapF	aroL	0.83865	0.287014
wt_v_dapF	yaiA	-0.790078	0.235259
wt_v_dapF	aroM	-0.385353	0.569465
wt_v_dapF	yaiE	0.339065	0.635033
wt_v_dapF	ykiA	-0.84063	0.148361
wt_v_dapF	rdgC	0.166076	0.846965
wt_v_dapF	mak	0.0373681	0.961382
wt_v_dapF	araJ	-0.462453	0.470171
wt_v_dapF	sbcC	0.454828	0.480906
wt_v_dapF	sbcD	0.37339	0.544786
wt_v_dapF	phoB	-0.25666	0.668857
wt_v_dapF	phoR	-0.457072	0.40145
wt_v_dapF	brnQ	-0.356096	0.624058
wt_v_dapF	proY	-0.332483	0.649781
wt_v_dapF	malZ	0.0357237	0.969752
wt_v_dapF	acpH	-0.0980534	0.869584
wt_v_dapF	queA	0.505433	0.415482
wt_v_dapF	tgt	-0.00846479	0.997236
wt_v_dapF	yajC	-0.757875	0.254368
wt_v_dapF	secD	0.0573047	0.953291
wt_v_dapF	secF	0.0396861	0.963278
wt_v_dapF	yajD	-0.662678	0.220989
wt_v_dapF	tsx	1.1242	0.0739787
wt_v_dapF	yajI	0.000275754	0.99996
wt_v_dapF	nrdR	0.466263	0.445237
wt_v_dapF	ribD	0.363578	0.584759
wt_v_dapF	ribE	0.53878	0.454618
wt_v_dapF	nusB	0.493018	0.365377
wt_v_dapF	thiL	0.454962	0.47007
wt_v_dapF	pgpA	-0.414653	0.578771
wt_v_dapF	yajO	-0.319277	0.703911
wt_v_dapF	dxs	0.616576	0.339681
wt_v_dapF	ispA	0.658121	0.273247
wt_v_dapF	xseB	0.671978	0.317043
wt_v_dapF	thiI	0.479257	0.411959
wt_v_dapF	yajL	-0.120497	0.831959
wt_v_dapF	panE	-0.0819675	0.926479
wt_v_dapF	yajQ	-0.766212	0.247614
wt_v_dapF	yajR	0.0297479	0.971089
wt_v_dapF	cyoE	1.32841	0.00916956
wt_v_dapF	cyoD	1.39721	0.00870782
wt_v_dapF	cyoC	1.62625	0.00592232
wt_v_dapF	cyoB	1.5602	0.00628115
wt_v_dapF	cyoA	1.67795	0.00184239
wt_v_dapF	ampG	1.24214	0.0277346
wt_v_dapF	yajG	0.758008	0.283059
wt_v_dapF	bolA	-0.656251	0.34869
wt_v_dapF	tig	1.49615	0.0534193
wt_v_dapF	clpP	-0.107241	0.888861
wt_v_dapF	clpX	-0.288232	0.759034
wt_v_dapF	lon	0.0687479	0.954286
wt_v_dapF	hupB	0.0250961	0.982808
wt_v_dapF	ppiD	0.254029	0.782118
wt_v_dapF	ybaV	-0.0918145	0.912378
wt_v_dapF	fadM	-0.603986	0.331801
wt_v_dapF	queC	-0.589253	0.196994
wt_v_dapF	ybaE	0.628764	0.304852
wt_v_dapF	cof	-0.386168	0.602039
wt_v_dapF	ybaO	-0.195143	0.752444
wt_v_dapF	mdlA	0.223443	0.728299
wt_v_dapF	mdlB	0.301355	0.583344
wt_v_dapF	glnK	2.64343	0.000290967
wt_v_dapF	amtB	0.035481	0.968545
wt_v_dapF	tesB	0.241452	0.732721
wt_v_dapF	ybaY	-1.03575	0.0904171
wt_v_dapF	ybaZ	-0.391371	0.364368
wt_v_dapF	ffs	0.506313	0.657601
wt_v_dapF	ybaA	-1.16605	0.0474408
wt_v_dapF	ylaB	-0.120409	0.891368
wt_v_dapF	ylaC	-1.01513	0.0818362
wt_v_dapF	maa	-0.524961	0.506245
wt_v_dapF	hha	-0.324121	0.691335
wt_v_dapF	tomB	-0.346824	0.641755
wt_v_dapF	acrB	0.107107	0.904786
wt_v_dapF	acrA	0.289276	0.691913
wt_v_dapF	acrR	-0.253241	0.796395
wt_v_dapF	mscK	-0.0853427	0.926661
wt_v_dapF	ybaM	-0.415037	0.421148
wt_v_dapF	priC	0.123681	0.86641
wt_v_dapF	ybaN	-0.0623646	0.954286
wt_v_dapF	apt	0.675134	0.23278
wt_v_dapF	dnaX	0.26912	0.729551
wt_v_dapF	ybaB	0.296816	0.671447
wt_v_dapF	recR	0.282872	0.68769
wt_v_dapF	htpG	0.488164	0.6473
wt_v_dapF	adk	0.540382	0.488479
wt_v_dapF	hemH	0.0603176	0.918987
wt_v_dapF	aes	-0.430076	0.382669
wt_v_dapF	gsk	-0.134948	0.863926
wt_v_dapF	ybaL	0.329656	0.650787
wt_v_dapF	fsr	-0.0721594	0.928322
wt_v_dapF	ushA	0.237369	0.740063
wt_v_dapF	ybaK	-0.244461	0.683018
wt_v_dapF	chiX	-0.701311	0.225492
wt_v_dapF	ybaP	0.246674	0.732451
wt_v_dapF	ybaQ	-0.46522	0.439986
wt_v_dapF	copA	-0.365136	0.610947
wt_v_dapF	glsA	1.26193	0.0146606
wt_v_dapF	ybaT	0.288712	0.691335
wt_v_dapF	cueR	-0.297718	0.718421
wt_v_dapF	ybbJ	0.066919	0.939641
wt_v_dapF	qmcA	0.275182	0.733682
wt_v_dapF	fetA	0.356346	0.559912
wt_v_dapF	fetB	0.393761	0.457122
wt_v_dapF	ybbN	0.159915	0.862321
wt_v_dapF	ybbO	0.572505	0.303969
wt_v_dapF	tesA	0.204807	0.78329
wt_v_dapF	ybbA	0.345194	0.607468
wt_v_dapF	ybbP	0.507364	0.345916
wt_v_dapF	rhsD	0.0181308	0.986093
wt_v_dapF	ybbC	-0.859203	0.210907
wt_v_dapF	rhsH	-0.855637	0.103518
wt_v_dapF	ybbD	-1.32178	0.0374889
wt_v_dapF	ylbI	-2.06372	0.23278
wt_v_dapF	ylbG	-0.504615	0.347879
wt_v_dapF	mnmH	0.0377817	0.963542
wt_v_dapF	allS	-0.329568	0.572831
wt_v_dapF	allA	-0.0915318	0.896725
wt_v_dapF	allR	-0.41692	0.523281
wt_v_dapF	gcl	-0.731339	0.215649
wt_v_dapF	hyi	-0.467524	0.392412
wt_v_dapF	glxR	-1.21761	0.0502557
wt_v_dapF	ybbW	-0.892288	0.149495
wt_v_dapF	allB	-1.58313	0.0188954
wt_v_dapF	ybbY	-0.450222	0.509213
wt_v_dapF	glxK	-0.361235	0.607809
wt_v_dapF	allE	-0.287336	0.679523
wt_v_dapF	allC	-0.399084	0.507758
wt_v_dapF	allD	-0.806353	0.167883
wt_v_dapF	fdrA	-0.155835	0.849575
wt_v_dapF	ylbE	0.0667574	0.932578
wt_v_dapF	ylbF	-0.159036	0.80651
wt_v_dapF	ybcF	0.648799	0.320375
wt_v_dapF	purK	3.11581	6.84156e-05
wt_v_dapF	purE	3.54043	9.11183e-05
wt_v_dapF	lpxH	1.27029	0.0601307
wt_v_dapF	ppiB	-0.0290916	0.981833
wt_v_dapF	cysS	0.476081	0.366359
wt_v_dapF	ybcI	0.128432	0.856845
wt_v_dapF	ybcJ	0.0670234	0.948484
wt_v_dapF	folD	0.441991	0.451524
wt_v_dapF	sfmA	-1.11854	0.0995867
wt_v_dapF	sfmC	-0.798818	0.266166
wt_v_dapF	sfmD	-0.764651	0.154197
wt_v_dapF	sfmH	-1.78516	0.0044588
wt_v_dapF	sfmF	-0.157918	0.871521
wt_v_dapF	sfmZ	-1.33434	0.0107922
wt_v_dapF	argU	-0.606322	0.242245
wt_v_dapF	intD	-0.565394	0.205902
wt_v_dapF	xisD	-0.37464	0.572207
wt_v_dapF	exoD	-1.10615	0.0103875
wt_v_dapF	peaD	-0.543373	0.346547
wt_v_dapF	renD	-0.882396	0.172942
wt_v_dapF	insE1_3	0.339739	0.727272
wt_v_dapF	insF1_3	-0.46812	0.25181
wt_v_dapF	emrE	-0.927293	0.103518
wt_v_dapF	ybcK	-1.55163	0.0219765
wt_v_dapF	ybcL	-0.937792	0.10909
wt_v_dapF	ybcM	-1.21941	0.0529184
wt_v_dapF	ylcH	-0.693808	0.428662
wt_v_dapF	ybcN	-0.610013	0.430754
wt_v_dapF	ninE	0.234453	0.85188
wt_v_dapF	ybcO	-0.0571211	0.961816
wt_v_dapF	rusA	-1.13443	0.0815057
wt_v_dapF	ylcG	0.0250988	0.989595
wt_v_dapF	quuD	-0.944297	0.129492
wt_v_dapF	nmpC	2.73777	0.00299544
wt_v_dapF	insH1_2	0.348386	0.583344
wt_v_dapF	essD	-0.848473	0.124609
wt_v_dapF	rrrD	-0.694991	0.0821391
wt_v_dapF	rzpD	-0.0702072	0.939011
wt_v_dapF	rzoD	3.34001	0.452088
wt_v_dapF	borD	2.3456	0.0235314
wt_v_dapF	ybcV	1.3453	0.00170031
wt_v_dapF	ybcW	-0.215925	0.814271
wt_v_dapF	ylcI	0.12964	0.922658
wt_v_dapF	nohD	-0.47242	0.450889
wt_v_dapF	aaaD	-0.6652	0.252127
wt_v_dapF	tfaD	-0.194786	0.754859
wt_v_dapF	ybcY	-1.0791	0.0220477
wt_v_dapF	tfaX	-1.44848	0.1935
wt_v_dapF	appY	0.000541473	0.99996
wt_v_dapF	ompT	2.79801	0.00159272
wt_v_dapF	pauD	#NUM!	#NUM!
wt_v_dapF	envY	-0.536748	0.341977
wt_v_dapF	ybcH	-0.755446	0.113657
wt_v_dapF	nfrA	-0.548066	0.392522
wt_v_dapF	nfrB	-0.786115	0.243611
wt_v_dapF	cusS	0.739437	0.283312
wt_v_dapF	cusR	0.869676	0.156184
wt_v_dapF	cusC	1.28885	0.343314
wt_v_dapF	cusF	1.05424	0.345125
wt_v_dapF	cusB	1.37346	0.159292
wt_v_dapF	cusA	0.696541	0.226506
wt_v_dapF	pheP	-0.308596	0.693934
wt_v_dapF	ybdG	-0.485465	0.391928
wt_v_dapF	nfsB	-0.822182	0.230722
wt_v_dapF	ybdF	-0.216926	0.804009
wt_v_dapF	ybdJ	-1.1597	0.0120464
wt_v_dapF	ybdK	-0.224065	0.807943
wt_v_dapF	sokE	-1.44329	0.0692844
wt_v_dapF	hokE	-0.0105137	0.996231
wt_v_dapF	insL1_2	0.251549	0.607468
wt_v_dapF	entD	2.1493	0.00458477
wt_v_dapF	fepA	3.48319	3.38426e-05
wt_v_dapF	fes	0.982161	0.0561258
wt_v_dapF	ybdZ	1.50415	0.0107748
wt_v_dapF	entF	1.43555	0.0257394
wt_v_dapF	fepE	0.288955	0.647526
wt_v_dapF	fepC	0.846861	0.119209
wt_v_dapF	fepG	0.817462	0.202163
wt_v_dapF	fepD	0.39962	0.583344
wt_v_dapF	entS	0.669299	0.30185
wt_v_dapF	fepB	0.371976	0.59475
wt_v_dapF	entC	1.91584	0.00183929
wt_v_dapF	entE	2.70712	0.000292084
wt_v_dapF	entB	3.09061	3.68201e-05
wt_v_dapF	entA	2.93896	9.25604e-05
wt_v_dapF	entH	2.74174	0.000227318
wt_v_dapF	cstA	0.695018	0.224436
wt_v_dapF	ybdD	-0.0172021	0.989316
wt_v_dapF	ybdH	-0.117292	0.896725
wt_v_dapF	ybdL	0.367975	0.480906
wt_v_dapF	ybdM	-0.114822	0.888423
wt_v_dapF	ybdN	-0.0638979	0.939011
wt_v_dapF	ybdO	-0.924857	0.11303
wt_v_dapF	dsbG	-0.169427	0.832879
wt_v_dapF	ahpC	0.627123	0.452679
wt_v_dapF	ahpF	0.0071514	0.997987
wt_v_dapF	uspG	-0.637039	0.436611
wt_v_dapF	ybdR	-0.895526	0.129779
wt_v_dapF	rnk	0.111302	0.8672
wt_v_dapF	rna	-0.222983	0.753931
wt_v_dapF	citT	-0.376908	0.521657
wt_v_dapF	citG	-0.348212	0.571203
wt_v_dapF	citX	0.0572951	0.971847
wt_v_dapF	citF	-0.134811	0.880655
wt_v_dapF	citE	-0.274988	0.635584
wt_v_dapF	citD	0.53494	0.753931
wt_v_dapF	citC	-1.28274	0.0282722
wt_v_dapF	citA	-0.000133464	0.99996
wt_v_dapF	citB	-0.0575868	0.950021
wt_v_dapF	dcuC	0.866968	0.164239
wt_v_dapF	pagP	-0.365317	0.578266
wt_v_dapF	cspE	-0.922941	0.205902
wt_v_dapF	flc	-0.880172	0.156886
wt_v_dapF	ybeM	-0.550102	0.343301
wt_v_dapF	tatE	-0.0990418	0.920481
wt_v_dapF	lipA	-0.442667	0.516367
wt_v_dapF	ybeF	-0.910396	0.0846095
wt_v_dapF	lipB	-0.654563	0.271418
wt_v_dapF	ybeD	-1.2467	0.0493731
wt_v_dapF	dacA	0.623768	0.283101
wt_v_dapF	rlpA	0.361743	0.610671
wt_v_dapF	mrdB	0.421216	0.324963
wt_v_dapF	mrdA	0.742706	0.293687
wt_v_dapF	rlmH	0.537616	0.408102
wt_v_dapF	rsfS	0.275116	0.735292
wt_v_dapF	cobC	0.0156479	0.989446
wt_v_dapF	nadD	0.436141	0.520621
wt_v_dapF	holA	0.423992	0.449008
wt_v_dapF	lptE	0.10196	0.901682
wt_v_dapF	leuS	0.176263	0.836458
wt_v_dapF	ybeL	0.719256	0.190956
wt_v_dapF	ybeQ	-0.743373	0.0923445
wt_v_dapF	ybeR	-1.09153	0.128399
wt_v_dapF	djlB	-0.996841	0.0633038
wt_v_dapF	ybeT	-0.971069	0.0451509
wt_v_dapF	ybeU	-0.761385	0.109116
wt_v_dapF	djlC	-0.652211	0.199574
wt_v_dapF	hscC	-0.532044	0.248056
wt_v_dapF	rihA	1.46704	0.020826
wt_v_dapF	gltL	0.43993	0.368222
wt_v_dapF	gltK	0.0570489	0.943878
wt_v_dapF	gltJ	0.227792	0.722063
wt_v_dapF	gltI	0.644287	0.324091
wt_v_dapF	insH1_3	0.32565	0.609845
wt_v_dapF	lnt	0.377967	0.529607
wt_v_dapF	ybeX	0.114943	0.88996
wt_v_dapF	ybeY	0.0062619	0.997987
wt_v_dapF	ybeZ	-0.0759976	0.943878
wt_v_dapF	miaB	0.342572	0.611726
wt_v_dapF	ubiF	-0.0509642	0.957791
wt_v_dapF	glnX	-0.467227	0.454719
wt_v_dapF	glnV	-0.469093	0.48657
wt_v_dapF	metU	1.25172	0.0974404
wt_v_dapF	glnW	1.10062	0.180425
wt_v_dapF	glnU	1.17052	0.11455
wt_v_dapF	leuW	0.865419	0.16351
wt_v_dapF	metT	1.0858	0.172584
wt_v_dapF	asnB	0.253724	0.713335
wt_v_dapF	umpH	-0.36927	0.490217
wt_v_dapF	nagC	0.106081	0.908044
wt_v_dapF	nagA	0.0895916	0.918487
wt_v_dapF	nagB	0.494622	0.407639
wt_v_dapF	nagE	0.380793	0.394364
wt_v_dapF	glnS	-0.0673713	0.948484
wt_v_dapF	chiP	-0.369129	0.516367
wt_v_dapF	chiQ	-0.325363	0.573364
wt_v_dapF	fur	-0.134366	0.863767
wt_v_dapF	uof	-0.389959	0.538168
wt_v_dapF	fldA	0.0396595	0.969368
wt_v_dapF	ybfE	0.166099	0.847858
wt_v_dapF	ybfF	0.00386736	0.99996
wt_v_dapF	seqA	0.186275	0.827378
wt_v_dapF	pgm	0.344933	0.612259
wt_v_dapF	ybfP	-0.877931	0.222528
wt_v_dapF	ybfG	-0.74993	0.247975
wt_v_dapF	ybfI	-0.170805	0.939641
wt_v_dapF	potE	-0.841632	0.173234
wt_v_dapF	speF	-0.68352	0.158472
wt_v_dapF	ybfK	3.66687	0.384752
wt_v_dapF	kdpE	-0.388978	0.550142
wt_v_dapF	kdpD	-0.0027179	0.99996
wt_v_dapF	kdpC	0.301678	0.592352
wt_v_dapF	kdpB	0.0779377	0.914213
wt_v_dapF	kdpA	0.0849923	0.926661
wt_v_dapF	kdpF	4.76411	0.220718
wt_v_dapF	ybfA	-0.139488	0.860479
wt_v_dapF	rhsC	0.810678	0.123572
wt_v_dapF	ybfB	-0.564023	0.335815
wt_v_dapF	rhsO	-0.907836	0.0937287
wt_v_dapF	ybfC	-0.331057	0.691759
wt_v_dapF	ybfQ	0.45927	0.781973
wt_v_dapF	ybfL	-0.118713	0.915576
wt_v_dapF	ybfD	-0.0377881	0.969752
wt_v_dapF	ybgA	0.0198306	0.989316
wt_v_dapF	phr	0.225435	0.796395
wt_v_dapF	dtpD	-0.105691	0.888423
wt_v_dapF	ybgI	-0.157967	0.835244
wt_v_dapF	ybgJ	-0.070814	0.924393
wt_v_dapF	ybgK	0.187735	0.804009
wt_v_dapF	ybgL	0.118361	0.881836
wt_v_dapF	nei	0.610046	0.273247
wt_v_dapF	abrB	0.688496	0.226506
wt_v_dapF	ybgO	-0.712747	0.297413
wt_v_dapF	ybgP	-0.681752	0.216866
wt_v_dapF	ybgQ	-0.225934	0.691913
wt_v_dapF	ybgD	-0.84211	0.150947
wt_v_dapF	gltA	0.184895	0.856369
wt_v_dapF	sdhC	0.488465	0.609608
wt_v_dapF	sdhD	0.37059	0.676994
wt_v_dapF	sdhA	1.54295	0.0915493
wt_v_dapF	sdhB	1.54035	0.0337203
wt_v_dapF	sucA	2.50331	0.00220003
wt_v_dapF	sucB	2.17244	0.00390305
wt_v_dapF	sucC	2.50504	0.000774133
wt_v_dapF	sucD	2.09755	0.00585457
wt_v_dapF	mngR	0.0109034	0.991615
wt_v_dapF	mngA	-0.153813	0.810121
wt_v_dapF	mngB	-0.337966	0.584759
wt_v_dapF	cydA	1.18302	0.0921975
wt_v_dapF	cydB	0.253524	0.775071
wt_v_dapF	cydX	-0.270251	0.752444
wt_v_dapF	ybgE	-0.588256	0.321768
wt_v_dapF	ybgC	-0.0378031	0.955409
wt_v_dapF	tolQ	0.307472	0.631498
wt_v_dapF	tolR	0.569966	0.256388
wt_v_dapF	tolA	-0.0261995	0.975189
wt_v_dapF	tolB	0.710577	0.347141
wt_v_dapF	pal	0.591509	0.365377
wt_v_dapF	ybgF	0.0879559	0.929594
wt_v_dapF	lysT	0.923738	0.191047
wt_v_dapF	valT	0.835679	0.224925
wt_v_dapF	lysW	0.884991	0.219414
wt_v_dapF	valZ	0.995513	0.125535
wt_v_dapF	lysY	0.928366	0.166886
wt_v_dapF	lysZ	0.912064	0.1865
wt_v_dapF	lysQ	0.923253	0.175844
wt_v_dapF	nadA	0.344259	0.565736
wt_v_dapF	pnuC	-0.353036	0.64513
wt_v_dapF	zitB	-0.316415	0.64389
wt_v_dapF	ybgS	-1.59447	0.0404314
wt_v_dapF	aroG	0.074645	0.950021
wt_v_dapF	gpmA	0.589571	0.459246
wt_v_dapF	galM	0.519364	0.435751
wt_v_dapF	galK	0.517011	0.4254
wt_v_dapF	galT	1.11916	0.0181278
wt_v_dapF	galE	1.00847	0.0918978
wt_v_dapF	modF	1.1505	0.0424403
wt_v_dapF	modE	-0.0880161	0.914213
wt_v_dapF	acrZ	-1.01731	0.0552492
wt_v_dapF	modA	0.033987	0.969752
wt_v_dapF	modB	0.0493372	0.951498
wt_v_dapF	modC	0.175111	0.796395
wt_v_dapF	ybhA	0.310685	0.625709
wt_v_dapF	pgl	-0.715239	0.28139
wt_v_dapF	ybhD	-0.27291	0.669811
wt_v_dapF	ybhH	-1.16411	0.209596
wt_v_dapF	ybhI	-1.30175	0.0149283
wt_v_dapF	ybhJ	-0.398533	0.511749
wt_v_dapF	ybhC	0.466764	0.483084
wt_v_dapF	ybhB	0.462211	0.38966
wt_v_dapF	bioA	3.29516	4.76712e-08
wt_v_dapF	bioB	4.36498	6.89966e-10
wt_v_dapF	bioF	2.25801	0.000138976
wt_v_dapF	bioC	2.78371	3.68201e-05
wt_v_dapF	bioD	3.26812	1.35915e-06
wt_v_dapF	uvrB	-0.552556	0.428662
wt_v_dapF	ybhK	-0.475941	0.399159
wt_v_dapF	moaA	0.315474	0.663109
wt_v_dapF	moaB	0.618888	0.284986
wt_v_dapF	moaC	0.494126	0.350742
wt_v_dapF	moaD	0.386226	0.546532
wt_v_dapF	moaE	0.0127936	0.989808
wt_v_dapF	ybhL	-1.157	0.108913
wt_v_dapF	ybhM	-1.12251	0.0546188
wt_v_dapF	ybhN	-0.783442	0.218932
wt_v_dapF	clsB	-0.221577	0.7822
wt_v_dapF	ybhP	-0.510004	0.458177
wt_v_dapF	ybhQ	0.0928497	0.897384
wt_v_dapF	ybhR	0.553763	0.279624
wt_v_dapF	ybhS	0.60957	0.183556
wt_v_dapF	ybhF	1.01329	0.132446
wt_v_dapF	ybhG	1.03451	0.0132043
wt_v_dapF	ybiH	0.565106	0.254951
wt_v_dapF	rhlE	0.608333	0.333488
wt_v_dapF	ybiA	0.375043	0.448145
wt_v_dapF	dinG	0.1489	0.860821
wt_v_dapF	ybiB	-0.255649	0.752444
wt_v_dapF	ybiC	0.479922	0.559912
wt_v_dapF	ybiJ	-1.10627	0.098236
wt_v_dapF	ybiI	-0.546426	0.346547
wt_v_dapF	ybiX	1.57421	0.0267376
wt_v_dapF	fiu	3.23513	0.000358376
wt_v_dapF	mcbA	-1.79478	0.0573854
wt_v_dapF	rlmF	0.456532	0.462171
wt_v_dapF	ybiO	-0.373585	0.538601
wt_v_dapF	glnQ	1.45897	0.0107703
wt_v_dapF	glnP	1.30278	0.0416405
wt_v_dapF	glnH	1.36381	0.0480448
wt_v_dapF	dps	-1.11355	0.166759
wt_v_dapF	rhtA	-0.680958	0.167883
wt_v_dapF	ompX	-0.953165	0.21414
wt_v_dapF	ybiP	0.0633097	0.945847
wt_v_dapF	mntS	-1.31606	0.0082469
wt_v_dapF	mntR	-0.0238758	0.976121
wt_v_dapF	ybiR	-0.401599	0.409579
wt_v_dapF	ldtB	-0.0637295	0.939641
wt_v_dapF	ybiT	0.363512	0.607809
wt_v_dapF	ybiU	0.0304452	0.971089
wt_v_dapF	ybiV	-0.213845	0.781973
wt_v_dapF	ybiW	0.0311723	0.965699
wt_v_dapF	ybiY	0.092757	0.887596
wt_v_dapF	fsaA	-0.125439	0.854218
wt_v_dapF	moeB	-0.0239543	0.979347
wt_v_dapF	moeA	0.140477	0.881836
wt_v_dapF	iaaA	-0.320646	0.691759
wt_v_dapF	gsiA	-0.141965	0.872423
wt_v_dapF	gsiB	-0.172464	0.852416
wt_v_dapF	gsiC	-0.120476	0.862087
wt_v_dapF	gsiD	0.213911	0.76681
wt_v_dapF	yliE	0.878368	0.231652
wt_v_dapF	yliF	0.113481	0.881836
wt_v_dapF	rimO	0.334986	0.663331
wt_v_dapF	bssR	-1.32942	0.0537041
wt_v_dapF	yliI	-0.208465	0.7822
wt_v_dapF	gstB	-0.124512	0.867977
wt_v_dapF	dacC	-0.107038	0.908095
wt_v_dapF	deoR	0.208509	0.807943
wt_v_dapF	ybjG	-0.607489	0.335815
wt_v_dapF	mdfA	-0.682506	0.267105
wt_v_dapF	ybjH	-0.181897	0.767876
wt_v_dapF	ybjI	0.101716	0.891513
wt_v_dapF	ybjJ	0.0231439	0.975711
wt_v_dapF	rcdA	-0.046857	0.955048
wt_v_dapF	rybB	-0.0165939	0.989595
wt_v_dapF	ybjL	-0.177189	0.823147
wt_v_dapF	ybjM	0.60966	0.230708
wt_v_dapF	grxA	-0.218654	0.73526
wt_v_dapF	ybjC	0.458273	0.365377
wt_v_dapF	nfsA	0.441824	0.426567
wt_v_dapF	rimK	0.10391	0.884981
wt_v_dapF	ybjN	0.464229	0.442903
wt_v_dapF	potF	0.0951052	0.912378
wt_v_dapF	potG	0.252453	0.704962
wt_v_dapF	potH	0.163005	0.804009
wt_v_dapF	potI	0.523114	0.302594
wt_v_dapF	ybjO	-0.23221	0.746019
wt_v_dapF	rlmC	0.676512	0.347627
wt_v_dapF	artJ	2.27477	0.0169883
wt_v_dapF	artM	0.360712	0.554073
wt_v_dapF	artQ	0.211613	0.774459
wt_v_dapF	artI	0.328815	0.618322
wt_v_dapF	artP	-0.0786742	0.936812
wt_v_dapF	ybjP	-0.937819	0.119428
wt_v_dapF	ybjQ	-0.424646	0.507084
wt_v_dapF	amiD	-0.265015	0.740063
wt_v_dapF	ybjS	-0.162476	0.81733
wt_v_dapF	ybjT	0.915614	0.133197
wt_v_dapF	ltaE	0.549475	0.301364
wt_v_dapF	poxB	-0.121196	0.918487
wt_v_dapF	hcr	0.27223	0.652358
wt_v_dapF	hcp	0.466422	0.394176
wt_v_dapF	ybjE	0.583042	0.267105
wt_v_dapF	aqpZ	-1.08088	0.0267742
wt_v_dapF	ybjD	-0.0513862	0.955409
wt_v_dapF	ybjX	-0.19053	0.797273
wt_v_dapF	macA	0.0453517	0.966671
wt_v_dapF	macB	-0.122328	0.864905
wt_v_dapF	cspD	-0.300437	0.655689
wt_v_dapF	clpS	-0.167851	0.827682
wt_v_dapF	clpA	-0.113025	0.922901
wt_v_dapF	serW	-0.298251	0.880655
wt_v_dapF	infA	0.236783	0.776996
wt_v_dapF	aat	0.154916	0.855523
wt_v_dapF	cydC	0.597911	0.269037
wt_v_dapF	cydD	0.809496	0.0195624
wt_v_dapF	trxB	-0.221414	0.777882
wt_v_dapF	lrp	0.740119	0.215649
wt_v_dapF	ftsK	0.507291	0.452201
wt_v_dapF	lolA	0.481274	0.454719
wt_v_dapF	rarA	0.135222	0.835052
wt_v_dapF	serS	0.123017	0.914213
wt_v_dapF	dmsA	1.00115	0.127804
wt_v_dapF	dmsB	0.23753	0.714501
wt_v_dapF	dmsC	0.0470316	0.953376
wt_v_dapF	ycaC	0.628587	0.350731
wt_v_dapF	ycaD	-0.587044	0.408627
wt_v_dapF	ycaM	-0.628515	0.1865
wt_v_dapF	ycaN	-0.220567	0.761755
wt_v_dapF	ycaK	-0.016456	0.989808
wt_v_dapF	pflA	-0.129405	0.871725
wt_v_dapF	pflB	0.892495	0.244015
wt_v_dapF	focA	0.928626	0.194065
wt_v_dapF	ycaO	1.15612	0.138088
wt_v_dapF	ycaP	-0.269739	0.735292
wt_v_dapF	serC	1.75816	0.0012821
wt_v_dapF	aroA	1.65694	0.00144261
wt_v_dapF	ycaL	-0.149186	0.836458
wt_v_dapF	cmk	0.643364	0.25352
wt_v_dapF	rpsA	0.70861	0.379548
wt_v_dapF	ihfB	-0.778564	0.386783
wt_v_dapF	ycaI	-0.178612	0.823952
wt_v_dapF	msbA	-0.0422391	0.96697
wt_v_dapF	lpxK	0.160736	0.804009
wt_v_dapF	ycaQ	-0.148471	0.827378
wt_v_dapF	ycaR	-0.192176	0.760807
wt_v_dapF	kdsB	-0.421184	0.484125
wt_v_dapF	ycbJ	0.185272	0.784837
wt_v_dapF	ycbC	0.00922734	0.99576
wt_v_dapF	smtA	0.0638975	0.939956
wt_v_dapF	mukF	0.237249	0.732283
wt_v_dapF	mukE	0.282015	0.632188
wt_v_dapF	mukB	0.558948	0.382669
wt_v_dapF	ldtD	0.245944	0.773147
wt_v_dapF	ycbK	0.0966359	0.924776
wt_v_dapF	ycbL	-0.00171343	0.99996
wt_v_dapF	aspC	1.27314	0.0277346
wt_v_dapF	ompF	3.93274	9.11183e-05
wt_v_dapF	asnS	0.39791	0.507819
wt_v_dapF	pncB	0.733382	0.224436
wt_v_dapF	pepN	-0.440682	0.584522
wt_v_dapF	ssuB	-0.314598	0.543305
wt_v_dapF	ssuC	-0.288857	0.650787
wt_v_dapF	ssuD	0.33094	0.564789
wt_v_dapF	ssuA	-0.181688	0.774926
wt_v_dapF	ssuE	-0.887127	0.0632493
wt_v_dapF	elfA	-1.10174	0.0986045
wt_v_dapF	elfD	-0.702145	0.347209
wt_v_dapF	elfC	-0.939594	0.091089
wt_v_dapF	elfG	-0.475485	0.23278
wt_v_dapF	ycbU	-0.525912	0.309921
wt_v_dapF	ycbV	-0.688381	0.231717
wt_v_dapF	ycbF	-0.0537138	0.945094
wt_v_dapF	pyrD	2.17928	0.000898087
wt_v_dapF	zapC	0.0673529	0.939273
wt_v_dapF	ycbX	0.174116	0.796395
wt_v_dapF	rlmL	0.676284	0.233863
wt_v_dapF	uup	0.379116	0.51515
wt_v_dapF	pqiA	-0.353522	0.540175
wt_v_dapF	pqiB	-0.0496349	0.955409
wt_v_dapF	pqiC	0.0985316	0.908043
wt_v_dapF	rmf	-1.59441	0.0379945
wt_v_dapF	fabA	-0.719493	0.210907
wt_v_dapF	ycbZ	0.0728717	0.939011
wt_v_dapF	matP	-0.0395545	0.965699
wt_v_dapF	ompA	0.391521	0.655837
wt_v_dapF	sulA	-0.831105	0.187696
wt_v_dapF	sxy	0.024236	0.977883
wt_v_dapF	yccS	0.181634	0.804009
wt_v_dapF	yccF	-0.176124	0.777108
wt_v_dapF	helD	0.0677731	0.939011
wt_v_dapF	mgsA	-0.604977	0.326823
wt_v_dapF	yccT	-0.884126	0.149144
wt_v_dapF	yccU	-0.324448	0.661341
wt_v_dapF	hspQ	-0.490006	0.410754
wt_v_dapF	rlmI	-0.169404	0.805644
wt_v_dapF	yccX	-0.621432	0.277929
wt_v_dapF	tusE	-0.660713	0.274021
wt_v_dapF	yccA	-0.366848	0.679523
wt_v_dapF	serT	1.29477	0.320375
wt_v_dapF	hyaA	-0.150699	0.847858
wt_v_dapF	hyaB	0.0176136	0.985685
wt_v_dapF	hyaC	0.196168	0.739898
wt_v_dapF	hyaD	-0.0109789	0.991615
wt_v_dapF	hyaE	0.486025	0.584759
wt_v_dapF	hyaF	0.31715	0.683646
wt_v_dapF	cbdA	-0.356998	0.520621
wt_v_dapF	cbdB	-0.450091	0.384752
wt_v_dapF	cbdX	-0.336619	0.722953
wt_v_dapF	appA	-0.234432	0.666653
wt_v_dapF	etk	-0.312974	0.6764
wt_v_dapF	etp	-0.472449	0.388334
wt_v_dapF	gfcE	-0.303417	0.573364
wt_v_dapF	gfcD	-0.246171	0.691335
wt_v_dapF	gfcC	-0.347087	0.529607
wt_v_dapF	gfcB	-0.627198	0.241057
wt_v_dapF	gfcA	0.074866	0.929502
wt_v_dapF	insA_4	-0.269283	0.731187
wt_v_dapF	insB1_4	-0.570608	0.26841
wt_v_dapF	cspH	-0.975086	0.110719
wt_v_dapF	cspG	-0.596524	0.353021
wt_v_dapF	ymcE	-0.0733357	0.929594
wt_v_dapF	gnsA	-0.594542	0.397299
wt_v_dapF	yccM	-0.321882	0.603129
wt_v_dapF	torS	-0.338157	0.587617
wt_v_dapF	torT	-0.7483	0.107953
wt_v_dapF	torR	-0.253693	0.670952
wt_v_dapF	torC	-0.408389	0.414913
wt_v_dapF	torA	-0.300363	0.575941
wt_v_dapF	torD	-0.347497	0.57486
wt_v_dapF	cbpM	0.0585819	0.954286
wt_v_dapF	cbpA	0.232125	0.78329
wt_v_dapF	yccE	-0.849144	0.206974
wt_v_dapF	agp	0.157997	0.818079
wt_v_dapF	yccJ	-0.641986	0.370953
wt_v_dapF	wrbA	-0.461723	0.611726
wt_v_dapF	ymdF	-0.245604	0.781973
wt_v_dapF	rutG	-0.331308	0.618322
wt_v_dapF	rutF	-0.102317	0.895148
wt_v_dapF	rutE	0.0130185	0.989446
wt_v_dapF	rutD	-0.148051	0.832331
wt_v_dapF	rutC	-0.036041	0.969752
wt_v_dapF	rutB	-0.361533	0.517407
wt_v_dapF	rutA	-0.0224158	0.986093
wt_v_dapF	rutR	-0.051994	0.950021
wt_v_dapF	putA	-1.03804	0.0867733
wt_v_dapF	putP	0.516681	0.219414
wt_v_dapF	efeU	0.00508243	0.999305
wt_v_dapF	efeO	1.27043	0.0564081
wt_v_dapF	efeB	1.22003	0.0723624
wt_v_dapF	phoH	-0.280074	0.797462
wt_v_dapF	pgaD	-0.305127	0.685812
wt_v_dapF	pgaC	-0.132948	0.85693
wt_v_dapF	pgaB	-0.118316	0.855494
wt_v_dapF	pgaA	0.398193	0.568494
wt_v_dapF	ycdT	-0.415906	0.571125
wt_v_dapF	insF1_4	-0.464522	0.207744
wt_v_dapF	insE1_4	-0.516958	0.326463
wt_v_dapF	ymdE	-0.860049	0.221419
wt_v_dapF	ycdU	-1.10283	0.0474941
wt_v_dapF	serX	-0.389889	0.818413
wt_v_dapF	ghrA	0.149915	0.865442
wt_v_dapF	ycdX	0.0638777	0.948669
wt_v_dapF	ycdY	-0.424017	0.428662
wt_v_dapF	ycdZ	-0.604001	0.231795
wt_v_dapF	csgG	1.05689	0.0429678
wt_v_dapF	csgF	1.07911	0.100396
wt_v_dapF	csgE	1.22874	0.032642
wt_v_dapF	csgD	0.257796	0.762378
wt_v_dapF	csgB	-0.181981	0.817481
wt_v_dapF	csgA	-0.616913	0.225496
wt_v_dapF	csgC	-0.219183	0.755153
wt_v_dapF	ymdA	-0.859295	0.0981606
wt_v_dapF	ymdB	-0.182441	0.797462
wt_v_dapF	clsC	-0.0291788	0.979347
wt_v_dapF	opgC	0.197335	0.745639
wt_v_dapF	opgG	0.421321	0.480906
wt_v_dapF	opgH	0.429729	0.520621
wt_v_dapF	yceK	-0.571116	0.399724
wt_v_dapF	msyB	-0.529576	0.505601
wt_v_dapF	mdtG	-0.16562	0.832879
wt_v_dapF	lpxL	0.154846	0.83091
wt_v_dapF	yceA	0.500784	0.521769
wt_v_dapF	yceI	1.26169	0.020788
wt_v_dapF	yceJ	1.32836	0.0112517
wt_v_dapF	yceO	-0.667025	0.438009
wt_v_dapF	solA	1.08702	0.0388506
wt_v_dapF	bssS	-0.564359	0.483084
wt_v_dapF	dinI	0.170283	0.823952
wt_v_dapF	pyrC	3.03844	0.000227318
wt_v_dapF	yceB	-0.36109	0.543225
wt_v_dapF	grxB	-0.0196769	0.989643
wt_v_dapF	mdtH	-0.32156	0.542766
wt_v_dapF	rimJ	0.0111687	0.993358
wt_v_dapF	yceH	0.188114	0.774926
wt_v_dapF	yceM	0.275269	0.689461
wt_v_dapF	murJ	0.304153	0.676945
wt_v_dapF	flgN	0.0886519	0.905677
wt_v_dapF	flgM	0.223022	0.73367
wt_v_dapF	flgA	0.209223	0.752444
wt_v_dapF	flgB	2.46063	0.00132608
wt_v_dapF	flgC	1.63956	0.00699783
wt_v_dapF	flgD	1.28761	0.0329934
wt_v_dapF	flgE	0.780405	0.159822
wt_v_dapF	flgF	-0.715136	0.197099
wt_v_dapF	flgG	0.380709	0.51489
wt_v_dapF	flgH	0.0994654	0.918073
wt_v_dapF	flgI	-0.0635126	0.936812
wt_v_dapF	flgJ	0.245882	0.696374
wt_v_dapF	flgK	-0.320783	0.583344
wt_v_dapF	flgL	-0.450341	0.480906
wt_v_dapF	rne	0.652443	0.394364
wt_v_dapF	yceQ	-0.0342377	0.968561
wt_v_dapF	rluC	-0.419042	0.406303
wt_v_dapF	yceF	-0.934761	0.082647
wt_v_dapF	psrD	-0.202754	0.796395
wt_v_dapF	yceD	1.17806	0.0626045
wt_v_dapF	rpmF	1.39322	0.0225752
wt_v_dapF	plsX	0.510311	0.411959
wt_v_dapF	fabH	0.450702	0.430753
wt_v_dapF	fabD	0.686869	0.23094
wt_v_dapF	fabG	0.494468	0.484125
wt_v_dapF	acpP	-0.562416	0.487456
wt_v_dapF	fabF	0.637152	0.390226
wt_v_dapF	pabC	-0.186782	0.781973
wt_v_dapF	yceG	-0.21262	0.713335
wt_v_dapF	tmk	-0.0278216	0.975711
wt_v_dapF	holB	0.198527	0.795362
wt_v_dapF	ycfH	-0.696081	0.313229
wt_v_dapF	ptsG	1.90918	0.00295399
wt_v_dapF	fhuE	1.30692	0.0522386
wt_v_dapF	hinT	0.00435552	0.999305
wt_v_dapF	ycfL	0.505511	0.401644
wt_v_dapF	lpoB	0.350019	0.618735
wt_v_dapF	thiK	0.213846	0.726664
wt_v_dapF	nagZ	0.262533	0.717514
wt_v_dapF	ycfP	-0.0172266	0.989316
wt_v_dapF	ndh	0.545896	0.480906
wt_v_dapF	ycfJ	-0.700528	0.292578
wt_v_dapF	ycfQ	-0.705287	0.249419
wt_v_dapF	bhsA	-1.84374	0.00103807
wt_v_dapF	ldtC	0.612603	0.297961
wt_v_dapF	mfd	0.50109	0.480906
wt_v_dapF	ycfT	-0.398615	0.457963
wt_v_dapF	lolC	0.234534	0.748862
wt_v_dapF	lolD	0.755839	0.133197
wt_v_dapF	lolE	0.209777	0.797462
wt_v_dapF	nagK	0.261354	0.677684
wt_v_dapF	cobB	0.355575	0.51626
wt_v_dapF	ycfZ	0.446118	0.537047
wt_v_dapF	ymfA	0.529022	0.458205
wt_v_dapF	potD	1.20541	0.0387643
wt_v_dapF	potC	0.938423	0.100396
wt_v_dapF	potB	0.767829	0.225329
wt_v_dapF	potA	0.868128	0.207796
wt_v_dapF	pepT	-0.100018	0.915026
wt_v_dapF	roxA	0.0278326	0.972993
wt_v_dapF	phoQ	0.0687291	0.949133
wt_v_dapF	phoP	-0.0879517	0.929594
wt_v_dapF	purB	2.29783	0.00114551
wt_v_dapF	hflD	1.14032	0.0773655
wt_v_dapF	mnmA	0.546182	0.416483
wt_v_dapF	nudJ	0.0749861	0.926661
wt_v_dapF	rluE	-0.0693136	0.939956
wt_v_dapF	icd	-0.1783	0.861828
wt_v_dapF	ymfD	-1.30432	0.024804
wt_v_dapF	ymfE	-0.624885	0.246287
wt_v_dapF	lit	1.69139	0.0321129
wt_v_dapF	intE	-0.651424	0.172942
wt_v_dapF	xisE	-0.811862	0.0904171
wt_v_dapF	ymfI	-0.306708	0.660358
wt_v_dapF	ymfJ	-0.654485	0.28139
wt_v_dapF	cohE	-0.420612	0.480538
wt_v_dapF	croE	-0.720322	0.206976
wt_v_dapF	ymfL	-0.877793	0.0762014
wt_v_dapF	ymfM	-0.799795	0.201206
wt_v_dapF	oweE	-0.847195	0.453271
wt_v_dapF	aaaE	-0.691645	0.15856
wt_v_dapF	ymfR	-0.927526	0.159292
wt_v_dapF	beeE	-0.533689	0.360948
wt_v_dapF	jayE	-1.48306	0.0307562
wt_v_dapF	ymfQ	-1.05484	0.119326
wt_v_dapF	stfP	-0.61133	0.483352
wt_v_dapF	tfaP	-0.783445	0.283983
wt_v_dapF	tfaE	-1.34396	0.0130129
wt_v_dapF	stfE	-1.25806	0.0347832
wt_v_dapF	pinE	-1.57061	0.0291235
wt_v_dapF	mcrA	-0.646162	0.273272
wt_v_dapF	icdC	-1.35566	0.125774
wt_v_dapF	iraM	-1.08177	0.024804
wt_v_dapF	ycgX	-0.953872	0.0974404
wt_v_dapF	bluR	-0.857163	0.198437
wt_v_dapF	bluF	0.0336874	0.973086
wt_v_dapF	ycgZ	-2.87948	0.0105989
wt_v_dapF	ymgA	-2.40411	0.0504521
wt_v_dapF	ariR	-2.46308	0.050187
wt_v_dapF	ymgC	-2.8619	0.0195624
wt_v_dapF	ycgG	-1.11794	0.292497
wt_v_dapF	ymgF	-1.12843	0.0974404
wt_v_dapF	ycgH	-1.09808	0.0489223
wt_v_dapF	ymgD	-0.68239	0.221285
wt_v_dapF	ymgG	0.208832	0.797273
wt_v_dapF	ymgI	-0.268112	0.684556
wt_v_dapF	ymgJ	-1.64765	0.00346123
wt_v_dapF	ycgI	-1.65033	0.0472236
wt_v_dapF	minE	0.301458	0.645597
wt_v_dapF	minD	0.699755	0.257096
wt_v_dapF	minC	0.495737	0.51626
wt_v_dapF	ycgJ	-0.185064	0.779371
wt_v_dapF	pliG	-0.47056	0.435414
wt_v_dapF	ycgL	-0.786425	0.148361
wt_v_dapF	ycgM	0.0382725	0.969752
wt_v_dapF	ycgN	-0.494926	0.471284
wt_v_dapF	hlyE	0.215828	0.762378
wt_v_dapF	umuD	-0.513222	0.410754
wt_v_dapF	umuC	-0.604448	0.258547
wt_v_dapF	dsbB	0.155999	0.822569
wt_v_dapF	nhaB	0.593627	0.341393
wt_v_dapF	fadR	0.106131	0.914213
wt_v_dapF	ycgB	-0.283683	0.801018
wt_v_dapF	dadA	-1.30919	0.0491049
wt_v_dapF	dadX	-1.47291	0.0430435
wt_v_dapF	cvrA	-0.286829	0.729357
wt_v_dapF	ldcA	-0.0673902	0.939273
wt_v_dapF	emtA	0.390344	0.484917
wt_v_dapF	ycgR	-0.11563	0.87563
wt_v_dapF	ymgE	-0.663629	0.441232
wt_v_dapF	ycgY	-1.10625	0.107426
wt_v_dapF	treA	-0.107996	0.918073
wt_v_dapF	dhaM	0.00118645	0.99996
wt_v_dapF	dhaL	0.175868	0.832879
wt_v_dapF	dhaK	0.57257	0.405448
wt_v_dapF	dhaR	-0.339043	0.541229
wt_v_dapF	ycgV	-0.0960426	0.920481
wt_v_dapF	ychF	0.31445	0.60927
wt_v_dapF	pth	0.30666	0.670052
wt_v_dapF	ychH	-0.396374	0.584759
wt_v_dapF	dauA	-0.265134	0.666653
wt_v_dapF	prs	0.825782	0.199574
wt_v_dapF	ispE	1.09975	0.107706
wt_v_dapF	lolB	0.277479	0.747538
wt_v_dapF	hemA	-0.131589	0.861186
wt_v_dapF	prfA	-0.0156279	0.989446
wt_v_dapF	prmC	-0.0223419	0.979551
wt_v_dapF	ychQ	-0.40314	0.45514
wt_v_dapF	ychA	-0.0170627	0.989446
wt_v_dapF	kdsA	0.277354	0.634791
wt_v_dapF	ldrA	0.287157	0.779933
wt_v_dapF	rdlA	-1.20769	0.167883
wt_v_dapF	ldrB	-0.583918	0.605999
wt_v_dapF	rdlB	-1.29745	0.408627
wt_v_dapF	ldrC	0.271485	0.804009
wt_v_dapF	rdlC	-1.47358	0.0107044
wt_v_dapF	chaA	0.0762532	0.929594
wt_v_dapF	chaB	-0.078439	0.929502
wt_v_dapF	chaC	-0.303675	0.604045
wt_v_dapF	ychN	-0.244955	0.723067
wt_v_dapF	ychO	0.2071	0.736106
wt_v_dapF	narL	0.147996	0.856388
wt_v_dapF	narX	0.357703	0.583792
wt_v_dapF	narK	-0.289468	0.634674
wt_v_dapF	narG	0.671902	0.24599
wt_v_dapF	narH	-0.0412442	0.965035
wt_v_dapF	narJ	-0.333302	0.567525
wt_v_dapF	narI	-0.447255	0.475897
wt_v_dapF	rttR	-0.499188	0.3732
wt_v_dapF	tpr	#NUM!	#NUM!
wt_v_dapF	tyrV	0.105688	0.929623
wt_v_dapF	tyrT	0.113507	0.922891
wt_v_dapF	purU	0.418596	0.576482
wt_v_dapF	ychJ	-0.084245	0.922891
wt_v_dapF	rssA	0.14481	0.867143
wt_v_dapF	rssB	-0.396912	0.573364
wt_v_dapF	galU	-0.411502	0.493894
wt_v_dapF	hns	-0.254756	0.756444
wt_v_dapF	tdk	0.0115412	0.991615
wt_v_dapF	insZ	-0.370852	0.450889
wt_v_dapF	adhE	1.70161	0.0407086
wt_v_dapF	ychE	-0.478238	0.3732
wt_v_dapF	oppA	-0.462673	0.583792
wt_v_dapF	oppB	-0.856903	0.146202
wt_v_dapF	oppC	0.017719	0.989446
wt_v_dapF	oppD	-0.0768757	0.939327
wt_v_dapF	oppF	0.103474	0.926479
wt_v_dapF	yciU	-0.176972	0.823671
wt_v_dapF	clsA	-0.0044634	0.999305
wt_v_dapF	yciY	-0.408216	0.59422
wt_v_dapF	kch	-0.00451475	0.999305
wt_v_dapF	yciI	0.499297	0.459204
wt_v_dapF	tonB	0.19567	0.825552
wt_v_dapF	yciA	-0.465132	0.339377
wt_v_dapF	yciB	-0.378216	0.56731
wt_v_dapF	yciC	-0.554772	0.267657
wt_v_dapF	ompW	1.87921	0.0192879
wt_v_dapF	yciE	-0.866923	0.119832
wt_v_dapF	yciF	-0.531637	0.320375
wt_v_dapF	yciG	-0.836507	0.123309
wt_v_dapF	trpA	2.11272	0.00170031
wt_v_dapF	trpB	2.21452	0.00100185
wt_v_dapF	trpC	1.34277	0.0103022
wt_v_dapF	trpD	1.76761	0.00226768
wt_v_dapF	trpE	3.19291	1.35915e-06
wt_v_dapF	trpL	0.986122	0.284986
wt_v_dapF	yciV	0.514276	0.375689
wt_v_dapF	yciO	-0.282334	0.675209
wt_v_dapF	yciQ	-0.564183	0.297075
wt_v_dapF	rluB	0.258132	0.683428
wt_v_dapF	btuR	0.283125	0.626093
wt_v_dapF	yciK	0.121625	0.87563
wt_v_dapF	sohB	0.0760353	0.929584
wt_v_dapF	yciN	-0.971522	0.0934101
wt_v_dapF	topA	0.672168	0.413151
wt_v_dapF	cysB	-0.0118123	0.991669
wt_v_dapF	ymiA	-0.711158	0.206525
wt_v_dapF	yciX	-0.61594	0.195804
wt_v_dapF	acnA	-0.400018	0.596588
wt_v_dapF	ribA	-0.357537	0.584759
wt_v_dapF	pgpB	-0.106023	0.898851
wt_v_dapF	yciS	-0.22461	0.752444
wt_v_dapF	yciM	0.180663	0.807943
wt_v_dapF	pyrF	0.962693	0.0528673
wt_v_dapF	yciH	-0.612862	0.293495
wt_v_dapF	osmB	-1.512	0.0429678
wt_v_dapF	yciT	-0.618375	0.170151
wt_v_dapF	yciZ	-0.412346	0.527569
wt_v_dapF	gmr	-0.472032	0.516618
wt_v_dapF	ymiB	-0.791676	0.100396
wt_v_dapF	rnb	0.790809	0.251596
wt_v_dapF	yciW	-0.988598	0.283983
wt_v_dapF	fabI	0.0995608	0.920481
wt_v_dapF	ycjD	-0.295488	0.68983
wt_v_dapF	sapF	0.218507	0.727115
wt_v_dapF	sapD	-0.0591505	0.948484
wt_v_dapF	sapC	-0.168752	0.815149
wt_v_dapF	sapB	0.00806409	0.996913
wt_v_dapF	sapA	0.245236	0.696694
wt_v_dapF	ymjA	-0.0665312	0.945928
wt_v_dapF	puuP	-0.312782	0.613449
wt_v_dapF	puuA	-0.738558	0.293235
wt_v_dapF	puuD	-0.977478	0.150656
wt_v_dapF	puuR	-0.529973	0.428662
wt_v_dapF	puuC	0.237704	0.732451
wt_v_dapF	puuB	0.152161	0.804009
wt_v_dapF	puuE	0.115059	0.866734
wt_v_dapF	pspF	0.228076	0.728299
wt_v_dapF	pspA	-0.873747	0.128399
wt_v_dapF	pspB	-0.663199	0.23763
wt_v_dapF	pspC	-0.707253	0.246744
wt_v_dapF	pspD	-0.734377	0.212212
wt_v_dapF	pspE	0.154755	0.83091
wt_v_dapF	ycjM	-0.465455	0.392291
wt_v_dapF	ycjN	-0.693501	0.278146
wt_v_dapF	ycjO	-0.591305	0.283312
wt_v_dapF	ycjP	-0.10514	0.892943
wt_v_dapF	ycjQ	0.211054	0.747526
wt_v_dapF	ycjR	-0.829491	0.0876384
wt_v_dapF	ycjS	0.0782152	0.922658
wt_v_dapF	ycjT	-0.379242	0.529331
wt_v_dapF	ycjU	-0.594043	0.206753
wt_v_dapF	ycjV	-0.635245	0.347209
wt_v_dapF	ompG	-1.97359	0.022927
wt_v_dapF	ycjW	0.463818	0.38927
wt_v_dapF	ycjX	-0.0295291	0.973537
wt_v_dapF	ycjF	-0.269444	0.618654
wt_v_dapF	tyrR	0.486375	0.447084
wt_v_dapF	tpx	-0.100757	0.924776
wt_v_dapF	ycjG	-0.094316	0.911932
wt_v_dapF	mpaA	-0.0906036	0.91474
wt_v_dapF	ymjC	-0.308678	0.546532
wt_v_dapF	ymjD	-0.573354	0.387313
wt_v_dapF	ycjY	-0.564397	0.338748
wt_v_dapF	pgrR	-0.484808	0.30308
wt_v_dapF	mppA	-0.358654	0.57486
wt_v_dapF	ynaI	0.130633	0.847858
wt_v_dapF	insH1_4	0.363491	0.57704
wt_v_dapF	ynaJ	-0.934449	0.0900576
wt_v_dapF	uspE	-0.364191	0.716259
wt_v_dapF	fnr	-0.553573	0.506467
wt_v_dapF	ogt	-0.217737	0.753931
wt_v_dapF	abgT	-0.0610224	0.939011
wt_v_dapF	abgB	-0.0877687	0.912744
wt_v_dapF	abgA	-0.197712	0.817481
wt_v_dapF	abgR	-0.185051	0.767314
wt_v_dapF	mcaS	-0.476756	0.521769
wt_v_dapF	smrA	-0.00978503	0.993358
wt_v_dapF	ydaM	1.02153	0.0974242
wt_v_dapF	ydaN	-0.401553	0.583792
wt_v_dapF	fnrS	0.926244	0.252127
wt_v_dapF	dbpA	0.376578	0.603783
wt_v_dapF	ttcA	-0.15735	0.804009
wt_v_dapF	intR	-0.468923	0.537868
wt_v_dapF	ydaQ	-1.29055	0.0143324
wt_v_dapF	rcbA	-3.03147	0.132252
wt_v_dapF	ralR	0.592561	0.74605
wt_v_dapF	recT	-0.370511	0.611726
wt_v_dapF	recE	-0.389998	0.483296
wt_v_dapF	racC	-0.0685482	0.975711
wt_v_dapF	ydaE	-1.94308	0.430753
wt_v_dapF	kilR	-0.619923	0.47007
wt_v_dapF	sieB	-0.664241	0.352679
wt_v_dapF	ydaF	-0.529574	0.591693
wt_v_dapF	ydaG	-0.692701	0.450641
wt_v_dapF	racR	-0.21714	0.795998
wt_v_dapF	ydaS	-0.525098	0.328017
wt_v_dapF	ydaT	-0.472317	0.456618
wt_v_dapF	ydaU	-0.319525	0.564913
wt_v_dapF	ydaV	-0.319007	0.605642
wt_v_dapF	ydaW	-0.369672	0.51515
wt_v_dapF	rzpR	-1.21607	0.0373738
wt_v_dapF	rzoR	-1.13182	0.0439022
wt_v_dapF	trkG	-0.428495	0.437661
wt_v_dapF	ynaK	-0.572926	0.63889
wt_v_dapF	ydaY	-0.832192	0.100396
wt_v_dapF	tmpR	-1.49994	0.0273381
wt_v_dapF	lomR	-0.207508	0.814425
wt_v_dapF	insH1_5	0.0481065	0.954286
wt_v_dapF	stfR	-0.613009	0.30308
wt_v_dapF	tfaR	-0.225331	0.831247
wt_v_dapF	pinR	-1.12323	0.119428
wt_v_dapF	ynaE	-1.08153	0.133197
wt_v_dapF	ttcC	-1.18071	0.0918978
wt_v_dapF	uspF	0.151695	0.865711
wt_v_dapF	ompN	-1.42651	0.00343157
wt_v_dapF	micC	-2.42536	0.296254
wt_v_dapF	pfo	0.00724881	0.997987
wt_v_dapF	ydbJ	-0.937681	0.064151
wt_v_dapF	hslJ	-0.863845	0.144633
wt_v_dapF	ldhA	-0.123019	0.829111
wt_v_dapF	ydbH	-0.329923	0.618322
wt_v_dapF	ynbE	-0.236212	0.744027
wt_v_dapF	ydbL	-0.143603	0.836458
wt_v_dapF	feaR	-0.388628	0.497416
wt_v_dapF	feaB	-0.495023	0.383569
wt_v_dapF	tynA	-0.226845	0.626398
wt_v_dapF	paaZ	-0.75124	0.131057
wt_v_dapF	paaA	-0.549133	0.436244
wt_v_dapF	paaB	-0.162078	0.847858
wt_v_dapF	paaC	0.104342	0.904786
wt_v_dapF	paaD	-0.28844	0.615909
wt_v_dapF	paaE	-0.212186	0.732766
wt_v_dapF	paaF	-0.0343041	0.966467
wt_v_dapF	paaG	0.464062	0.595035
wt_v_dapF	paaH	-0.0256858	0.975189
wt_v_dapF	paaI	-0.0116921	0.996913
wt_v_dapF	paaJ	-0.820235	0.0872366
wt_v_dapF	paaK	-0.41741	0.454618
wt_v_dapF	paaX	-0.168511	0.804009
wt_v_dapF	paaY	-0.217213	0.759242
wt_v_dapF	ynbG	-1.36093	0.804009
wt_v_dapF	ydbA	-0.537984	0.392412
wt_v_dapF	insD1_2	0.0546896	0.945097
wt_v_dapF	insC1_2	-0.0870503	0.915898
wt_v_dapF	insI1_3	-0.210831	0.732766
wt_v_dapF	ydbC	-0.581626	0.338452
wt_v_dapF	ydbD	-1.15557	0.0263752
wt_v_dapF	ynbA	-1.46996	0.039003
wt_v_dapF	ynbB	-1.08197	0.21985
wt_v_dapF	ynbC	-0.423226	0.449258
wt_v_dapF	ynbD	-0.776946	0.0988279
wt_v_dapF	azoR	-0.589507	0.365377
wt_v_dapF	hrpA	-0.274457	0.666903
wt_v_dapF	ydcF	0.195211	0.819706
wt_v_dapF	aldA	2.11485	0.00322965
wt_v_dapF	gapC	0.346625	0.668079
wt_v_dapF	cybB	-0.0913935	0.912763
wt_v_dapF	rydC	0.135819	0.831247
wt_v_dapF	ydcA	0.735691	0.245848
wt_v_dapF	hokB	-0.618047	0.608731
wt_v_dapF	mokB	0.470755	0.563117
wt_v_dapF	sokB	0.110586	0.923925
wt_v_dapF	trg	-0.300756	0.618127
wt_v_dapF	ydcI	-0.826653	0.1865
wt_v_dapF	ydcJ	-0.029969	0.964379
wt_v_dapF	opgD	0.106104	0.894722
wt_v_dapF	ydcH	0.618035	0.409579
wt_v_dapF	rimL	-0.433391	0.489862
wt_v_dapF	ydcK	-0.377462	0.673107
wt_v_dapF	tehA	-0.0487634	0.96621
wt_v_dapF	tehB	0.514579	0.172511
wt_v_dapF	ydcL	-1.56579	0.0104549
wt_v_dapF	insP	-0.656024	0.365377
wt_v_dapF	insQ	0.288376	0.677884
wt_v_dapF	ydcO	-0.326464	0.570312
wt_v_dapF	ydcN	-0.031305	0.972491
wt_v_dapF	ydcP	0.741282	0.172942
wt_v_dapF	yncJ	-0.295019	0.68983
wt_v_dapF	hicA	-0.67415	0.232314
wt_v_dapF	hicB	-0.440707	0.49495
wt_v_dapF	ydcR	-0.197716	0.732046
wt_v_dapF	ydcS	0.138221	0.835244
wt_v_dapF	ydcT	0.131992	0.823147
wt_v_dapF	ydcU	0.00651786	0.997934
wt_v_dapF	ydcV	0.724249	0.153945
wt_v_dapF	patD	-0.224385	0.698402
wt_v_dapF	yncL	-0.542346	0.454618
wt_v_dapF	ydcX	-0.0592284	0.939011
wt_v_dapF	ydcY	-0.64258	0.308414
wt_v_dapF	ydcZ	-0.0755575	0.929682
wt_v_dapF	mnaT	0.858242	0.155228
wt_v_dapF	curA	-0.386006	0.596994
wt_v_dapF	mcbR	-0.261408	0.696694
wt_v_dapF	yncD	0.674976	0.312928
wt_v_dapF	yncE	1.55809	0.0363625
wt_v_dapF	ansP	0.0353198	0.971806
wt_v_dapF	yncG	-0.929128	0.107786
wt_v_dapF	yncH	-3.23523	0.101059
wt_v_dapF	rhsE	-0.916453	0.0572564
wt_v_dapF	ydcD	-0.864876	0.135023
wt_v_dapF	yncI	-2.09288	0.000596051
wt_v_dapF	ydcC	-1.25356	0.019231
wt_v_dapF	pptA	0.0211455	0.983697
wt_v_dapF	yddH	-0.528288	0.349066
wt_v_dapF	nhoA	-0.111069	0.861828
wt_v_dapF	yddE	0.114015	0.891513
wt_v_dapF	narV	-0.388179	0.450641
wt_v_dapF	narW	-0.0883098	0.924224
wt_v_dapF	narY	0.00863679	0.997236
wt_v_dapF	narZ	0.130578	0.904786
wt_v_dapF	narU	-0.583306	0.480448
wt_v_dapF	yddK	-0.913247	0.304771
wt_v_dapF	yddL	-1.46655	0.206974
wt_v_dapF	yddG	0.214183	0.759242
wt_v_dapF	fdnG	0.0434317	0.951797
wt_v_dapF	fdnH	-0.182743	0.827378
wt_v_dapF	fdnI	-0.799152	0.2417
wt_v_dapF	yddM	-0.987646	0.0633506
wt_v_dapF	adhP	0.0056649	0.999305
wt_v_dapF	maeA	1.38286	0.0120464
wt_v_dapF	sra	-0.890591	0.246744
wt_v_dapF	bdm	-1.03815	0.109486
wt_v_dapF	osmC	-1.11454	0.140495
wt_v_dapF	ddpF	-0.436277	0.480332
wt_v_dapF	ddpD	-0.0440976	0.956663
wt_v_dapF	ddpC	-0.0200976	0.980201
wt_v_dapF	ddpB	-0.0815049	0.918366
wt_v_dapF	ddpA	-0.185017	0.797772
wt_v_dapF	ddpX	-0.0993924	0.914213
wt_v_dapF	dosP	0.389503	0.589095
wt_v_dapF	dosC	-0.628261	0.454579
wt_v_dapF	yddW	0.105948	0.874741
wt_v_dapF	gadC	0.708908	0.347627
wt_v_dapF	gadB	1.76924	0.00442044
wt_v_dapF	pqqL	1.79398	0.02235
wt_v_dapF	yddB	1.63836	0.0195624
wt_v_dapF	yddA	0.88276	0.163164
wt_v_dapF	ydeM	-0.106317	0.881836
wt_v_dapF	ydeN	0.2825	0.682755
wt_v_dapF	ydeO	-1.19525	0.0359252
wt_v_dapF	safA	-2.51393	0.0169375
wt_v_dapF	ydeP	-0.654504	0.237702
wt_v_dapF	ydeQ	-1.04949	0.0983025
wt_v_dapF	ydeR	-0.226807	0.836242
wt_v_dapF	ydeS	-1.49047	0.0491049
wt_v_dapF	ydeT	-1.39076	0.0206255
wt_v_dapF	yneL	-1.22878	0.206974
wt_v_dapF	hipA	-0.507965	0.408269
wt_v_dapF	hipB	-0.214537	0.804009
wt_v_dapF	yneO	-0.50461	0.326872
wt_v_dapF	lsrK	-0.228431	0.731238
wt_v_dapF	lsrR	-0.237178	0.733682
wt_v_dapF	lsrA	-0.395138	0.487456
wt_v_dapF	lsrC	-0.279798	0.596994
wt_v_dapF	lsrD	-0.430139	0.431414
wt_v_dapF	lsrB	-0.499085	0.376955
wt_v_dapF	lsrF	-0.0204387	0.979613
wt_v_dapF	lsrG	-0.507292	0.454618
wt_v_dapF	tam	0.0289738	0.977883
wt_v_dapF	yneE	0.0681224	0.945557
wt_v_dapF	uxaB	-0.300242	0.622429
wt_v_dapF	yneF	-0.320516	0.57704
wt_v_dapF	yneG	-0.222292	0.682946
wt_v_dapF	glsB	0.496926	0.360798
wt_v_dapF	sad	-0.00543464	0.997987
wt_v_dapF	yneJ	0.0550349	0.939273
wt_v_dapF	yneK	-0.736572	0.105901
wt_v_dapF	ydeA	-1.02614	0.0602705
wt_v_dapF	marC	-0.332586	0.583792
wt_v_dapF	marR	-0.171707	0.797273
wt_v_dapF	marA	-0.339833	0.532964
wt_v_dapF	marB	-0.57409	0.312527
wt_v_dapF	eamA	-0.415249	0.525706
wt_v_dapF	ydeE	-0.863124	0.106554
wt_v_dapF	yneM	-1.11635	0.286878
wt_v_dapF	mgrR	-0.292077	0.804009
wt_v_dapF	dgcZ	0.113023	0.874198
wt_v_dapF	ydeI	-1.15839	0.129861
wt_v_dapF	ydeJ	-0.943426	0.0983025
wt_v_dapF	dcp	0.348328	0.64389
wt_v_dapF	ydfG	-0.212778	0.766405
wt_v_dapF	rspR	-0.12766	0.875424
wt_v_dapF	ydfZ	1.20539	0.0687506
wt_v_dapF	ydfI	-0.0194549	0.982808
wt_v_dapF	ydfJ	-1.37741	0.0109831
wt_v_dapF	ydfK	-1.15484	0.0846095
wt_v_dapF	pinQ	-0.994522	0.0564585
wt_v_dapF	tfaQ	-1.97202	0.0240709
wt_v_dapF	stfQ	-0.630394	0.194964
wt_v_dapF	nohQ	-0.164214	0.822569
wt_v_dapF	ynfO	0.0476835	0.970508
wt_v_dapF	ydfO	0.886289	0.166759
wt_v_dapF	gnsB	-0.169012	0.831696
wt_v_dapF	ynfN	-1.38198	0.175139
wt_v_dapF	cspI	-1.65813	0.0897562
wt_v_dapF	rzpQ	-0.884861	0.171983
wt_v_dapF	rzoQ	#NUM!	#NUM!
wt_v_dapF	rrrQ	-0.677811	0.204507
wt_v_dapF	ydfR	-0.102255	0.912763
wt_v_dapF	essQ	-0.0284332	0.980201
wt_v_dapF	cspB	-0.903412	0.177301
wt_v_dapF	cspF	-0.572356	0.341977
wt_v_dapF	quuQ	-0.539497	0.273272
wt_v_dapF	ydfU	-0.593322	0.305289
wt_v_dapF	rem	-0.929097	0.0939036
wt_v_dapF	hokD	-1.60085	0.00984953
wt_v_dapF	relE	-1.03161	0.129861
wt_v_dapF	relB	-0.899303	0.178636
wt_v_dapF	ydfV	-0.183988	0.790827
wt_v_dapF	flxA	-0.87362	0.143213
wt_v_dapF	intK	-1.30261	0.0818362
wt_v_dapF	ydfX	-0.542503	0.382669
wt_v_dapF	dicC	-0.629846	0.403974
wt_v_dapF	dicA	-0.722652	0.168351
wt_v_dapF	ydfA	-0.556644	0.404296
wt_v_dapF	ydfB	-0.662313	0.204507
wt_v_dapF	ydfC	-0.435492	0.438913
wt_v_dapF	dicF	-1.44177	0.316619
wt_v_dapF	dicB	-1.91678	0.109907
wt_v_dapF	ydfD	-0.993724	0.490635
wt_v_dapF	ydfE	-0.415552	0.397299
wt_v_dapF	insD1_3	-0.686225	0.287607
wt_v_dapF	intQ	-1.05651	0.0769339
wt_v_dapF	rspB	-0.217006	0.750839
wt_v_dapF	rspA	-0.215447	0.736106
wt_v_dapF	ynfA	-0.521265	0.336987
wt_v_dapF	ynfB	-0.0352208	0.971089
wt_v_dapF	speG	-0.13544	0.868357
wt_v_dapF	ynfC	-0.192126	0.811155
wt_v_dapF	ynfD	-0.270441	0.781086
wt_v_dapF	ynfE	0.310973	0.707045
wt_v_dapF	ynfF	0.318668	0.626093
wt_v_dapF	ynfG	-0.136027	0.830015
wt_v_dapF	ynfH	0.0604573	0.945097
wt_v_dapF	dmsD	0.285428	0.6281
wt_v_dapF	clcB	0.369666	0.51626
wt_v_dapF	ynfK	0.983333	0.182861
wt_v_dapF	mlc	0.373787	0.517832
wt_v_dapF	ynfL	-0.213274	0.749345
wt_v_dapF	ynfM	-0.17141	0.836458
wt_v_dapF	asr	-0.705014	0.0618731
wt_v_dapF	ydgU	-0.246936	0.875625
wt_v_dapF	ydgD	-0.416815	0.51869
wt_v_dapF	mdtI	-1.54393	0.00118039
wt_v_dapF	mdtJ	-0.664073	0.327755
wt_v_dapF	tqsA	0.20106	0.762378
wt_v_dapF	pntB	2.02596	0.00187153
wt_v_dapF	pntA	2.16207	0.000408836
wt_v_dapF	ydgH	0.369195	0.619623
wt_v_dapF	ydgI	-0.416284	0.479689
wt_v_dapF	folM	-0.16889	0.821234
wt_v_dapF	ydgC	-0.856231	0.113705
wt_v_dapF	rstA	0.00446779	0.999305
wt_v_dapF	rstB	0.218632	0.766121
wt_v_dapF	tus	0.17257	0.852073
wt_v_dapF	fumC	0.281967	0.629619
wt_v_dapF	fumA	-0.293758	0.696694
wt_v_dapF	manA	-0.295432	0.726986
wt_v_dapF	ydgA	0.104341	0.91524
wt_v_dapF	uidC	-1.56725	0.00806021
wt_v_dapF	uidB	-0.770252	0.0740455
wt_v_dapF	uidA	-0.0287009	0.971089
wt_v_dapF	uidR	-0.132491	0.871521
wt_v_dapF	hdhA	-1.55224	0.0126615
wt_v_dapF	malI	-0.319381	0.58871
wt_v_dapF	malX	0.0326164	0.971089
wt_v_dapF	malY	0.198403	0.781973
wt_v_dapF	add	-0.842307	0.164239
wt_v_dapF	ydgJ	0.340964	0.578771
wt_v_dapF	blr	-0.727528	0.311783
wt_v_dapF	cnu	-0.103823	0.891368
wt_v_dapF	ydgK	0.0435735	0.968561
wt_v_dapF	rsxA	0.164993	0.818408
wt_v_dapF	rsxB	0.716647	0.225496
wt_v_dapF	rsxC	0.79087	0.228771
wt_v_dapF	rsxD	0.927379	0.103947
wt_v_dapF	rsxG	1.19217	0.0263752
wt_v_dapF	rsxE	0.914351	0.0954783
wt_v_dapF	nth	0.679413	0.255731
wt_v_dapF	dtpA	-1.31012	0.0315854
wt_v_dapF	gstA	-0.271798	0.704443
wt_v_dapF	pdxY	0.151865	0.832879
wt_v_dapF	tyrS	0.523161	0.406884
wt_v_dapF	pdxH	0.301083	0.659179
wt_v_dapF	mliC	-0.315724	0.605642
wt_v_dapF	anmK	0.240367	0.726567
wt_v_dapF	slyB	-0.873532	0.0870699
wt_v_dapF	slyA	-0.523815	0.387554
wt_v_dapF	ydhI	-0.457715	0.449427
wt_v_dapF	ydhJ	-0.0868714	0.912763
wt_v_dapF	ydhK	-0.48821	0.450889
wt_v_dapF	sodC	-0.430255	0.676945
wt_v_dapF	ydhF	-0.0841908	0.927141
wt_v_dapF	ydhL	-0.202436	0.775071
wt_v_dapF	nemR	-0.231693	0.693461
wt_v_dapF	nemA	0.53377	0.328017
wt_v_dapF	gloA	-0.854996	0.0983025
wt_v_dapF	rnt	0.132321	0.833996
wt_v_dapF	lhr	0.264458	0.717835
wt_v_dapF	grxD	-0.38748	0.609845
wt_v_dapF	mepH	-0.277191	0.657184
wt_v_dapF	sodB	-0.0724572	0.939514
wt_v_dapF	ydhP	-0.324011	0.578266
wt_v_dapF	ynhF	-1.09054	0.0468729
wt_v_dapF	purR	0.871577	0.0983025
wt_v_dapF	ydhB	0.393291	0.48657
wt_v_dapF	ydhC	-0.100087	0.914213
wt_v_dapF	cfa	-0.656953	0.407386
wt_v_dapF	ribC	-0.297673	0.724868
wt_v_dapF	mdtK	-0.244372	0.736106
wt_v_dapF	ydhQ	-0.294495	0.728065
wt_v_dapF	valV	-0.602309	0.591003
wt_v_dapF	valW	-0.447985	0.867143
wt_v_dapF	ydhR	-1.48632	0.0016029
wt_v_dapF	ydhS	-0.650716	0.341977
wt_v_dapF	ydhT	-0.450171	0.382351
wt_v_dapF	ydhU	-0.164422	0.822896
wt_v_dapF	ydhX	-0.213908	0.724833
wt_v_dapF	ydhW	-0.378586	0.471284
wt_v_dapF	ydhV	-0.67794	0.133868
wt_v_dapF	ydhY	-0.944162	0.347627
wt_v_dapF	ydhZ	-0.710302	0.187696
wt_v_dapF	pykF	-0.270469	0.758912
wt_v_dapF	lpp	-0.82062	0.20011
wt_v_dapF	ldtE	-0.90865	0.217746
wt_v_dapF	sufE	0.631636	0.283808
wt_v_dapF	sufS	0.756795	0.267105
wt_v_dapF	sufD	0.634744	0.352038
wt_v_dapF	sufC	0.607035	0.335815
wt_v_dapF	sufB	0.530255	0.42304
wt_v_dapF	sufA	0.554392	0.372812
wt_v_dapF	rydB	-0.555552	0.484742
wt_v_dapF	ydiH	-0.840906	0.0974404
wt_v_dapF	menI	0.736628	0.25562
wt_v_dapF	ydiJ	1.49771	0.020826
wt_v_dapF	ydiK	-0.426307	0.524898
wt_v_dapF	rprA	-2.94712	0.155196
wt_v_dapF	ydiL	-1.06361	0.076909
wt_v_dapF	ydiM	-1.34864	0.0154707
wt_v_dapF	ydiN	-1.74459	0.00459711
wt_v_dapF	ydiB	-0.0232137	0.976121
wt_v_dapF	aroD	0.159375	0.822896
wt_v_dapF	ydiF	0.155391	0.811102
wt_v_dapF	ydiO	0.562094	0.281164
wt_v_dapF	ydiP	-0.137422	0.825552
wt_v_dapF	ydiQ	-0.148747	0.830998
wt_v_dapF	ydiR	0.0792141	0.916294
wt_v_dapF	ydiS	-0.262553	0.696856
wt_v_dapF	ydiT	-0.649048	0.39971
wt_v_dapF	fadK	-0.585534	0.224925
wt_v_dapF	ppsA	0.283604	0.785358
wt_v_dapF	ppsR	-0.0432323	0.967175
wt_v_dapF	aroH	0.421237	0.475375
wt_v_dapF	ydiE	-0.36166	0.529607
wt_v_dapF	ydiU	0.249137	0.726986
wt_v_dapF	ydiV	-0.627503	0.145808
wt_v_dapF	nlpC	-0.560472	0.229051
wt_v_dapF	btuD	0.177607	0.804009
wt_v_dapF	btuE	-0.224774	0.781973
wt_v_dapF	btuC	0.0741477	0.926661
wt_v_dapF	ihfA	0.0605789	0.939891
wt_v_dapF	pheT	0.69887	0.370997
wt_v_dapF	pheS	1.13627	0.0972681
wt_v_dapF	pheM	-1.70312	0.138395
wt_v_dapF	rplT	-0.18607	0.83091
wt_v_dapF	rpmI	-0.0861503	0.936576
wt_v_dapF	infC	0.126887	0.898414
wt_v_dapF	thrS	1.79409	0.000826131
wt_v_dapF	arpB	-0.0553793	0.954286
wt_v_dapF	yniD	-0.319034	0.5396
wt_v_dapF	ydiY	-0.0867372	0.904076
wt_v_dapF	pfkB	0.372419	0.521287
wt_v_dapF	ydiZ	-0.90581	0.232314
wt_v_dapF	yniA	-0.45575	0.583344
wt_v_dapF	yniB	-0.407465	0.534049
wt_v_dapF	yniC	-0.0933737	0.89053
wt_v_dapF	ydjM	-0.464728	0.365849
wt_v_dapF	ydjN	-0.767292	0.487599
wt_v_dapF	ydjO	-1.38958	0.0320817
wt_v_dapF	cedA	-1.31996	0.00423134
wt_v_dapF	katE	0.39777	0.696346
wt_v_dapF	chbG	0.0285605	0.969752
wt_v_dapF	chbF	-0.313651	0.559912
wt_v_dapF	chbR	-0.707121	0.16797
wt_v_dapF	chbA	-0.41992	0.525706
wt_v_dapF	chbC	-0.315313	0.583344
wt_v_dapF	chbB	0.242335	0.712787
wt_v_dapF	osmE	-0.657102	0.320375
wt_v_dapF	nadE	0.139114	0.860428
wt_v_dapF	cho	-0.400832	0.571203
wt_v_dapF	ves	-0.413222	0.476654
wt_v_dapF	spy	-0.695078	0.268419
wt_v_dapF	astE	-1.02547	0.103985
wt_v_dapF	astB	-1.01277	0.0281879
wt_v_dapF	astD	-1.10605	0.0508428
wt_v_dapF	astA	-1.34729	0.0273381
wt_v_dapF	astC	-1.32918	0.0272226
wt_v_dapF	xthA	-0.2951	0.670744
wt_v_dapF	ydjX	1.42243	0.020826
wt_v_dapF	ydjY	1.13931	0.0535191
wt_v_dapF	ydjZ	-0.119334	0.867143
wt_v_dapF	ynjA	0.145502	0.827338
wt_v_dapF	ynjB	0.508895	0.38927
wt_v_dapF	ynjC	0.245365	0.683428
wt_v_dapF	ynjD	0.605679	0.279812
wt_v_dapF	ynjE	1.27017	0.0242775
wt_v_dapF	ynjF	-0.0619684	0.939011
wt_v_dapF	nudG	0.0143301	0.989316
wt_v_dapF	ynjH	-0.498586	0.400801
wt_v_dapF	gdhA	2.39296	0.000774133
wt_v_dapF	ynjI	-0.123201	0.849596
wt_v_dapF	topB	1.06146	0.0658601
wt_v_dapF	selD	0.302289	0.619776
wt_v_dapF	ydjA	0.190062	0.811071
wt_v_dapF	sppA	0.269903	0.667394
wt_v_dapF	ansA	0.462309	0.576482
wt_v_dapF	pncA	-0.161629	0.804009
wt_v_dapF	ydjE	-1.19936	0.0305016
wt_v_dapF	ydjF	-0.540833	0.34346
wt_v_dapF	ydjG	-0.827187	0.091089
wt_v_dapF	ydjH	1.15667	0.0709778
wt_v_dapF	ydjI	0.414475	0.6469
wt_v_dapF	ydjJ	-0.59483	0.430754
wt_v_dapF	ydjK	-0.0227106	0.977815
wt_v_dapF	ydjL	-0.139055	0.822569
wt_v_dapF	yeaC	-0.808379	0.130104
wt_v_dapF	msrB	-0.521767	0.447645
wt_v_dapF	gapA	2.04823	0.0155725
wt_v_dapF	yeaD	2.01906	0.00346123
wt_v_dapF	yeaE	0.580278	0.251722
wt_v_dapF	mipA	1.12003	0.141575
wt_v_dapF	yeaG	-0.657094	0.508771
wt_v_dapF	yeaH	-0.258115	0.822219
wt_v_dapF	yeaI	-1.10457	0.0380254
wt_v_dapF	yeaJ	-0.689266	0.204956
wt_v_dapF	yeaK	-0.163544	0.827682
wt_v_dapF	yoaI	0.000174633	0.99996
wt_v_dapF	yeaL	-0.341979	0.549155
wt_v_dapF	yeaM	-0.350856	0.600975
wt_v_dapF	yeaN	-0.107686	0.888423
wt_v_dapF	yeaO	-0.691295	0.337047
wt_v_dapF	yoaF	0.0782204	0.922891
wt_v_dapF	yeaP	-0.232724	0.725143
wt_v_dapF	yoaK	-0.657857	0.332924
wt_v_dapF	yoaJ	-0.72545	0.249595
wt_v_dapF	yeaQ	-0.912941	0.073259
wt_v_dapF	yoaG	-0.823026	0.37018
wt_v_dapF	yeaR	-0.565568	0.569465
wt_v_dapF	leuE	-0.820433	0.0925186
wt_v_dapF	dmlR	-0.132029	0.860581
wt_v_dapF	dmlA	-0.350927	0.552167
wt_v_dapF	yeaV	-0.813968	0.143772
wt_v_dapF	yeaW	-0.320718	0.583344
wt_v_dapF	yeaX	-0.426882	0.468484
wt_v_dapF	rnd	0.453977	0.480448
wt_v_dapF	fadD	-0.555639	0.260211
wt_v_dapF	yeaY	-0.213173	0.676478
wt_v_dapF	tsaB	0.756543	0.273247
wt_v_dapF	yoaA	0.847049	0.154136
wt_v_dapF	yoaB	0.108917	0.913109
wt_v_dapF	yoaC	-0.921402	0.146533
wt_v_dapF	yoaH	-0.595637	0.144556
wt_v_dapF	pabB	-0.172686	0.800232
wt_v_dapF	nudL	0.152551	0.840864
wt_v_dapF	sdaA	-1.14721	0.050668
wt_v_dapF	yoaD	-0.595429	0.397829
wt_v_dapF	yoaE	0.119526	0.889075
wt_v_dapF	manX	1.54778	0.022927
wt_v_dapF	manY	1.43889	0.00515087
wt_v_dapF	manZ	0.95793	0.136685
wt_v_dapF	yobD	0.713489	0.224067
wt_v_dapF	mntP	-0.088503	0.912763
wt_v_dapF	rlmA	0.114559	0.875424
wt_v_dapF	cspC	0.22759	0.782533
wt_v_dapF	yobF	0.502823	0.47007
wt_v_dapF	yebO	-0.319657	0.603055
wt_v_dapF	mgrB	-0.197624	0.753931
wt_v_dapF	yobH	-0.601221	0.399724
wt_v_dapF	kdgR	-0.187498	0.811102
wt_v_dapF	yebQ	0.0617326	0.939327
wt_v_dapF	htpX	-0.117798	0.881843
wt_v_dapF	prc	0.736717	0.256611
wt_v_dapF	proQ	0.702738	0.244015
wt_v_dapF	msrC	0.544092	0.396463
wt_v_dapF	yebS	-0.190712	0.804457
wt_v_dapF	yebT	0.261432	0.732451
wt_v_dapF	rsmF	0.176113	0.798255
wt_v_dapF	yebV	-1.11167	0.0876903
wt_v_dapF	yebW	-0.861892	0.225329
wt_v_dapF	pphA	-0.975241	0.127602
wt_v_dapF	ryeA	-1.1601	0.104203
wt_v_dapF	sdsR	#NUM!	#NUM!
wt_v_dapF	yebY	-0.470579	0.480906
wt_v_dapF	yebZ	0.518622	0.353011
wt_v_dapF	yobA	0.14715	0.777079
wt_v_dapF	holE	-0.10755	0.896725
wt_v_dapF	yobB	-0.628779	0.215649
wt_v_dapF	exoX	-0.28	0.626653
wt_v_dapF	ptrB	-0.223325	0.774926
wt_v_dapF	yebE	-0.0799453	0.914213
wt_v_dapF	yebF	0.284428	0.726567
wt_v_dapF	yebG	-0.543971	0.460454
wt_v_dapF	purT	2.67817	5.59403e-05
wt_v_dapF	eda	1.00625	0.0312944
wt_v_dapF	edd	0.873815	0.127708
wt_v_dapF	zwf	0.0687777	0.954286
wt_v_dapF	yebK	-0.0752476	0.938229
wt_v_dapF	pykA	0.277066	0.732451
wt_v_dapF	lpxM	0.142604	0.853163
wt_v_dapF	mepM	0.467021	0.453271
wt_v_dapF	znuA	0.915669	0.225364
wt_v_dapF	znuC	-0.240115	0.716195
wt_v_dapF	znuB	-0.280289	0.632076
wt_v_dapF	ruvB	-0.129959	0.869447
wt_v_dapF	ruvA	-0.0317739	0.971806
wt_v_dapF	yobI	-1.38967	0.0669045
wt_v_dapF	yebB	-0.961993	0.0802818
wt_v_dapF	ruvC	0.329273	0.607809
wt_v_dapF	yebC	0.34506	0.68769
wt_v_dapF	nudB	0.0434502	0.969287
wt_v_dapF	aspS	0.357862	0.650664
wt_v_dapF	yecD	0.00024063	0.99996
wt_v_dapF	yecE	-0.0785803	0.919603
wt_v_dapF	yecN	-0.261059	0.729357
wt_v_dapF	cmoA	-0.0663273	0.939327
wt_v_dapF	cmoB	0.115834	0.87563
wt_v_dapF	torZ	-0.535199	0.316338
wt_v_dapF	torY	-0.501682	0.313053
wt_v_dapF	cutC	-1.39635	0.0347029
wt_v_dapF	yecM	-0.182906	0.804009
wt_v_dapF	argS	0.411593	0.510529
wt_v_dapF	yecT	-1.26298	0.0267478
wt_v_dapF	flhE	-0.851494	0.341393
wt_v_dapF	flhA	-0.308962	0.586815
wt_v_dapF	flhB	-0.133595	0.87793
wt_v_dapF	cheZ	-0.0884484	0.912011
wt_v_dapF	cheY	-0.455777	0.408141
wt_v_dapF	cheB	-0.21944	0.738214
wt_v_dapF	cheR	-0.407294	0.592352
wt_v_dapF	tap	0.0139878	0.989316
wt_v_dapF	tar	-0.360846	0.477112
wt_v_dapF	cheW	-0.402075	0.47007
wt_v_dapF	cheA	-0.232135	0.683428
wt_v_dapF	motB	-0.0486011	0.945928
wt_v_dapF	motA	0.0981427	0.883943
wt_v_dapF	flhC	0.31478	0.579616
wt_v_dapF	flhD	0.480831	0.476654
wt_v_dapF	uspC	0.00418424	0.999323
wt_v_dapF	otsA	-0.639088	0.436016
wt_v_dapF	otsB	-0.650102	0.432082
wt_v_dapF	araH	-0.553942	0.439986
wt_v_dapF	araG	-0.332224	0.658781
wt_v_dapF	araF	-0.600166	0.257327
wt_v_dapF	ftnB	0.206686	0.769467
wt_v_dapF	yecJ	-0.349026	0.520621
wt_v_dapF	azuC	-1.53796	0.159292
wt_v_dapF	yecR	-0.766552	0.144414
wt_v_dapF	ftnA	-0.153619	0.878533
wt_v_dapF	yecH	-1.04322	0.0974404
wt_v_dapF	tyrP	-0.367264	0.559912
wt_v_dapF	yecA	-0.122148	0.88996
wt_v_dapF	leuZ	-0.167919	0.914213
wt_v_dapF	cysT	0.764539	0.521769
wt_v_dapF	glyW	-0.435002	0.521769
wt_v_dapF	pgsA	-0.131642	0.87961
wt_v_dapF	uvrC	0.201144	0.78306
wt_v_dapF	uvrY	-0.392451	0.562382
wt_v_dapF	yecF	-0.0349601	0.975711
wt_v_dapF	sdiA	-0.318272	0.653667
wt_v_dapF	yecC	-0.59172	0.339681
wt_v_dapF	yecS	-0.317218	0.658781
wt_v_dapF	dcyD	-0.313777	0.624599
wt_v_dapF	fliY	-0.353918	0.624058
wt_v_dapF	fliZ	-0.151333	0.813669
wt_v_dapF	fliA	0.779416	0.194436
wt_v_dapF	fliC	-0.561942	0.365849
wt_v_dapF	fliD	-0.436965	0.523987
wt_v_dapF	fliS	-0.622377	0.353671
wt_v_dapF	fliT	-0.439839	0.521769
wt_v_dapF	amyA	0.250701	0.732766
wt_v_dapF	yedD	0.139095	0.822219
wt_v_dapF	yedE	1.32609	0.0320817
wt_v_dapF	yedF	-0.153826	0.794924
wt_v_dapF	yedK	-0.644024	0.341393
wt_v_dapF	yedL	0.49748	0.335815
wt_v_dapF	yedN	-0.848178	0.207041
wt_v_dapF	intG	-1.69998	0.0119247
wt_v_dapF	fliE	-0.979249	0.217924
wt_v_dapF	fliF	0.224044	0.712573
wt_v_dapF	fliG	0.0253289	0.972888
wt_v_dapF	fliH	0.156115	0.852416
wt_v_dapF	fliI	0.00634899	0.996913
wt_v_dapF	fliJ	0.749258	0.204956
wt_v_dapF	fliK	0.504585	0.346547
wt_v_dapF	fliL	0.774424	0.172584
wt_v_dapF	fliM	-0.00333828	0.999305
wt_v_dapF	fliN	1.03178	0.149693
wt_v_dapF	fliO	0.479092	0.476769
wt_v_dapF	fliP	-0.21119	0.747665
wt_v_dapF	fliQ	-0.413553	0.421156
wt_v_dapF	fliR	-0.35964	0.578771
wt_v_dapF	rcsA	-1.07576	0.0624095
wt_v_dapF	dsrB	-0.0682395	0.939327
[truncated: 2,495 more rows]

## Sheet: restored_to_WT
Genes for which expression levels are statistically restored to WT levels in the suppressor strains.
Genes displayed in columns on the left are differentially regulated in the null compared to WT, but not in the suppressors compared to WT. i.e. these genes have been restored to WT-like levels in the suppressors (see Venn below).
Genes displayed in columns on the right are differentially regulated in WT compared to the null, and in the suppressors compared to null. i.e. these genes are differ from the primary null strain in both WT and suppressor strains (see Venn below).
Numbers in the Venn circles indicate genes that meet a false discovery rate p-value threshold < 0.01.
Genes which overlap between the two lists are bold and shaded.
Suppressors with mutations at the rpoB/rpoC locus are printed in green.
Acid resistance genes shared with Conrad et al (ref. 5) are printed in red.
Feature	log2 (ΔdapF / WT)	log2 (sup1 / WT)	log2 (sup3 / WT)				Feature	log2 (ΔdapF / WT)	log2 ( ΔdapF / sup1)	log2 (ΔdapF / sup3)
hypC	-2.30383	-2.0082	-1.23621				isrC	4.06625	1.59038	1.91178
uhpB	-1.74161	-1.16601	-0.83249
nrfC	-1.72192	-1.09009	-1.02427

## Sheet: regulated_in_sup
Genes unaffected by primary deletion, and modulated in suppressor strains.
Genes displayed in columns on the left are not differentially regulated in the null compared to WT, but are significantly different between the suppressors and WT (see Venn below).
Genes displayed in columns on the right are not differentially regulated in the null compared to WT, but are significantly different between the suppressors and the null (see Venn below).
Numbers in the Venn circles indicate genes that meet a false discovery rate p-value threshold < 0.01
Genes which overlap between the two lists are bold and shaded.
Genes in column A (comparisons to WT) were sorted by GO Terms. Go Term Categories significantly enriched in the regulated gene set are shown on the far right.
Suppressors with mutations at the rpoB/rpoC locus are printed in green.
Acid resistance genes shared with Conrad et al (ref. 5) are printed in red.
Feature	log2 (ΔdapF / WT)	log2 (sup1 / WT)	log2 (sup3 / WT)		Feature	log2 (WT / ΔdapF)	log2 (ΔdapF / sup1)	log2 (ΔdapF / sup3)				GO biological process complete	# in database	# hits in list	expected # of hits	Fold Enrichment	Direction of enrichment (+ or -)	P value
leuD	-0.88147	-1.99662	-1.94976									GO biological process complete
leuC	-0.984755	-1.89952	-2.04634		no fully shared set. Only two genes differ significantly							no specific enrichment
glsA	-1.26193	-2.30315	-1.68354		between ΔdapF and sup3: isrC 1.91 and rrlD -2.98
emrE	0.927293	1.54898	1.47006
ybdJ	1.1597	1.22184	1.32613
ybhG	-1.03451	-1.67955	-1.14721
gadC	-0.708908	-1.63233	-1.77065
ydeO	1.19525	1.76875	1.56415
safA	2.51393	3.03251	3.68142
yeeE	1.63632	2.39045	2.73964
cysP	2.326	2.8128	3.61538
alaE	1.67906	3.46641	3.15086
yrbN	1.0483	1.75536	1.38915
obgE	0.531482	0.892962	0.955889
slp	-1.06867	-2.47417	-1.67824
hdeA	-1.6911	-3.40652	-2.86518
gadE	-0.695055	-1.86857	-1.58048
yhjE	-1.15243	-1.22461	-1.52133
yiaW	1.6437	2.00701	1.77192
aceB	-1.51526	-2.38638	-2.05366
aceA	-1.70866	-2.84722	-2.23258
lysU	1.0135	2.61078	2.23778
fimD	1.38015	1.50091	1.78968

## Sheet: full dataset for Venn Analysis
key	Feature	Description	Gene Name	logFC	adj.P.Val
dapF_v_wt	thrL	a	thrL	0.410866	0.583344
dapF_v_wt	thrA	a	thrA	0.197184	0.858105
dapF_v_wt	thrB	a	thrB	-0.0472163	0.96697
dapF_v_wt	thrC	a	thrC	0.00731951	0.997987
dapF_v_wt	yaaX	a	yaaX	-0.170876	0.788517
dapF_v_wt	yaaA	a	yaaA	-0.254232	0.678731
dapF_v_wt	yaaJ	a	yaaJ	-0.486035	0.450273
dapF_v_wt	talB	a	talB	-0.586002	0.430934
dapF_v_wt	mog	a	mog	0.755499	0.120872
dapF_v_wt	satP	a	satP	0.701499	0.215649
dapF_v_wt	yaaW	a	yaaW	0.658155	0.131609
dapF_v_wt	yaaI	a	yaaI	0.287434	0.576482
dapF_v_wt	dnaK	a	dnaK	0.563436	0.521769
dapF_v_wt	dnaJ	a	dnaJ	-0.153036	0.868357
dapF_v_wt	insL1_1	a	insL1_1	-0.26405	0.600975
dapF_v_wt	hokC	a	hokC	5.83318	0.0944015
dapF_v_wt	mokC	a	mokC	0.318849	0.609608
dapF_v_wt	sokC	a	sokC	0.621722	0.365367
dapF_v_wt	nhaA	a	nhaA	0.333912	0.687602
dapF_v_wt	nhaR	a	nhaR	0.176571	0.809098
dapF_v_wt	insB1_1	a	insB1_1	0.741752	0.178785
dapF_v_wt	insA_1	a	insA_1	-0.0733737	0.939011
dapF_v_wt	rpsT	a	rpsT	0.0641317	0.961439
dapF_v_wt	yaaY	a	yaaY	0.522702	0.357431
dapF_v_wt	ribF	a	ribF	-0.0562406	0.954286
dapF_v_wt	ileS	a	ileS	-0.197381	0.831247
dapF_v_wt	lspA	a	lspA	0.144919	0.869808
dapF_v_wt	fkpB	a	fkpB	-0.205538	0.795362
dapF_v_wt	ispH	a	ispH	-0.205202	0.805641
dapF_v_wt	rihC	a	rihC	-0.838322	0.154169
dapF_v_wt	dapB	a	dapB	-0.963361	0.118005
dapF_v_wt	carA	a	carA	-2.50744	0.000774133
dapF_v_wt	carB	a	carB	-2.87852	0.000150742
dapF_v_wt	caiF	a	caiF	-0.491389	0.471284
dapF_v_wt	caiE	a	caiE	-0.0242923	0.982808
dapF_v_wt	caiD	a	caiD	-0.489186	0.480906
dapF_v_wt	caiC	a	caiC	0.293491	0.618322
dapF_v_wt	caiB	a	caiB	-0.513596	0.34346
dapF_v_wt	caiA	a	caiA	0.294153	0.621165
dapF_v_wt	caiT	a	caiT	0.162143	0.78241
dapF_v_wt	fixA	a	fixA	-0.0129813	0.995226
dapF_v_wt	fixB	a	fixB	-0.0420511	0.957791
dapF_v_wt	fixC	a	fixC	0.0866034	0.908095
dapF_v_wt	fixX	a	fixX	-0.0749144	0.983169
dapF_v_wt	yaaU	a	yaaU	0.316996	0.609521
dapF_v_wt	kefF	a	kefF	0.00195107	0.99996
dapF_v_wt	kefC	a	kefC	-0.115753	0.881836
dapF_v_wt	folA	a	folA	0.981897	0.106154
dapF_v_wt	apaH	a	apaH	0.127431	0.897384
dapF_v_wt	apaG	a	apaG	-0.264805	0.735292
dapF_v_wt	rsmA	a	rsmA	-0.373715	0.543305
dapF_v_wt	pdxA	a	pdxA	-0.451658	0.539911
dapF_v_wt	surA	a	surA	-0.456671	0.521769
dapF_v_wt	lptD	a	lptD	-0.505671	0.541229
dapF_v_wt	djlA	a	djlA	-0.328295	0.561214
dapF_v_wt	yabP	a	yabP	0.114009	0.914213
dapF_v_wt	rluA	a	rluA	0.659505	0.256197
dapF_v_wt	rapA	a	rapA	0.485418	0.422026
dapF_v_wt	polB	a	polB	-0.0918222	0.923687
dapF_v_wt	araD	a	araD	-0.193818	0.832879
dapF_v_wt	araC	a	araC	-0.19401	0.683428
dapF_v_wt	yabI	a	yabI	0.104009	0.889201
dapF_v_wt	thiQ	a	thiQ	-0.232095	0.733412
dapF_v_wt	thiP	a	thiP	-1.0459	0.0484471
dapF_v_wt	thiB	a	thiB	-1.17029	0.0181278
dapF_v_wt	sgrR	a	sgrR	-0.623868	0.266239
dapF_v_wt	sgrS	a	sgrS	1.43808	0.0682011
dapF_v_wt	sgrT	a	sgrT	#NUM!	#NUM!
dapF_v_wt	setA	a	setA	0.357174	0.462766
dapF_v_wt	leuD	a	leuD	-0.88147	0.222484
dapF_v_wt	leuC	a	leuC	-0.984755	0.262825
dapF_v_wt	leuB	a	leuB	-0.8652	0.316619
dapF_v_wt	leuA	a	leuA	-0.832992	0.3732
dapF_v_wt	leuL	a	leuL	0.107126	0.896379
dapF_v_wt	leuO	a	leuO	1.20755	0.0653636
dapF_v_wt	ilvI	a	ilvI	-2.39209	3.10589e-05
dapF_v_wt	ilvH	a	ilvH	-1.61276	0.00206365
dapF_v_wt	cra	a	cra	-0.527988	0.269389
dapF_v_wt	mraZ	a	mraZ	0.0332122	0.969752
dapF_v_wt	rsmH	a	rsmH	-0.124985	0.877981
dapF_v_wt	ftsL	a	ftsL	-0.187572	0.796395
dapF_v_wt	ftsI	a	ftsI	-0.0862467	0.927141
dapF_v_wt	murE	a	murE	-0.392131	0.521047
dapF_v_wt	murF	a	murF	-0.384925	0.520621
dapF_v_wt	mraY	a	mraY	-0.367471	0.51869
dapF_v_wt	murD	a	murD	-0.538562	0.372089
dapF_v_wt	ftsW	a	ftsW	-0.378229	0.480906
dapF_v_wt	murG	a	murG	-0.615874	0.30588
dapF_v_wt	murC	a	murC	-0.77027	0.237433
dapF_v_wt	ddlB	a	ddlB	-0.474484	0.473409
dapF_v_wt	ftsQ	a	ftsQ	-0.290472	0.632188
dapF_v_wt	ftsA	a	ftsA	-0.441698	0.413151
dapF_v_wt	ftsZ	a	ftsZ	-0.452689	0.535996
dapF_v_wt	lpxC	a	lpxC	0.128073	0.914213
dapF_v_wt	secM	a	secM	-0.423379	0.578771
dapF_v_wt	secA	a	secA	-0.456739	0.491511
dapF_v_wt	mutT	a	mutT	-0.23283	0.692309
dapF_v_wt	yacG	a	yacG	-0.0025376	0.99996
dapF_v_wt	zapD	a	zapD	-0.13569	0.869447
dapF_v_wt	coaE	a	coaE	-0.126503	0.880393
dapF_v_wt	guaC	a	guaC	-1.58464	0.0179289
dapF_v_wt	hofC	a	hofC	-0.0205583	0.978906
dapF_v_wt	hofB	a	hofB	0.0299869	0.971089
dapF_v_wt	ppdD	a	ppdD	-0.543871	0.455296
dapF_v_wt	nadC	a	nadC	-0.564977	0.386706
dapF_v_wt	ampD	a	ampD	-0.509609	0.461385
dapF_v_wt	ampE	a	ampE	-1.12941	0.0107044
dapF_v_wt	aroP	a	aroP	-1.46253	0.0184715
dapF_v_wt	pdhR	a	pdhR	0.29544	0.761755
dapF_v_wt	aceE	a	aceE	0.130818	0.912763
dapF_v_wt	aceF	a	aceF	0.325654	0.729692
dapF_v_wt	lpd	a	lpd	-0.0948182	0.926661
dapF_v_wt	yacH	a	yacH	0.227199	0.759242
dapF_v_wt	acnB	a	acnB	-0.037082	0.972261
dapF_v_wt	yacL	a	yacL	0.219976	0.76681
dapF_v_wt	speD	a	speD	-1.79412	0.00701507
dapF_v_wt	speE	a	speE	-1.65786	0.0178005
dapF_v_wt	yacC	a	yacC	0.441429	0.490635
dapF_v_wt	cueO	a	cueO	-0.427536	0.484125
dapF_v_wt	gcd	a	gcd	0.760936	0.327393
dapF_v_wt	hpt	a	hpt	0.0333861	0.970508
dapF_v_wt	can	a	can	0.506206	0.538601
dapF_v_wt	yadG	a	yadG	0.0782021	0.926661
dapF_v_wt	yadH	a	yadH	0.129694	0.858105
dapF_v_wt	yadI	a	yadI	0.133411	0.823952
dapF_v_wt	yadE	a	yadE	0.380872	0.539911
dapF_v_wt	panD	a	panD	-0.255992	0.756444
dapF_v_wt	yadD	a	yadD	0.431785	0.44664
dapF_v_wt	panC	a	panC	0.0171601	0.989316
dapF_v_wt	panB	a	panB	-0.314504	0.699407
dapF_v_wt	yadC	a	yadC	0.723253	0.215649
dapF_v_wt	yadK	a	yadK	0.864945	0.0876384
dapF_v_wt	yadL	a	yadL	0.576129	0.347879
dapF_v_wt	yadM	a	yadM	0.963718	0.0529184
dapF_v_wt	htrE	a	htrE	0.593994	0.349033
dapF_v_wt	yadV	a	yadV	0.768399	0.267657
dapF_v_wt	yadN	a	yadN	0.78427	0.283312
dapF_v_wt	folK	a	folK	-0.923574	0.143213
dapF_v_wt	pcnB	a	pcnB	-1.29492	0.0379945
dapF_v_wt	gluQ	a	gluQ	0.0988619	0.861828
dapF_v_wt	dksA	a	dksA	0.175331	0.827378
dapF_v_wt	sfsA	a	sfsA	-0.192781	0.804009
dapF_v_wt	ligT	a	ligT	-0.229804	0.794909
dapF_v_wt	hrpB	a	hrpB	-0.204127	0.774459
dapF_v_wt	mrcB	a	mrcB	-0.239963	0.732451
dapF_v_wt	fhuA	a	fhuA	-0.134909	0.905082
dapF_v_wt	fhuC	a	fhuC	-0.435867	0.412024
dapF_v_wt	fhuD	a	fhuD	-0.785661	0.138395
dapF_v_wt	fhuB	a	fhuB	-0.471778	0.400044
dapF_v_wt	hemL	a	hemL	-0.436811	0.508265
dapF_v_wt	clcA	a	clcA	0.165663	0.845105
dapF_v_wt	erpA	a	erpA	0.922719	0.109365
dapF_v_wt	yadS	a	yadS	0.0523428	0.950021
dapF_v_wt	btuF	a	btuF	-0.881942	0.119555
dapF_v_wt	mtn	a	mtn	0.384086	0.570312
dapF_v_wt	dgt	a	dgt	-0.258992	0.657536
dapF_v_wt	degP	a	degP	-0.952083	0.14761
dapF_v_wt	cdaR	a	cdaR	0.260325	0.665585
dapF_v_wt	yaeH	a	yaeH	0.668589	0.352038
dapF_v_wt	yaeI	a	yaeI	-0.0818554	0.914213
dapF_v_wt	dapD	a	dapD	0.2628	0.748158
dapF_v_wt	glnD	a	glnD	0.229376	0.804457
dapF_v_wt	map	a	map	1.06844	0.119428
dapF_v_wt	tff	a	tff	-1.4332	0.0535191
dapF_v_wt	rpsB	a	rpsB	-0.910368	0.205902
dapF_v_wt	tsf	a	tsf	-0.944005	0.136534
dapF_v_wt	pyrH	a	pyrH	-0.115243	0.869722
dapF_v_wt	frr	a	frr	-0.0745638	0.93164
dapF_v_wt	dxr	a	dxr	0.501963	0.348559
dapF_v_wt	ispU	a	ispU	-0.658407	0.255504
dapF_v_wt	cdsA	a	cdsA	-0.20046	0.735292
dapF_v_wt	rseP	a	rseP	-0.204914	0.797462
dapF_v_wt	bamA	a	bamA	-0.331752	0.694174
dapF_v_wt	skp	a	skp	-0.343895	0.646602
dapF_v_wt	lpxD	a	lpxD	0.0523129	0.961816
dapF_v_wt	fabZ	a	fabZ	0.24698	0.754365
dapF_v_wt	lpxA	a	lpxA	0.355321	0.607965
dapF_v_wt	lpxB	a	lpxB	0.13378	0.855494
dapF_v_wt	rnhB	a	rnhB	-0.123421	0.881836
dapF_v_wt	dnaE	a	dnaE	-0.41829	0.535996
dapF_v_wt	accA	a	accA	-0.747641	0.18651
dapF_v_wt	ldcC	a	ldcC	-0.183129	0.80651
dapF_v_wt	yaeR	a	yaeR	-0.10304	0.896725
dapF_v_wt	tilS	a	tilS	-0.203466	0.758665
dapF_v_wt	rof	a	rof	0.410174	0.529832
dapF_v_wt	yaeP	a	yaeP	0.205823	0.752444
dapF_v_wt	yaeQ	a	yaeQ	-0.0176734	0.983697
dapF_v_wt	arfB	a	arfB	0.492653	0.280501
dapF_v_wt	nlpE	a	nlpE	0.0771034	0.926661
dapF_v_wt	yaeF	a	yaeF	0.584493	0.242214
dapF_v_wt	proS	a	proS	-0.351002	0.605167
dapF_v_wt	tsaA	a	tsaA	-0.377918	0.615239
dapF_v_wt	rcsF	a	rcsF	0.0293315	0.977083
dapF_v_wt	metQ	a	metQ	-1.24269	0.0414819
dapF_v_wt	metI	a	metI	-0.98111	0.137508
dapF_v_wt	metN	a	metN	-0.449191	0.531803
dapF_v_wt	gmhB	a	gmhB	-0.111632	0.877981
dapF_v_wt	rrsH	a	rrsH	-1.48494	0.0900576
dapF_v_wt	ileV	a	ileV	-1.12143	0.0974404
dapF_v_wt	alaV	a	alaV	-0.443924	0.869517
dapF_v_wt	rrlH	a	rrlH	-0.773441	0.525706
dapF_v_wt	rrfH	a	rrfH	-0.231049	0.914213
dapF_v_wt	aspU	a	aspU	-0.17794	0.836458
dapF_v_wt	dkgB	a	dkgB	0.694716	0.267657
dapF_v_wt	yafC	a	yafC	0.20349	0.773393
dapF_v_wt	yafD	a	yafD	0.0619692	0.951436
dapF_v_wt	yafE	a	yafE	0.32929	0.710272
dapF_v_wt	mltD	a	mltD	-0.45328	0.495315
dapF_v_wt	gloB	a	gloB	0.308037	0.609521
dapF_v_wt	yafS	a	yafS	0.287428	0.715619
dapF_v_wt	rnhA	a	rnhA	0.0939167	0.914213
dapF_v_wt	dnaQ	a	dnaQ	0.332171	0.666653
dapF_v_wt	aspV	a	aspV	-0.409944	0.606817
dapF_v_wt	yafT	a	yafT	0.230838	0.697869
dapF_v_wt	ykfM	a	ykfM	0.350969	0.670332
dapF_v_wt	yafU	a	yafU	-0.0165433	0.989661
dapF_v_wt	yafF	a	yafF	0.874526	0.0633038
dapF_v_wt	yafV	a	yafV	-0.162683	0.802971
dapF_v_wt	ivy	a	ivy	0.0836056	0.914213
dapF_v_wt	fadE	a	fadE	0.545987	0.427159
dapF_v_wt	gmhA	a	gmhA	0.527662	0.40939
dapF_v_wt	yafJ	a	yafJ	-0.0693961	0.946265
dapF_v_wt	yafK	a	yafK	-0.397768	0.538601
dapF_v_wt	yafQ	a	yafQ	0.179229	0.80651
dapF_v_wt	dinJ	a	dinJ	0.534018	0.511749
dapF_v_wt	yafL	a	yafL	0.728004	0.161642
dapF_v_wt	rayT	a	rayT	-0.0291934	0.971089
dapF_v_wt	lfhA	a	lfhA	0.24534	0.691335
dapF_v_wt	lafU	a	lafU	0.639906	0.172942
dapF_v_wt	dinB	a	dinB	0.109509	0.888423
dapF_v_wt	yafN	a	yafN	0.742529	0.172511
dapF_v_wt	yafO	a	yafO	0.810689	0.148349
dapF_v_wt	yafP	a	yafP	0.779057	0.180827
dapF_v_wt	ykfJ	a	ykfJ	0.704788	0.454618
dapF_v_wt	prfH	a	prfH	0.364931	0.51515
dapF_v_wt	pepD	a	pepD	0.433175	0.545611
dapF_v_wt	gpt	a	gpt	-0.309677	0.680517
dapF_v_wt	frsA	a	frsA	-0.0871299	0.922142
dapF_v_wt	crl	a	crl	2.30067	0.000793483
dapF_v_wt	phoE	a	phoE	2.42904	0.00406305
dapF_v_wt	proB	a	proB	0.0221913	0.979589
dapF_v_wt	proA	a	proA	0.0963034	0.92593
dapF_v_wt	thrW	a	thrW	0.7571	0.144633
dapF_v_wt	ykfN	a	ykfN	0.362263	0.804009
dapF_v_wt	ykfI	a	ykfI	0.411473	0.591003
dapF_v_wt	yafW	a	yafW	-0.331048	0.708651
dapF_v_wt	ykfH	a	ykfH	-0.490507	0.479759
dapF_v_wt	ykfG	a	ykfG	-0.287745	0.582267
dapF_v_wt	yafX	a	yafX	-0.808643	0.0983065
dapF_v_wt	ykfF	a	ykfF	-0.589965	0.419094
dapF_v_wt	ykfB	a	ykfB	0.444327	0.571203
dapF_v_wt	yafY	a	yafY	-0.773998	0.0863619
dapF_v_wt	ykfL	a	ykfL	-0.185073	0.7822
dapF_v_wt	ykfK	a	ykfK	0.513061	0.557563
dapF_v_wt	yafZ	a	yafZ	-0.264626	0.747665
dapF_v_wt	ykfA	a	ykfA	0.198302	0.726346
dapF_v_wt	perR	a	perR	0.388074	0.480906
dapF_v_wt	insN	a	insN	0.114811	0.861828
dapF_v_wt	insI1_1	a	insI1_1	0.225031	0.732178
dapF_v_wt	eyeA	a	eyeA	0.113388	0.954091
dapF_v_wt	ykfC	a	ykfC	0.271247	0.611396
dapF_v_wt	insH1_1	a	insH1_1	-0.34707	0.583344
dapF_v_wt	mmuP	a	mmuP	-0.0494245	0.954286
dapF_v_wt	mmuM	a	mmuM	-0.336418	0.546532
dapF_v_wt	afuC	a	afuC	0.221426	0.753931
dapF_v_wt	afuB	a	afuB	-0.283082	0.666653
dapF_v_wt	insB1_2	a	insB1_2	0.138691	0.817481
dapF_v_wt	insA_2	a	insA_2	-0.0325296	0.971089
dapF_v_wt	insI1_2	a	insI1_2	0.289916	0.607468
dapF_v_wt	insX	a	insX	0.0731972	0.926479
dapF_v_wt	yagB	a	yagB	0.0112653	0.991287
dapF_v_wt	yagA	a	yagA	-0.200151	0.811102
dapF_v_wt	yagE	a	yagE	-1.62207	0.00442157
dapF_v_wt	yagF	a	yagF	-1.13357	0.0418855
dapF_v_wt	yagG	a	yagG	0.104462	0.896379
dapF_v_wt	yagH	a	yagH	-0.0799498	0.916472
dapF_v_wt	yagI	a	yagI	-0.0526224	0.953291
dapF_v_wt	argF	a	argF	-1.20058	0.145827
dapF_v_wt	ykgS	a	ykgS	0.351633	0.578771
dapF_v_wt	insB1_3	a	insB1_3	0.0529489	0.952277
dapF_v_wt	insA_3	a	insA_3	-0.0513492	0.954286
dapF_v_wt	yagJ	a	yagJ	0.664605	0.217124
dapF_v_wt	yagK	a	yagK	0.875958	0.129779
dapF_v_wt	yagL	a	yagL	0.53476	0.451524
dapF_v_wt	yagM	a	yagM	0.381529	0.653667
dapF_v_wt	yagN	a	yagN	0.377043	0.561214
dapF_v_wt	intF	a	intF	1.18017	0.0917001
dapF_v_wt	ptwF	a	ptwF	#NUM!	#NUM!
dapF_v_wt	yagP	a	yagP	0.75609	0.242223
dapF_v_wt	ykgT	a	ykgT	0.772966	0.399724
dapF_v_wt	paoD	a	paoD	0.233157	0.783847
dapF_v_wt	paoC	a	paoC	0.351165	0.658458
dapF_v_wt	paoB	a	paoB	0.180812	0.817481
dapF_v_wt	paoA	a	paoA	0.552194	0.436611
dapF_v_wt	yagU	a	yagU	1.15169	0.0293261
dapF_v_wt	ykgJ	a	ykgJ	0.309872	0.624956
dapF_v_wt	ecpE	a	ecpE	0.288151	0.599014
dapF_v_wt	ecpD	a	ecpD	0.0907474	0.918487
dapF_v_wt	ecpC	a	ecpC	0.218357	0.725143
dapF_v_wt	ecpB	a	ecpB	-0.0804469	0.939011
dapF_v_wt	ecpA	a	ecpA	0.0731214	0.924671
dapF_v_wt	ecpR	a	ecpR	0.710364	0.326343
dapF_v_wt	ykgL	a	ykgL	0.421519	0.684556
dapF_v_wt	ykgO	a	ykgO	1.60697	0.198063
dapF_v_wt	ykgM	a	ykgM	0.756718	0.242167
dapF_v_wt	ykgR	a	ykgR	0.976664	0.617593
dapF_v_wt	ykgP	a	ykgP	2.41479	0.147106
dapF_v_wt	eaeH	a	eaeH	1.1116	0.0601307
dapF_v_wt	insE1_1	a	insE1_1	-0.467963	0.634233
dapF_v_wt	insF1_1	a	insF1_1	0.42058	0.347209
dapF_v_wt	ykgA	a	ykgA	0.375583	0.592352
dapF_v_wt	ykgQ	a	ykgQ	1.9692	0.197099
dapF_v_wt	rclC	a	rclC	0.760928	0.23525
dapF_v_wt	rclB	a	rclB	-0.292668	0.811155
dapF_v_wt	rclA	a	rclA	0.173081	0.798361
dapF_v_wt	rclR	a	rclR	0.889937	0.0657427
dapF_v_wt	ykgE	a	ykgE	0.338731	0.533474
dapF_v_wt	ykgF	a	ykgF	0.149064	0.826121
dapF_v_wt	ykgG	a	ykgG	0.421781	0.445237
dapF_v_wt	ykgH	a	ykgH	1.66472	0.0326206
dapF_v_wt	betA	a	betA	0.810672	0.204123
dapF_v_wt	betB	a	betB	1.00947	0.14142
dapF_v_wt	betI	a	betI	1.32841	0.026532
dapF_v_wt	betT	a	betT	0.83391	0.133868
dapF_v_wt	yahA	a	yahA	1.26189	0.0439256
dapF_v_wt	yahB	a	yahB	-0.340022	0.587815
dapF_v_wt	yahC	a	yahC	0.00195258	0.99996
dapF_v_wt	yahD	a	yahD	0.113849	0.871229
dapF_v_wt	yahE	a	yahE	0.730188	0.156184
dapF_v_wt	yahF	a	yahF	0.432801	0.455652
dapF_v_wt	yahG	a	yahG	-0.0497475	0.954091
dapF_v_wt	yahI	a	yahI	-0.110621	0.867143
dapF_v_wt	yahJ	a	yahJ	-0.269689	0.53907
dapF_v_wt	yahK	a	yahK	0.291471	0.668079
dapF_v_wt	yahL	a	yahL	1.38242	0.0481
dapF_v_wt	yahM	a	yahM	0.307951	0.636883
dapF_v_wt	yahN	a	yahN	0.186242	0.780672
dapF_v_wt	yahO	a	yahO	0.762799	0.405448
dapF_v_wt	prpR	a	prpR	0.920392	0.170686
dapF_v_wt	prpB	a	prpB	0.324533	0.583344
dapF_v_wt	prpC	a	prpC	0.234292	0.78241
dapF_v_wt	prpD	a	prpD	0.207557	0.735292
dapF_v_wt	prpE	a	prpE	0.166635	0.831959
dapF_v_wt	codB	a	codB	-1.13195	0.012935
dapF_v_wt	codA	a	codA	-1.27425	0.0173757
dapF_v_wt	cynR	a	cynR	-0.0375183	0.966462
dapF_v_wt	cynT	a	cynT	-0.102854	0.892572
dapF_v_wt	cynS	a	cynS	-0.15989	0.78819
dapF_v_wt	cynX	a	cynX	0.440809	0.410217
dapF_v_wt	lacA	a	lacA	0.468811	0.483738
dapF_v_wt	lacY	a	lacY	1.14941	0.0422282
dapF_v_wt	lacZ	a	lacZ	0.63045	0.163455
dapF_v_wt	lacI	a	lacI	-0.431309	0.545611
dapF_v_wt	mhpR	a	mhpR	0.710943	0.228302
dapF_v_wt	mhpA	a	mhpA	0.551436	0.318758
dapF_v_wt	mhpB	a	mhpB	0.0766807	0.939011
dapF_v_wt	mhpC	a	mhpC	0.190973	0.759034
dapF_v_wt	mhpD	a	mhpD	-0.244789	0.689356
dapF_v_wt	mhpF	a	mhpF	0.171646	0.836458
dapF_v_wt	mhpE	a	mhpE	0.302501	0.672066
dapF_v_wt	mhpT	a	mhpT	-0.00962382	0.995247
dapF_v_wt	yaiL	a	yaiL	0.431567	0.444576
dapF_v_wt	frmB	a	frmB	0.219007	0.732283
dapF_v_wt	frmA	a	frmA	-0.829634	0.118897
dapF_v_wt	frmR	a	frmR	-0.196086	0.759773
dapF_v_wt	yaiO	a	yaiO	0.792275	0.103138
dapF_v_wt	yaiX	a	yaiX	0.69162	0.195442
dapF_v_wt	insC1_1	a	insC1_1	0.00868169	0.996187
dapF_v_wt	insD1_1	a	insD1_1	-0.0327798	0.969752
dapF_v_wt	yaiP	a	yaiP	1.2428	0.0379945
dapF_v_wt	yaiS	a	yaiS	1.33285	0.107022
dapF_v_wt	tauA	a	tauA	0.391301	0.677667
dapF_v_wt	tauB	a	tauB	0.274327	0.759034
dapF_v_wt	tauC	a	tauC	0.0867881	0.912763
dapF_v_wt	tauD	a	tauD	-0.0528014	0.950021
dapF_v_wt	hemB	a	hemB	0.748633	0.261026
dapF_v_wt	yaiT	a	yaiT	0.666384	0.257948
dapF_v_wt	insF1_2	a	insF1_2	0.475548	0.225496
dapF_v_wt	insE1_2	a	insE1_2	0.533847	0.351294
dapF_v_wt	yaiV	a	yaiV	1.39012	0.0483909
dapF_v_wt	ampH	a	ampH	-0.337008	0.456259
dapF_v_wt	sbmA	a	sbmA	0.078269	0.939011
dapF_v_wt	yaiW	a	yaiW	0.172488	0.804009
dapF_v_wt	yaiY	a	yaiY	0.888258	0.0621312
dapF_v_wt	yaiZ	a	yaiZ	-0.408969	0.535996
dapF_v_wt	ddlA	a	ddlA	0.657113	0.274544
dapF_v_wt	iraP	a	iraP	0.91935	0.115614
dapF_v_wt	phoA	a	phoA	-0.102679	0.908043
dapF_v_wt	psiF	a	psiF	0.202987	0.795362
dapF_v_wt	yaiC	a	yaiC	0.0316415	0.969752
dapF_v_wt	proC	a	proC	-0.652279	0.255029
dapF_v_wt	yaiI	a	yaiI	-0.0794891	0.927141
dapF_v_wt	aroL	a	aroL	-0.83865	0.287014
dapF_v_wt	yaiA	a	yaiA	0.790078	0.235259
dapF_v_wt	aroM	a	aroM	0.385353	0.569465
dapF_v_wt	yaiE	a	yaiE	-0.339065	0.635033
dapF_v_wt	ykiA	a	ykiA	0.84063	0.148361
dapF_v_wt	rdgC	a	rdgC	-0.166076	0.846965
dapF_v_wt	mak	a	mak	-0.0373681	0.961382
dapF_v_wt	araJ	a	araJ	0.462453	0.470171
dapF_v_wt	sbcC	a	sbcC	-0.454828	0.480906
dapF_v_wt	sbcD	a	sbcD	-0.37339	0.544786
dapF_v_wt	phoB	a	phoB	0.25666	0.668857
dapF_v_wt	phoR	a	phoR	0.457072	0.40145
dapF_v_wt	brnQ	a	brnQ	0.356096	0.624058
dapF_v_wt	proY	a	proY	0.332483	0.649781
dapF_v_wt	malZ	a	malZ	-0.0357237	0.969752
dapF_v_wt	acpH	a	acpH	0.0980534	0.869584
dapF_v_wt	queA	a	queA	-0.505433	0.415482
dapF_v_wt	tgt	a	tgt	0.00846479	0.997236
dapF_v_wt	yajC	a	yajC	0.757875	0.254368
dapF_v_wt	secD	a	secD	-0.0573047	0.953291
dapF_v_wt	secF	a	secF	-0.0396861	0.963278
dapF_v_wt	yajD	a	yajD	0.662678	0.220989
dapF_v_wt	tsx	a	tsx	-1.1242	0.0739787
dapF_v_wt	yajI	a	yajI	-0.000275754	0.99996
dapF_v_wt	nrdR	a	nrdR	-0.466263	0.445237
dapF_v_wt	ribD	a	ribD	-0.363578	0.584759
dapF_v_wt	ribE	a	ribE	-0.53878	0.454618
dapF_v_wt	nusB	a	nusB	-0.493018	0.365377
dapF_v_wt	thiL	a	thiL	-0.454962	0.47007
dapF_v_wt	pgpA	a	pgpA	0.414653	0.578771
dapF_v_wt	yajO	a	yajO	0.319277	0.703911
dapF_v_wt	dxs	a	dxs	-0.616576	0.339681
dapF_v_wt	ispA	a	ispA	-0.658121	0.273247
dapF_v_wt	xseB	a	xseB	-0.671978	0.317043
dapF_v_wt	thiI	a	thiI	-0.479257	0.411959
dapF_v_wt	yajL	a	yajL	0.120497	0.831959
dapF_v_wt	panE	a	panE	0.0819675	0.926479
dapF_v_wt	yajQ	a	yajQ	0.766212	0.247614
dapF_v_wt	yajR	a	yajR	-0.0297479	0.971089
dapF_v_wt	cyoE	a	cyoE	-1.32841	0.00916956
dapF_v_wt	cyoD	a	cyoD	-1.39721	0.00870782
dapF_v_wt	cyoC	a	cyoC	-1.62625	0.00592232
dapF_v_wt	cyoB	a	cyoB	-1.5602	0.00628115
dapF_v_wt	cyoA	a	cyoA	-1.67795	0.00184239
dapF_v_wt	ampG	a	ampG	-1.24214	0.0277346
dapF_v_wt	yajG	a	yajG	-0.758008	0.283059
dapF_v_wt	bolA	a	bolA	0.656251	0.34869
dapF_v_wt	tig	a	tig	-1.49615	0.0534193
dapF_v_wt	clpP	a	clpP	0.107241	0.888861
dapF_v_wt	clpX	a	clpX	0.288232	0.759034
dapF_v_wt	lon	a	lon	-0.0687479	0.954286
dapF_v_wt	hupB	a	hupB	-0.0250961	0.982808
dapF_v_wt	ppiD	a	ppiD	-0.254029	0.782118
dapF_v_wt	ybaV	a	ybaV	0.0918145	0.912378
dapF_v_wt	fadM	a	fadM	0.603986	0.331801
dapF_v_wt	queC	a	queC	0.589253	0.196994
dapF_v_wt	ybaE	a	ybaE	-0.628764	0.304852
dapF_v_wt	cof	a	cof	0.386168	0.602039
dapF_v_wt	ybaO	a	ybaO	0.195143	0.752444
dapF_v_wt	mdlA	a	mdlA	-0.223443	0.728299
dapF_v_wt	mdlB	a	mdlB	-0.301355	0.583344
dapF_v_wt	glnK	a	glnK	-2.64343	0.000290967
dapF_v_wt	amtB	a	amtB	-0.035481	0.968545
dapF_v_wt	tesB	a	tesB	-0.241452	0.732721
dapF_v_wt	ybaY	a	ybaY	1.03575	0.0904171
dapF_v_wt	ybaZ	a	ybaZ	0.391371	0.364368
dapF_v_wt	ffs	a	ffs	-0.506313	0.657601
dapF_v_wt	ybaA	a	ybaA	1.16605	0.0474408
dapF_v_wt	ylaB	a	ylaB	0.120409	0.891368
dapF_v_wt	ylaC	a	ylaC	1.01513	0.0818362
dapF_v_wt	maa	a	maa	0.524961	0.506245
dapF_v_wt	hha	a	hha	0.324121	0.691335
dapF_v_wt	tomB	a	tomB	0.346824	0.641755
dapF_v_wt	acrB	a	acrB	-0.107107	0.904786
dapF_v_wt	acrA	a	acrA	-0.289276	0.691913
dapF_v_wt	acrR	a	acrR	0.253241	0.796395
dapF_v_wt	mscK	a	mscK	0.0853427	0.926661
dapF_v_wt	ybaM	a	ybaM	0.415037	0.421148
dapF_v_wt	priC	a	priC	-0.123681	0.86641
dapF_v_wt	ybaN	a	ybaN	0.0623646	0.954286
dapF_v_wt	apt	a	apt	-0.675134	0.23278
dapF_v_wt	dnaX	a	dnaX	-0.26912	0.729551
dapF_v_wt	ybaB	a	ybaB	-0.296816	0.671447
dapF_v_wt	recR	a	recR	-0.282872	0.68769
dapF_v_wt	htpG	a	htpG	-0.488164	0.6473
dapF_v_wt	adk	a	adk	-0.540382	0.488479
dapF_v_wt	hemH	a	hemH	-0.0603176	0.918987
dapF_v_wt	aes	a	aes	0.430076	0.382669
dapF_v_wt	gsk	a	gsk	0.134948	0.863926
dapF_v_wt	ybaL	a	ybaL	-0.329656	0.650787
dapF_v_wt	fsr	a	fsr	0.0721594	0.928322
dapF_v_wt	ushA	a	ushA	-0.237369	0.740063
dapF_v_wt	ybaK	a	ybaK	0.244461	0.683018
dapF_v_wt	chiX	a	chiX	0.701311	0.225492
dapF_v_wt	ybaP	a	ybaP	-0.246674	0.732451
dapF_v_wt	ybaQ	a	ybaQ	0.46522	0.439986
dapF_v_wt	copA	a	copA	0.365136	0.610947
dapF_v_wt	glsA	a	glsA	-1.26193	0.0146606
dapF_v_wt	ybaT	a	ybaT	-0.288712	0.691335
dapF_v_wt	cueR	a	cueR	0.297718	0.718421
dapF_v_wt	ybbJ	a	ybbJ	-0.066919	0.939641
dapF_v_wt	qmcA	a	qmcA	-0.275182	0.733682
dapF_v_wt	fetA	a	fetA	-0.356346	0.559912
dapF_v_wt	fetB	a	fetB	-0.393761	0.457122
dapF_v_wt	ybbN	a	ybbN	-0.159915	0.862321
dapF_v_wt	ybbO	a	ybbO	-0.572505	0.303969
dapF_v_wt	tesA	a	tesA	-0.204807	0.78329
dapF_v_wt	ybbA	a	ybbA	-0.345194	0.607468
dapF_v_wt	ybbP	a	ybbP	-0.507364	0.345916
dapF_v_wt	rhsD	a	rhsD	-0.0181308	0.986093
dapF_v_wt	ybbC	a	ybbC	0.859203	0.210907
dapF_v_wt	rhsH	a	rhsH	0.855637	0.103518
dapF_v_wt	ybbD	a	ybbD	1.32178	0.0374889
dapF_v_wt	ylbI	a	ylbI	2.06372	0.23278
dapF_v_wt	ylbG	a	ylbG	0.504615	0.347879
dapF_v_wt	mnmH	a	mnmH	-0.0377817	0.963542
dapF_v_wt	allS	a	allS	0.329568	0.572831
dapF_v_wt	allA	a	allA	0.0915318	0.896725
dapF_v_wt	allR	a	allR	0.41692	0.523281
dapF_v_wt	gcl	a	gcl	0.731339	0.215649
dapF_v_wt	hyi	a	hyi	0.467524	0.392412
dapF_v_wt	glxR	a	glxR	1.21761	0.0502557
dapF_v_wt	ybbW	a	ybbW	0.892288	0.149495
dapF_v_wt	allB	a	allB	1.58313	0.0188954
dapF_v_wt	ybbY	a	ybbY	0.450222	0.509213
dapF_v_wt	glxK	a	glxK	0.361235	0.607809
dapF_v_wt	allE	a	allE	0.287336	0.679523
dapF_v_wt	allC	a	allC	0.399084	0.507758
dapF_v_wt	allD	a	allD	0.806353	0.167883
dapF_v_wt	fdrA	a	fdrA	0.155835	0.849575
dapF_v_wt	ylbE	a	ylbE	-0.0667574	0.932578
dapF_v_wt	ylbF	a	ylbF	0.159036	0.80651
dapF_v_wt	ybcF	a	ybcF	-0.648799	0.320375
dapF_v_wt	purK	a	purK	-3.11581	6.84156e-05
dapF_v_wt	purE	a	purE	-3.54043	9.11183e-05
dapF_v_wt	lpxH	a	lpxH	-1.27029	0.0601307
dapF_v_wt	ppiB	a	ppiB	0.0290916	0.981833
dapF_v_wt	cysS	a	cysS	-0.476081	0.366359
dapF_v_wt	ybcI	a	ybcI	-0.128432	0.856845
dapF_v_wt	ybcJ	a	ybcJ	-0.0670234	0.948484
dapF_v_wt	folD	a	folD	-0.441991	0.451524
dapF_v_wt	sfmA	a	sfmA	1.11854	0.0995867
dapF_v_wt	sfmC	a	sfmC	0.798818	0.266166
dapF_v_wt	sfmD	a	sfmD	0.764651	0.154197
dapF_v_wt	sfmH	a	sfmH	1.78516	0.0044588
dapF_v_wt	sfmF	a	sfmF	0.157918	0.871521
dapF_v_wt	sfmZ	a	sfmZ	1.33434	0.0107922
dapF_v_wt	argU	a	argU	0.606322	0.242245
dapF_v_wt	intD	a	intD	0.565394	0.205902
dapF_v_wt	xisD	a	xisD	0.37464	0.572207
dapF_v_wt	exoD	a	exoD	1.10615	0.0103875
dapF_v_wt	peaD	a	peaD	0.543373	0.346547
dapF_v_wt	renD	a	renD	0.882396	0.172942
dapF_v_wt	insE1_3	a	insE1_3	-0.339739	0.727272
dapF_v_wt	insF1_3	a	insF1_3	0.46812	0.25181
dapF_v_wt	emrE	a	emrE	0.927293	0.103518
dapF_v_wt	ybcK	a	ybcK	1.55163	0.0219765
dapF_v_wt	ybcL	a	ybcL	0.937792	0.10909
dapF_v_wt	ybcM	a	ybcM	1.21941	0.0529184
dapF_v_wt	ylcH	a	ylcH	0.693808	0.428662
dapF_v_wt	ybcN	a	ybcN	0.610013	0.430754
dapF_v_wt	ninE	a	ninE	-0.234453	0.85188
dapF_v_wt	ybcO	a	ybcO	0.0571211	0.961816
dapF_v_wt	rusA	a	rusA	1.13443	0.0815057
dapF_v_wt	ylcG	a	ylcG	-0.0250988	0.989595
dapF_v_wt	quuD	a	quuD	0.944297	0.129492
dapF_v_wt	nmpC	a	nmpC	-2.73777	0.00299544
dapF_v_wt	insH1_2	a	insH1_2	-0.348386	0.583344
dapF_v_wt	essD	a	essD	0.848473	0.124609
dapF_v_wt	rrrD	a	rrrD	0.694991	0.0821391
dapF_v_wt	rzpD	a	rzpD	0.0702072	0.939011
dapF_v_wt	rzoD	a	rzoD	-3.34001	0.452088
dapF_v_wt	borD	a	borD	-2.3456	0.0235314
dapF_v_wt	ybcV	a	ybcV	-1.3453	0.00170031
dapF_v_wt	ybcW	a	ybcW	0.215925	0.814271
dapF_v_wt	ylcI	a	ylcI	-0.12964	0.922658
dapF_v_wt	nohD	a	nohD	0.47242	0.450889
dapF_v_wt	aaaD	a	aaaD	0.6652	0.252127
dapF_v_wt	tfaD	a	tfaD	0.194786	0.754859
dapF_v_wt	ybcY	a	ybcY	1.0791	0.0220477
dapF_v_wt	tfaX	a	tfaX	1.44848	0.1935
dapF_v_wt	appY	a	appY	-0.000541473	0.99996
dapF_v_wt	ompT	a	ompT	-2.79801	0.00159272
dapF_v_wt	pauD	a	pauD	#NUM!	#NUM!
dapF_v_wt	envY	a	envY	0.536748	0.341977
dapF_v_wt	ybcH	a	ybcH	0.755446	0.113657
dapF_v_wt	nfrA	a	nfrA	0.548066	0.392522
dapF_v_wt	nfrB	a	nfrB	0.786115	0.243611
dapF_v_wt	cusS	a	cusS	-0.739437	0.283312
dapF_v_wt	cusR	a	cusR	-0.869676	0.156184
dapF_v_wt	cusC	a	cusC	-1.28885	0.343314
dapF_v_wt	cusF	a	cusF	-1.05424	0.345125
dapF_v_wt	cusB	a	cusB	-1.37346	0.159292
dapF_v_wt	cusA	a	cusA	-0.696541	0.226506
dapF_v_wt	pheP	a	pheP	0.308596	0.693934
dapF_v_wt	ybdG	a	ybdG	0.485465	0.391928
dapF_v_wt	nfsB	a	nfsB	0.822182	0.230722
dapF_v_wt	ybdF	a	ybdF	0.216926	0.804009
dapF_v_wt	ybdJ	a	ybdJ	1.1597	0.0120464
dapF_v_wt	ybdK	a	ybdK	0.224065	0.807943
dapF_v_wt	sokE	a	sokE	1.44329	0.0692844
dapF_v_wt	hokE	a	hokE	0.0105137	0.996231
dapF_v_wt	insL1_2	a	insL1_2	-0.251549	0.607468
dapF_v_wt	entD	a	entD	-2.1493	0.00458477
dapF_v_wt	fepA	a	fepA	-3.48319	3.38426e-05
dapF_v_wt	fes	a	fes	-0.982161	0.0561258
dapF_v_wt	ybdZ	a	ybdZ	-1.50415	0.0107748
dapF_v_wt	entF	a	entF	-1.43555	0.0257394
dapF_v_wt	fepE	a	fepE	-0.288955	0.647526
dapF_v_wt	fepC	a	fepC	-0.846861	0.119209
dapF_v_wt	fepG	a	fepG	-0.817462	0.202163
dapF_v_wt	fepD	a	fepD	-0.39962	0.583344
dapF_v_wt	entS	a	entS	-0.669299	0.30185
dapF_v_wt	fepB	a	fepB	-0.371976	0.59475
dapF_v_wt	entC	a	entC	-1.91584	0.00183929
dapF_v_wt	entE	a	entE	-2.70712	0.000292084
dapF_v_wt	entB	a	entB	-3.09061	3.68201e-05
dapF_v_wt	entA	a	entA	-2.93896	9.25604e-05
dapF_v_wt	entH	a	entH	-2.74174	0.000227318
dapF_v_wt	cstA	a	cstA	-0.695018	0.224436
dapF_v_wt	ybdD	a	ybdD	0.0172021	0.989316
dapF_v_wt	ybdH	a	ybdH	0.117292	0.896725
dapF_v_wt	ybdL	a	ybdL	-0.367975	0.480906
dapF_v_wt	ybdM	a	ybdM	0.114822	0.888423
dapF_v_wt	ybdN	a	ybdN	0.0638979	0.939011
dapF_v_wt	ybdO	a	ybdO	0.924857	0.11303
dapF_v_wt	dsbG	a	dsbG	0.169427	0.832879
dapF_v_wt	ahpC	a	ahpC	-0.627123	0.452679
dapF_v_wt	ahpF	a	ahpF	-0.0071514	0.997987
dapF_v_wt	uspG	a	uspG	0.637039	0.436611
dapF_v_wt	ybdR	a	ybdR	0.895526	0.129779
dapF_v_wt	rnk	a	rnk	-0.111302	0.8672
dapF_v_wt	rna	a	rna	0.222983	0.753931
dapF_v_wt	citT	a	citT	0.376908	0.521657
dapF_v_wt	citG	a	citG	0.348212	0.571203
dapF_v_wt	citX	a	citX	-0.0572951	0.971847
dapF_v_wt	citF	a	citF	0.134811	0.880655
dapF_v_wt	citE	a	citE	0.274988	0.635584
dapF_v_wt	citD	a	citD	-0.53494	0.753931
dapF_v_wt	citC	a	citC	1.28274	0.0282722
dapF_v_wt	citA	a	citA	0.000133464	0.99996
dapF_v_wt	citB	a	citB	0.0575868	0.950021
dapF_v_wt	dcuC	a	dcuC	-0.866968	0.164239
dapF_v_wt	pagP	a	pagP	0.365317	0.578266
dapF_v_wt	cspE	a	cspE	0.922941	0.205902
dapF_v_wt	flc	a	flc	0.880172	0.156886
dapF_v_wt	ybeM	a	ybeM	0.550102	0.343301
dapF_v_wt	tatE	a	tatE	0.0990418	0.920481
dapF_v_wt	lipA	a	lipA	0.442667	0.516367
dapF_v_wt	ybeF	a	ybeF	0.910396	0.0846095
dapF_v_wt	lipB	a	lipB	0.654563	0.271418
dapF_v_wt	ybeD	a	ybeD	1.2467	0.0493731
dapF_v_wt	dacA	a	dacA	-0.623768	0.283101
dapF_v_wt	rlpA	a	rlpA	-0.361743	0.610671
dapF_v_wt	mrdB	a	mrdB	-0.421216	0.324963
dapF_v_wt	mrdA	a	mrdA	-0.742706	0.293687
dapF_v_wt	rlmH	a	rlmH	-0.537616	0.408102
dapF_v_wt	rsfS	a	rsfS	-0.275116	0.735292
dapF_v_wt	cobC	a	cobC	-0.0156479	0.989446
dapF_v_wt	nadD	a	nadD	-0.436141	0.520621
dapF_v_wt	holA	a	holA	-0.423992	0.449008
dapF_v_wt	lptE	a	lptE	-0.10196	0.901682
dapF_v_wt	leuS	a	leuS	-0.176263	0.836458
dapF_v_wt	ybeL	a	ybeL	-0.719256	0.190956
dapF_v_wt	ybeQ	a	ybeQ	0.743373	0.0923445
dapF_v_wt	ybeR	a	ybeR	1.09153	0.128399
dapF_v_wt	djlB	a	djlB	0.996841	0.0633038
dapF_v_wt	ybeT	a	ybeT	0.971069	0.0451509
dapF_v_wt	ybeU	a	ybeU	0.761385	0.109116
dapF_v_wt	djlC	a	djlC	0.652211	0.199574
dapF_v_wt	hscC	a	hscC	0.532044	0.248056
dapF_v_wt	rihA	a	rihA	-1.46704	0.020826
dapF_v_wt	gltL	a	gltL	-0.43993	0.368222
dapF_v_wt	gltK	a	gltK	-0.0570489	0.943878
dapF_v_wt	gltJ	a	gltJ	-0.227792	0.722063
dapF_v_wt	gltI	a	gltI	-0.644287	0.324091
dapF_v_wt	insH1_3	a	insH1_3	-0.32565	0.609845
dapF_v_wt	lnt	a	lnt	-0.377967	0.529607
dapF_v_wt	ybeX	a	ybeX	-0.114943	0.88996
dapF_v_wt	ybeY	a	ybeY	-0.0062619	0.997987
dapF_v_wt	ybeZ	a	ybeZ	0.0759976	0.943878
dapF_v_wt	miaB	a	miaB	-0.342572	0.611726
dapF_v_wt	ubiF	a	ubiF	0.0509642	0.957791
dapF_v_wt	glnX	a	glnX	0.467227	0.454719
dapF_v_wt	glnV	a	glnV	0.469093	0.48657
dapF_v_wt	metU	a	metU	-1.25172	0.0974404
dapF_v_wt	glnW	a	glnW	-1.10062	0.180425
dapF_v_wt	glnU	a	glnU	-1.17052	0.11455
dapF_v_wt	leuW	a	leuW	-0.865419	0.16351
dapF_v_wt	metT	a	metT	-1.0858	0.172584
dapF_v_wt	asnB	a	asnB	-0.253724	0.713335
dapF_v_wt	umpH	a	umpH	0.36927	0.490217
dapF_v_wt	nagC	a	nagC	-0.106081	0.908044
dapF_v_wt	nagA	a	nagA	-0.0895916	0.918487
dapF_v_wt	nagB	a	nagB	-0.494622	0.407639
dapF_v_wt	nagE	a	nagE	-0.380793	0.394364
dapF_v_wt	glnS	a	glnS	0.0673713	0.948484
dapF_v_wt	chiP	a	chiP	0.369129	0.516367
dapF_v_wt	chiQ	a	chiQ	0.325363	0.573364
dapF_v_wt	fur	a	fur	0.134366	0.863767
dapF_v_wt	uof	a	uof	0.389959	0.538168
dapF_v_wt	fldA	a	fldA	-0.0396595	0.969368
dapF_v_wt	ybfE	a	ybfE	-0.166099	0.847858
dapF_v_wt	ybfF	a	ybfF	-0.00386736	0.99996
dapF_v_wt	seqA	a	seqA	-0.186275	0.827378
dapF_v_wt	pgm	a	pgm	-0.344933	0.612259
dapF_v_wt	ybfP	a	ybfP	0.877931	0.222528
dapF_v_wt	ybfG	a	ybfG	0.74993	0.247975
dapF_v_wt	ybfI	a	ybfI	0.170805	0.939641
dapF_v_wt	potE	a	potE	0.841632	0.173234
dapF_v_wt	speF	a	speF	0.68352	0.158472
dapF_v_wt	ybfK	a	ybfK	-3.66687	0.384752
dapF_v_wt	kdpE	a	kdpE	0.388978	0.550142
dapF_v_wt	kdpD	a	kdpD	0.0027179	0.99996
dapF_v_wt	kdpC	a	kdpC	-0.301678	0.592352
dapF_v_wt	kdpB	a	kdpB	-0.0779377	0.914213
dapF_v_wt	kdpA	a	kdpA	-0.0849923	0.926661
dapF_v_wt	kdpF	a	kdpF	-4.76411	0.220718
dapF_v_wt	ybfA	a	ybfA	0.139488	0.860479
dapF_v_wt	rhsC	a	rhsC	-0.810678	0.123572
dapF_v_wt	ybfB	a	ybfB	0.564023	0.335815
dapF_v_wt	rhsO	a	rhsO	0.907836	0.0937287
dapF_v_wt	ybfC	a	ybfC	0.331057	0.691759
dapF_v_wt	ybfQ	a	ybfQ	-0.45927	0.781973
dapF_v_wt	ybfL	a	ybfL	0.118713	0.915576
dapF_v_wt	ybfD	a	ybfD	0.0377881	0.969752
dapF_v_wt	ybgA	a	ybgA	-0.0198306	0.989316
dapF_v_wt	phr	a	phr	-0.225435	0.796395
dapF_v_wt	dtpD	a	dtpD	0.105691	0.888423
dapF_v_wt	ybgI	a	ybgI	0.157967	0.835244
dapF_v_wt	ybgJ	a	ybgJ	0.070814	0.924393
dapF_v_wt	ybgK	a	ybgK	-0.187735	0.804009
dapF_v_wt	ybgL	a	ybgL	-0.118361	0.881836
dapF_v_wt	nei	a	nei	-0.610046	0.273247
dapF_v_wt	abrB	a	abrB	-0.688496	0.226506
dapF_v_wt	ybgO	a	ybgO	0.712747	0.297413
dapF_v_wt	ybgP	a	ybgP	0.681752	0.216866
dapF_v_wt	ybgQ	a	ybgQ	0.225934	0.691913
dapF_v_wt	ybgD	a	ybgD	0.84211	0.150947
dapF_v_wt	gltA	a	gltA	-0.184895	0.856369
dapF_v_wt	sdhC	a	sdhC	-0.488465	0.609608
dapF_v_wt	sdhD	a	sdhD	-0.37059	0.676994
dapF_v_wt	sdhA	a	sdhA	-1.54295	0.0915493
dapF_v_wt	sdhB	a	sdhB	-1.54035	0.0337203
dapF_v_wt	sucA	a	sucA	-2.50331	0.00220003
dapF_v_wt	sucB	a	sucB	-2.17244	0.00390305
dapF_v_wt	sucC	a	sucC	-2.50504	0.000774133
dapF_v_wt	sucD	a	sucD	-2.09755	0.00585457
dapF_v_wt	mngR	a	mngR	-0.0109034	0.991615
dapF_v_wt	mngA	a	mngA	0.153813	0.810121
dapF_v_wt	mngB	a	mngB	0.337966	0.584759
dapF_v_wt	cydA	a	cydA	-1.18302	0.0921975
dapF_v_wt	cydB	a	cydB	-0.253524	0.775071
dapF_v_wt	cydX	a	cydX	0.270251	0.752444
dapF_v_wt	ybgE	a	ybgE	0.588256	0.321768
dapF_v_wt	ybgC	a	ybgC	0.0378031	0.955409
dapF_v_wt	tolQ	a	tolQ	-0.307472	0.631498
dapF_v_wt	tolR	a	tolR	-0.569966	0.256388
dapF_v_wt	tolA	a	tolA	0.0261995	0.975189
dapF_v_wt	tolB	a	tolB	-0.710577	0.347141
dapF_v_wt	pal	a	pal	-0.591509	0.365377
dapF_v_wt	ybgF	a	ybgF	-0.0879559	0.929594
dapF_v_wt	lysT	a	lysT	-0.923738	0.191047
dapF_v_wt	valT	a	valT	-0.835679	0.224925
dapF_v_wt	lysW	a	lysW	-0.884991	0.219414
dapF_v_wt	valZ	a	valZ	-0.995513	0.125535
dapF_v_wt	lysY	a	lysY	-0.928366	0.166886
dapF_v_wt	lysZ	a	lysZ	-0.912064	0.1865
dapF_v_wt	lysQ	a	lysQ	-0.923253	0.175844
dapF_v_wt	nadA	a	nadA	-0.344259	0.565736
dapF_v_wt	pnuC	a	pnuC	0.353036	0.64513
dapF_v_wt	zitB	a	zitB	0.316415	0.64389
dapF_v_wt	ybgS	a	ybgS	1.59447	0.0404314
dapF_v_wt	aroG	a	aroG	-0.074645	0.950021
dapF_v_wt	gpmA	a	gpmA	-0.589571	0.459246
dapF_v_wt	galM	a	galM	-0.519364	0.435751
dapF_v_wt	galK	a	galK	-0.517011	0.4254
dapF_v_wt	galT	a	galT	-1.11916	0.0181278
dapF_v_wt	galE	a	galE	-1.00847	0.0918978
dapF_v_wt	modF	a	modF	-1.1505	0.0424403
dapF_v_wt	modE	a	modE	0.0880161	0.914213
dapF_v_wt	acrZ	a	acrZ	1.01731	0.0552492
dapF_v_wt	modA	a	modA	-0.033987	0.969752
dapF_v_wt	modB	a	modB	-0.0493372	0.951498
dapF_v_wt	modC	a	modC	-0.175111	0.796395
dapF_v_wt	ybhA	a	ybhA	-0.310685	0.625709
dapF_v_wt	pgl	a	pgl	0.715239	0.28139
dapF_v_wt	ybhD	a	ybhD	0.27291	0.669811
dapF_v_wt	ybhH	a	ybhH	1.16411	0.209596
dapF_v_wt	ybhI	a	ybhI	1.30175	0.0149283
dapF_v_wt	ybhJ	a	ybhJ	0.398533	0.511749
dapF_v_wt	ybhC	a	ybhC	-0.466764	0.483084
dapF_v_wt	ybhB	a	ybhB	-0.462211	0.38966
dapF_v_wt	bioA	a	bioA	-3.29516	4.76712e-08
dapF_v_wt	bioB	a	bioB	-4.36498	6.89966e-10
dapF_v_wt	bioF	a	bioF	-2.25801	0.000138976
dapF_v_wt	bioC	a	bioC	-2.78371	3.68201e-05
dapF_v_wt	bioD	a	bioD	-3.26812	1.35915e-06
dapF_v_wt	uvrB	a	uvrB	0.552556	0.428662
dapF_v_wt	ybhK	a	ybhK	0.475941	0.399159
dapF_v_wt	moaA	a	moaA	-0.315474	0.663109
dapF_v_wt	moaB	a	moaB	-0.618888	0.284986
dapF_v_wt	moaC	a	moaC	-0.494126	0.350742
dapF_v_wt	moaD	a	moaD	-0.386226	0.546532
dapF_v_wt	moaE	a	moaE	-0.0127936	0.989808
dapF_v_wt	ybhL	a	ybhL	1.157	0.108913
dapF_v_wt	ybhM	a	ybhM	1.12251	0.0546188
dapF_v_wt	ybhN	a	ybhN	0.783442	0.218932
dapF_v_wt	clsB	a	clsB	0.221577	0.7822
dapF_v_wt	ybhP	a	ybhP	0.510004	0.458177
dapF_v_wt	ybhQ	a	ybhQ	-0.0928497	0.897384
dapF_v_wt	ybhR	a	ybhR	-0.553763	0.279624
dapF_v_wt	ybhS	a	ybhS	-0.60957	0.183556
dapF_v_wt	ybhF	a	ybhF	-1.01329	0.132446
dapF_v_wt	ybhG	a	ybhG	-1.03451	0.0132043
dapF_v_wt	ybiH	a	ybiH	-0.565106	0.254951
dapF_v_wt	rhlE	a	rhlE	-0.608333	0.333488
dapF_v_wt	ybiA	a	ybiA	-0.375043	0.448145
dapF_v_wt	dinG	a	dinG	-0.1489	0.860821
dapF_v_wt	ybiB	a	ybiB	0.255649	0.752444
dapF_v_wt	ybiC	a	ybiC	-0.479922	0.559912
dapF_v_wt	ybiJ	a	ybiJ	1.10627	0.098236
dapF_v_wt	ybiI	a	ybiI	0.546426	0.346547
dapF_v_wt	ybiX	a	ybiX	-1.57421	0.0267376
dapF_v_wt	fiu	a	fiu	-3.23513	0.000358376
dapF_v_wt	mcbA	a	mcbA	1.79478	0.0573854
dapF_v_wt	rlmF	a	rlmF	-0.456532	0.462171
dapF_v_wt	ybiO	a	ybiO	0.373585	0.538601
dapF_v_wt	glnQ	a	glnQ	-1.45897	0.0107703
dapF_v_wt	glnP	a	glnP	-1.30278	0.0416405
dapF_v_wt	glnH	a	glnH	-1.36381	0.0480448
dapF_v_wt	dps	a	dps	1.11355	0.166759
dapF_v_wt	rhtA	a	rhtA	0.680958	0.167883
dapF_v_wt	ompX	a	ompX	0.953165	0.21414
dapF_v_wt	ybiP	a	ybiP	-0.0633097	0.945847
dapF_v_wt	mntS	a	mntS	1.31606	0.0082469
dapF_v_wt	mntR	a	mntR	0.0238758	0.976121
dapF_v_wt	ybiR	a	ybiR	0.401599	0.409579
dapF_v_wt	ldtB	a	ldtB	0.0637295	0.939641
dapF_v_wt	ybiT	a	ybiT	-0.363512	0.607809
dapF_v_wt	ybiU	a	ybiU	-0.0304452	0.971089
dapF_v_wt	ybiV	a	ybiV	0.213845	0.781973
dapF_v_wt	ybiW	a	ybiW	-0.0311723	0.965699
dapF_v_wt	ybiY	a	ybiY	-0.092757	0.887596
dapF_v_wt	fsaA	a	fsaA	0.125439	0.854218
dapF_v_wt	moeB	a	moeB	0.0239543	0.979347
dapF_v_wt	moeA	a	moeA	-0.140477	0.881836
dapF_v_wt	iaaA	a	iaaA	0.320646	0.691759
dapF_v_wt	gsiA	a	gsiA	0.141965	0.872423
dapF_v_wt	gsiB	a	gsiB	0.172464	0.852416
dapF_v_wt	gsiC	a	gsiC	0.120476	0.862087
dapF_v_wt	gsiD	a	gsiD	-0.213911	0.76681
dapF_v_wt	yliE	a	yliE	-0.878368	0.231652
dapF_v_wt	yliF	a	yliF	-0.113481	0.881836
dapF_v_wt	rimO	a	rimO	-0.334986	0.663331
dapF_v_wt	bssR	a	bssR	1.32942	0.0537041
dapF_v_wt	yliI	a	yliI	0.208465	0.7822
dapF_v_wt	gstB	a	gstB	0.124512	0.867977
dapF_v_wt	dacC	a	dacC	0.107038	0.908095
dapF_v_wt	deoR	a	deoR	-0.208509	0.807943
dapF_v_wt	ybjG	a	ybjG	0.607489	0.335815
dapF_v_wt	mdfA	a	mdfA	0.682506	0.267105
dapF_v_wt	ybjH	a	ybjH	0.181897	0.767876
dapF_v_wt	ybjI	a	ybjI	-0.101716	0.891513
dapF_v_wt	ybjJ	a	ybjJ	-0.0231439	0.975711
dapF_v_wt	rcdA	a	rcdA	0.046857	0.955048
dapF_v_wt	rybB	a	rybB	0.0165939	0.989595
dapF_v_wt	ybjL	a	ybjL	0.177189	0.823147
dapF_v_wt	ybjM	a	ybjM	-0.60966	0.230708
dapF_v_wt	grxA	a	grxA	0.218654	0.73526
dapF_v_wt	ybjC	a	ybjC	-0.458273	0.365377
dapF_v_wt	nfsA	a	nfsA	-0.441824	0.426567
dapF_v_wt	rimK	a	rimK	-0.10391	0.884981
dapF_v_wt	ybjN	a	ybjN	-0.464229	0.442903
dapF_v_wt	potF	a	potF	-0.0951052	0.912378
dapF_v_wt	potG	a	potG	-0.252453	0.704962
dapF_v_wt	potH	a	potH	-0.163005	0.804009
dapF_v_wt	potI	a	potI	-0.523114	0.302594
dapF_v_wt	ybjO	a	ybjO	0.23221	0.746019
dapF_v_wt	rlmC	a	rlmC	-0.676512	0.347627
dapF_v_wt	artJ	a	artJ	-2.27477	0.0169883
dapF_v_wt	artM	a	artM	-0.360712	0.554073
dapF_v_wt	artQ	a	artQ	-0.211613	0.774459
dapF_v_wt	artI	a	artI	-0.328815	0.618322
dapF_v_wt	artP	a	artP	0.0786742	0.936812
dapF_v_wt	ybjP	a	ybjP	0.937819	0.119428
dapF_v_wt	ybjQ	a	ybjQ	0.424646	0.507084
dapF_v_wt	amiD	a	amiD	0.265015	0.740063
dapF_v_wt	ybjS	a	ybjS	0.162476	0.81733
dapF_v_wt	ybjT	a	ybjT	-0.915614	0.133197
dapF_v_wt	ltaE	a	ltaE	-0.549475	0.301364
dapF_v_wt	poxB	a	poxB	0.121196	0.918487
dapF_v_wt	hcr	a	hcr	-0.27223	0.652358
dapF_v_wt	hcp	a	hcp	-0.466422	0.394176
dapF_v_wt	ybjE	a	ybjE	-0.583042	0.267105
dapF_v_wt	aqpZ	a	aqpZ	1.08088	0.0267742
dapF_v_wt	ybjD	a	ybjD	0.0513862	0.955409
dapF_v_wt	ybjX	a	ybjX	0.19053	0.797273
dapF_v_wt	macA	a	macA	-0.0453517	0.966671
dapF_v_wt	macB	a	macB	0.122328	0.864905
dapF_v_wt	cspD	a	cspD	0.300437	0.655689
dapF_v_wt	clpS	a	clpS	0.167851	0.827682
dapF_v_wt	clpA	a	clpA	0.113025	0.922901
dapF_v_wt	serW	a	serW	0.298251	0.880655
dapF_v_wt	infA	a	infA	-0.236783	0.776996
dapF_v_wt	aat	a	aat	-0.154916	0.855523
dapF_v_wt	cydC	a	cydC	-0.597911	0.269037
dapF_v_wt	cydD	a	cydD	-0.809496	0.0195624
dapF_v_wt	trxB	a	trxB	0.221414	0.777882
dapF_v_wt	lrp	a	lrp	-0.740119	0.215649
dapF_v_wt	ftsK	a	ftsK	-0.507291	0.452201
dapF_v_wt	lolA	a	lolA	-0.481274	0.454719
dapF_v_wt	rarA	a	rarA	-0.135222	0.835052
dapF_v_wt	serS	a	serS	-0.123017	0.914213
dapF_v_wt	dmsA	a	dmsA	-1.00115	0.127804
dapF_v_wt	dmsB	a	dmsB	-0.23753	0.714501
dapF_v_wt	dmsC	a	dmsC	-0.0470316	0.953376
dapF_v_wt	ycaC	a	ycaC	-0.628587	0.350731
dapF_v_wt	ycaD	a	ycaD	0.587044	0.408627
dapF_v_wt	ycaM	a	ycaM	0.628515	0.1865
dapF_v_wt	ycaN	a	ycaN	0.220567	0.761755
dapF_v_wt	ycaK	a	ycaK	0.016456	0.989808
dapF_v_wt	pflA	a	pflA	0.129405	0.871725
dapF_v_wt	pflB	a	pflB	-0.892495	0.244015
dapF_v_wt	focA	a	focA	-0.928626	0.194065
dapF_v_wt	ycaO	a	ycaO	-1.15612	0.138088
dapF_v_wt	ycaP	a	ycaP	0.269739	0.735292
dapF_v_wt	serC	a	serC	-1.75816	0.0012821
dapF_v_wt	aroA	a	aroA	-1.65694	0.00144261
dapF_v_wt	ycaL	a	ycaL	0.149186	0.836458
dapF_v_wt	cmk	a	cmk	-0.643364	0.25352
dapF_v_wt	rpsA	a	rpsA	-0.70861	0.379548
dapF_v_wt	ihfB	a	ihfB	0.778564	0.386783
dapF_v_wt	ycaI	a	ycaI	0.178612	0.823952
dapF_v_wt	msbA	a	msbA	0.0422391	0.96697
dapF_v_wt	lpxK	a	lpxK	-0.160736	0.804009
dapF_v_wt	ycaQ	a	ycaQ	0.148471	0.827378
dapF_v_wt	ycaR	a	ycaR	0.192176	0.760807
dapF_v_wt	kdsB	a	kdsB	0.421184	0.484125
dapF_v_wt	ycbJ	a	ycbJ	-0.185272	0.784837
dapF_v_wt	ycbC	a	ycbC	-0.00922734	0.99576
dapF_v_wt	smtA	a	smtA	-0.0638975	0.939956
dapF_v_wt	mukF	a	mukF	-0.237249	0.732283
dapF_v_wt	mukE	a	mukE	-0.282015	0.632188
dapF_v_wt	mukB	a	mukB	-0.558948	0.382669
dapF_v_wt	ldtD	a	ldtD	-0.245944	0.773147
dapF_v_wt	ycbK	a	ycbK	-0.0966359	0.924776
dapF_v_wt	ycbL	a	ycbL	0.00171343	0.99996
dapF_v_wt	aspC	a	aspC	-1.27314	0.0277346
dapF_v_wt	ompF	a	ompF	-3.93274	9.11183e-05
dapF_v_wt	asnS	a	asnS	-0.39791	0.507819
dapF_v_wt	pncB	a	pncB	-0.733382	0.224436
dapF_v_wt	pepN	a	pepN	0.440682	0.584522
dapF_v_wt	ssuB	a	ssuB	0.314598	0.543305
dapF_v_wt	ssuC	a	ssuC	0.288857	0.650787
dapF_v_wt	ssuD	a	ssuD	-0.33094	0.564789
dapF_v_wt	ssuA	a	ssuA	0.181688	0.774926
dapF_v_wt	ssuE	a	ssuE	0.887127	0.0632493
dapF_v_wt	elfA	a	elfA	1.10174	0.0986045
dapF_v_wt	elfD	a	elfD	0.702145	0.347209
dapF_v_wt	elfC	a	elfC	0.939594	0.091089
dapF_v_wt	elfG	a	elfG	0.475485	0.23278
dapF_v_wt	ycbU	a	ycbU	0.525912	0.309921
dapF_v_wt	ycbV	a	ycbV	0.688381	0.231717
dapF_v_wt	ycbF	a	ycbF	0.0537138	0.945094
dapF_v_wt	pyrD	a	pyrD	-2.17928	0.000898087
dapF_v_wt	zapC	a	zapC	-0.0673529	0.939273
dapF_v_wt	ycbX	a	ycbX	-0.174116	0.796395
dapF_v_wt	rlmL	a	rlmL	-0.676284	0.233863
dapF_v_wt	uup	a	uup	-0.379116	0.51515
dapF_v_wt	pqiA	a	pqiA	0.353522	0.540175
dapF_v_wt	pqiB	a	pqiB	0.0496349	0.955409
dapF_v_wt	pqiC	a	pqiC	-0.0985316	0.908043
dapF_v_wt	rmf	a	rmf	1.59441	0.0379945
dapF_v_wt	fabA	a	fabA	0.719493	0.210907
dapF_v_wt	ycbZ	a	ycbZ	-0.0728717	0.939011
dapF_v_wt	matP	a	matP	0.0395545	0.965699
dapF_v_wt	ompA	a	ompA	-0.391521	0.655837
dapF_v_wt	sulA	a	sulA	0.831105	0.187696
dapF_v_wt	sxy	a	sxy	-0.024236	0.977883
dapF_v_wt	yccS	a	yccS	-0.181634	0.804009
dapF_v_wt	yccF	a	yccF	0.176124	0.777108
dapF_v_wt	helD	a	helD	-0.0677731	0.939011
dapF_v_wt	mgsA	a	mgsA	0.604977	0.326823
dapF_v_wt	yccT	a	yccT	0.884126	0.149144
dapF_v_wt	yccU	a	yccU	0.324448	0.661341
dapF_v_wt	hspQ	a	hspQ	0.490006	0.410754
dapF_v_wt	rlmI	a	rlmI	0.169404	0.805644
dapF_v_wt	yccX	a	yccX	0.621432	0.277929
dapF_v_wt	tusE	a	tusE	0.660713	0.274021
dapF_v_wt	yccA	a	yccA	0.366848	0.679523
dapF_v_wt	serT	a	serT	-1.29477	0.320375
dapF_v_wt	hyaA	a	hyaA	0.150699	0.847858
dapF_v_wt	hyaB	a	hyaB	-0.0176136	0.985685
dapF_v_wt	hyaC	a	hyaC	-0.196168	0.739898
dapF_v_wt	hyaD	a	hyaD	0.0109789	0.991615
dapF_v_wt	hyaE	a	hyaE	-0.486025	0.584759
dapF_v_wt	hyaF	a	hyaF	-0.31715	0.683646
dapF_v_wt	cbdA	a	cbdA	0.356998	0.520621
dapF_v_wt	cbdB	a	cbdB	0.450091	0.384752
dapF_v_wt	cbdX	a	cbdX	0.336619	0.722953
dapF_v_wt	appA	a	appA	0.234432	0.666653
dapF_v_wt	etk	a	etk	0.312974	0.6764
dapF_v_wt	etp	a	etp	0.472449	0.388334
dapF_v_wt	gfcE	a	gfcE	0.303417	0.573364
dapF_v_wt	gfcD	a	gfcD	0.246171	0.691335
dapF_v_wt	gfcC	a	gfcC	0.347087	0.529607
dapF_v_wt	gfcB	a	gfcB	0.627198	0.241057
dapF_v_wt	gfcA	a	gfcA	-0.074866	0.929502
dapF_v_wt	insA_4	a	insA_4	0.269283	0.731187
dapF_v_wt	insB1_4	a	insB1_4	0.570608	0.26841
dapF_v_wt	cspH	a	cspH	0.975086	0.110719
dapF_v_wt	cspG	a	cspG	0.596524	0.353021
dapF_v_wt	ymcE	a	ymcE	0.0733357	0.929594
dapF_v_wt	gnsA	a	gnsA	0.594542	0.397299
dapF_v_wt	yccM	a	yccM	0.321882	0.603129
dapF_v_wt	torS	a	torS	0.338157	0.587617
dapF_v_wt	torT	a	torT	0.7483	0.107953
dapF_v_wt	torR	a	torR	0.253693	0.670952
dapF_v_wt	torC	a	torC	0.408389	0.414913
dapF_v_wt	torA	a	torA	0.300363	0.575941
dapF_v_wt	torD	a	torD	0.347497	0.57486
dapF_v_wt	cbpM	a	cbpM	-0.0585819	0.954286
dapF_v_wt	cbpA	a	cbpA	-0.232125	0.78329
dapF_v_wt	yccE	a	yccE	0.849144	0.206974
dapF_v_wt	agp	a	agp	-0.157997	0.818079
dapF_v_wt	yccJ	a	yccJ	0.641986	0.370953
dapF_v_wt	wrbA	a	wrbA	0.461723	0.611726
dapF_v_wt	ymdF	a	ymdF	0.245604	0.781973
dapF_v_wt	rutG	a	rutG	0.331308	0.618322
dapF_v_wt	rutF	a	rutF	0.102317	0.895148
dapF_v_wt	rutE	a	rutE	-0.0130185	0.989446
dapF_v_wt	rutD	a	rutD	0.148051	0.832331
dapF_v_wt	rutC	a	rutC	0.036041	0.969752
dapF_v_wt	rutB	a	rutB	0.361533	0.517407
dapF_v_wt	rutA	a	rutA	0.0224158	0.986093
dapF_v_wt	rutR	a	rutR	0.051994	0.950021
dapF_v_wt	putA	a	putA	1.03804	0.0867733
dapF_v_wt	putP	a	putP	-0.516681	0.219414
dapF_v_wt	efeU	a	efeU	-0.00508243	0.999305
dapF_v_wt	efeO	a	efeO	-1.27043	0.0564081
dapF_v_wt	efeB	a	efeB	-1.22003	0.0723624
dapF_v_wt	phoH	a	phoH	0.280074	0.797462
dapF_v_wt	pgaD	a	pgaD	0.305127	0.685812
dapF_v_wt	pgaC	a	pgaC	0.132948	0.85693
dapF_v_wt	pgaB	a	pgaB	0.118316	0.855494
dapF_v_wt	pgaA	a	pgaA	-0.398193	0.568494
dapF_v_wt	ycdT	a	ycdT	0.415906	0.571125
dapF_v_wt	insF1_4	a	insF1_4	0.464522	0.207744
dapF_v_wt	insE1_4	a	insE1_4	0.516958	0.326463
dapF_v_wt	ymdE	a	ymdE	0.860049	0.221419
dapF_v_wt	ycdU	a	ycdU	1.10283	0.0474941
dapF_v_wt	serX	a	serX	0.389889	0.818413
dapF_v_wt	ghrA	a	ghrA	-0.149915	0.865442
dapF_v_wt	ycdX	a	ycdX	-0.0638777	0.948669
dapF_v_wt	ycdY	a	ycdY	0.424017	0.428662
dapF_v_wt	ycdZ	a	ycdZ	0.604001	0.231795
dapF_v_wt	csgG	a	csgG	-1.05689	0.0429678
dapF_v_wt	csgF	a	csgF	-1.07911	0.100396
dapF_v_wt	csgE	a	csgE	-1.22874	0.032642
dapF_v_wt	csgD	a	csgD	-0.257796	0.762378
dapF_v_wt	csgB	a	csgB	0.181981	0.817481
dapF_v_wt	csgA	a	csgA	0.616913	0.225496
dapF_v_wt	csgC	a	csgC	0.219183	0.755153
dapF_v_wt	ymdA	a	ymdA	0.859295	0.0981606
dapF_v_wt	ymdB	a	ymdB	0.182441	0.797462
dapF_v_wt	clsC	a	clsC	0.0291788	0.979347
dapF_v_wt	opgC	a	opgC	-0.197335	0.745639
dapF_v_wt	opgG	a	opgG	-0.421321	0.480906
dapF_v_wt	opgH	a	opgH	-0.429729	0.520621
dapF_v_wt	yceK	a	yceK	0.571116	0.399724
dapF_v_wt	msyB	a	msyB	0.529576	0.505601
dapF_v_wt	mdtG	a	mdtG	0.16562	0.832879
dapF_v_wt	lpxL	a	lpxL	-0.154846	0.83091
dapF_v_wt	yceA	a	yceA	-0.500784	0.521769
dapF_v_wt	yceI	a	yceI	-1.26169	0.020788
dapF_v_wt	yceJ	a	yceJ	-1.32836	0.0112517
dapF_v_wt	yceO	a	yceO	0.667025	0.438009
dapF_v_wt	solA	a	solA	-1.08702	0.0388506
dapF_v_wt	bssS	a	bssS	0.564359	0.483084
dapF_v_wt	dinI	a	dinI	-0.170283	0.823952
dapF_v_wt	pyrC	a	pyrC	-3.03844	0.000227318
dapF_v_wt	yceB	a	yceB	0.36109	0.543225
dapF_v_wt	grxB	a	grxB	0.0196769	0.989643
dapF_v_wt	mdtH	a	mdtH	0.32156	0.542766
dapF_v_wt	rimJ	a	rimJ	-0.0111687	0.993358
dapF_v_wt	yceH	a	yceH	-0.188114	0.774926
dapF_v_wt	yceM	a	yceM	-0.275269	0.689461
dapF_v_wt	murJ	a	murJ	-0.304153	0.676945
dapF_v_wt	flgN	a	flgN	-0.0886519	0.905677
dapF_v_wt	flgM	a	flgM	-0.223022	0.73367
dapF_v_wt	flgA	a	flgA	-0.209223	0.752444
dapF_v_wt	flgB	a	flgB	-2.46063	0.00132608
dapF_v_wt	flgC	a	flgC	-1.63956	0.00699783
dapF_v_wt	flgD	a	flgD	-1.28761	0.0329934
dapF_v_wt	flgE	a	flgE	-0.780405	0.159822
dapF_v_wt	flgF	a	flgF	0.715136	0.197099
dapF_v_wt	flgG	a	flgG	-0.380709	0.51489
dapF_v_wt	flgH	a	flgH	-0.0994654	0.918073
dapF_v_wt	flgI	a	flgI	0.0635126	0.936812
dapF_v_wt	flgJ	a	flgJ	-0.245882	0.696374
dapF_v_wt	flgK	a	flgK	0.320783	0.583344
dapF_v_wt	flgL	a	flgL	0.450341	0.480906
dapF_v_wt	rne	a	rne	-0.652443	0.394364
dapF_v_wt	yceQ	a	yceQ	0.0342377	0.968561
dapF_v_wt	rluC	a	rluC	0.419042	0.406303
dapF_v_wt	yceF	a	yceF	0.934761	0.082647
dapF_v_wt	psrD	a	psrD	0.202754	0.796395
dapF_v_wt	yceD	a	yceD	-1.17806	0.0626045
dapF_v_wt	rpmF	a	rpmF	-1.39322	0.0225752
dapF_v_wt	plsX	a	plsX	-0.510311	0.411959
dapF_v_wt	fabH	a	fabH	-0.450702	0.430753
dapF_v_wt	fabD	a	fabD	-0.686869	0.23094
dapF_v_wt	fabG	a	fabG	-0.494468	0.484125
dapF_v_wt	acpP	a	acpP	0.562416	0.487456
dapF_v_wt	fabF	a	fabF	-0.637152	0.390226
dapF_v_wt	pabC	a	pabC	0.186782	0.781973
dapF_v_wt	yceG	a	yceG	0.21262	0.713335
dapF_v_wt	tmk	a	tmk	0.0278216	0.975711
dapF_v_wt	holB	a	holB	-0.198527	0.795362
dapF_v_wt	ycfH	a	ycfH	0.696081	0.313229
dapF_v_wt	ptsG	a	ptsG	-1.90918	0.00295399
dapF_v_wt	fhuE	a	fhuE	-1.30692	0.0522386
dapF_v_wt	hinT	a	hinT	-0.00435552	0.999305
dapF_v_wt	ycfL	a	ycfL	-0.505511	0.401644
dapF_v_wt	lpoB	a	lpoB	-0.350019	0.618735
dapF_v_wt	thiK	a	thiK	-0.213846	0.726664
dapF_v_wt	nagZ	a	nagZ	-0.262533	0.717514
dapF_v_wt	ycfP	a	ycfP	0.0172266	0.989316
dapF_v_wt	ndh	a	ndh	-0.545896	0.480906
dapF_v_wt	ycfJ	a	ycfJ	0.700528	0.292578
dapF_v_wt	ycfQ	a	ycfQ	0.705287	0.249419
dapF_v_wt	bhsA	a	bhsA	1.84374	0.00103807
dapF_v_wt	ldtC	a	ldtC	-0.612603	0.297961
dapF_v_wt	mfd	a	mfd	-0.50109	0.480906
dapF_v_wt	ycfT	a	ycfT	0.398615	0.457963
dapF_v_wt	lolC	a	lolC	-0.234534	0.748862
dapF_v_wt	lolD	a	lolD	-0.755839	0.133197
dapF_v_wt	lolE	a	lolE	-0.209777	0.797462
dapF_v_wt	nagK	a	nagK	-0.261354	0.677684
dapF_v_wt	cobB	a	cobB	-0.355575	0.51626
dapF_v_wt	ycfZ	a	ycfZ	-0.446118	0.537047
dapF_v_wt	ymfA	a	ymfA	-0.529022	0.458205
dapF_v_wt	potD	a	potD	-1.20541	0.0387643
dapF_v_wt	potC	a	potC	-0.938423	0.100396
dapF_v_wt	potB	a	potB	-0.767829	0.225329
dapF_v_wt	potA	a	potA	-0.868128	0.207796
dapF_v_wt	pepT	a	pepT	0.100018	0.915026
dapF_v_wt	roxA	a	roxA	-0.0278326	0.972993
dapF_v_wt	phoQ	a	phoQ	-0.0687291	0.949133
dapF_v_wt	phoP	a	phoP	0.0879517	0.929594
dapF_v_wt	purB	a	purB	-2.29783	0.00114551
dapF_v_wt	hflD	a	hflD	-1.14032	0.0773655
dapF_v_wt	mnmA	a	mnmA	-0.546182	0.416483
dapF_v_wt	nudJ	a	nudJ	-0.0749861	0.926661
dapF_v_wt	rluE	a	rluE	0.0693136	0.939956
dapF_v_wt	icd	a	icd	0.1783	0.861828
dapF_v_wt	ymfD	a	ymfD	1.30432	0.024804
dapF_v_wt	ymfE	a	ymfE	0.624885	0.246287
dapF_v_wt	lit	a	lit	-1.69139	0.0321129
dapF_v_wt	intE	a	intE	0.651424	0.172942
dapF_v_wt	xisE	a	xisE	0.811862	0.0904171
dapF_v_wt	ymfI	a	ymfI	0.306708	0.660358
dapF_v_wt	ymfJ	a	ymfJ	0.654485	0.28139
dapF_v_wt	cohE	a	cohE	0.420612	0.480538
dapF_v_wt	croE	a	croE	0.720322	0.206976
dapF_v_wt	ymfL	a	ymfL	0.877793	0.0762014
dapF_v_wt	ymfM	a	ymfM	0.799795	0.201206
dapF_v_wt	oweE	a	oweE	0.847195	0.453271
dapF_v_wt	aaaE	a	aaaE	0.691645	0.15856
dapF_v_wt	ymfR	a	ymfR	0.927526	0.159292
dapF_v_wt	beeE	a	beeE	0.533689	0.360948
dapF_v_wt	jayE	a	jayE	1.48306	0.0307562
dapF_v_wt	ymfQ	a	ymfQ	1.05484	0.119326
dapF_v_wt	stfP	a	stfP	0.61133	0.483352
dapF_v_wt	tfaP	a	tfaP	0.783445	0.283983
dapF_v_wt	tfaE	a	tfaE	1.34396	0.0130129
dapF_v_wt	stfE	a	stfE	1.25806	0.0347832
dapF_v_wt	pinE	a	pinE	1.57061	0.0291235
dapF_v_wt	mcrA	a	mcrA	0.646162	0.273272
dapF_v_wt	icdC	a	icdC	1.35566	0.125774
dapF_v_wt	iraM	a	iraM	1.08177	0.024804
dapF_v_wt	ycgX	a	ycgX	0.953872	0.0974404
dapF_v_wt	bluR	a	bluR	0.857163	0.198437
dapF_v_wt	bluF	a	bluF	-0.0336874	0.973086
dapF_v_wt	ycgZ	a	ycgZ	2.87948	0.0105989
dapF_v_wt	ymgA	a	ymgA	2.40411	0.0504521
dapF_v_wt	ariR	a	ariR	2.46308	0.050187
dapF_v_wt	ymgC	a	ymgC	2.8619	0.0195624
dapF_v_wt	ycgG	a	ycgG	1.11794	0.292497
dapF_v_wt	ymgF	a	ymgF	1.12843	0.0974404
dapF_v_wt	ycgH	a	ycgH	1.09808	0.0489223
dapF_v_wt	ymgD	a	ymgD	0.68239	0.221285
dapF_v_wt	ymgG	a	ymgG	-0.208832	0.797273
dapF_v_wt	ymgI	a	ymgI	0.268112	0.684556
dapF_v_wt	ymgJ	a	ymgJ	1.64765	0.00346123
dapF_v_wt	ycgI	a	ycgI	1.65033	0.0472236
dapF_v_wt	minE	a	minE	-0.301458	0.645597
dapF_v_wt	minD	a	minD	-0.699755	0.257096
dapF_v_wt	minC	a	minC	-0.495737	0.51626
dapF_v_wt	ycgJ	a	ycgJ	0.185064	0.779371
dapF_v_wt	pliG	a	pliG	0.47056	0.435414
dapF_v_wt	ycgL	a	ycgL	0.786425	0.148361
dapF_v_wt	ycgM	a	ycgM	-0.0382725	0.969752
dapF_v_wt	ycgN	a	ycgN	0.494926	0.471284
dapF_v_wt	hlyE	a	hlyE	-0.215828	0.762378
dapF_v_wt	umuD	a	umuD	0.513222	0.410754
dapF_v_wt	umuC	a	umuC	0.604448	0.258547
dapF_v_wt	dsbB	a	dsbB	-0.155999	0.822569
dapF_v_wt	nhaB	a	nhaB	-0.593627	0.341393
dapF_v_wt	fadR	a	fadR	-0.106131	0.914213
dapF_v_wt	ycgB	a	ycgB	0.283683	0.801018
dapF_v_wt	dadA	a	dadA	1.30919	0.0491049
dapF_v_wt	dadX	a	dadX	1.47291	0.0430435
dapF_v_wt	cvrA	a	cvrA	0.286829	0.729357
dapF_v_wt	ldcA	a	ldcA	0.0673902	0.939273
dapF_v_wt	emtA	a	emtA	-0.390344	0.484917
dapF_v_wt	ycgR	a	ycgR	0.11563	0.87563
dapF_v_wt	ymgE	a	ymgE	0.663629	0.441232
dapF_v_wt	ycgY	a	ycgY	1.10625	0.107426
dapF_v_wt	treA	a	treA	0.107996	0.918073
dapF_v_wt	dhaM	a	dhaM	-0.00118645	0.99996
dapF_v_wt	dhaL	a	dhaL	-0.175868	0.832879
dapF_v_wt	dhaK	a	dhaK	-0.57257	0.405448
dapF_v_wt	dhaR	a	dhaR	0.339043	0.541229
dapF_v_wt	ycgV	a	ycgV	0.0960426	0.920481
dapF_v_wt	ychF	a	ychF	-0.31445	0.60927
dapF_v_wt	pth	a	pth	-0.30666	0.670052
dapF_v_wt	ychH	a	ychH	0.396374	0.584759
dapF_v_wt	dauA	a	dauA	0.265134	0.666653
dapF_v_wt	prs	a	prs	-0.825782	0.199574
dapF_v_wt	ispE	a	ispE	-1.09975	0.107706
dapF_v_wt	lolB	a	lolB	-0.277479	0.747538
dapF_v_wt	hemA	a	hemA	0.131589	0.861186
dapF_v_wt	prfA	a	prfA	0.0156279	0.989446
dapF_v_wt	prmC	a	prmC	0.0223419	0.979551
dapF_v_wt	ychQ	a	ychQ	0.40314	0.45514
dapF_v_wt	ychA	a	ychA	0.0170627	0.989446
dapF_v_wt	kdsA	a	kdsA	-0.277354	0.634791
dapF_v_wt	ldrA	a	ldrA	-0.287157	0.779933
dapF_v_wt	rdlA	a	rdlA	1.20769	0.167883
dapF_v_wt	ldrB	a	ldrB	0.583918	0.605999
dapF_v_wt	rdlB	a	rdlB	1.29745	0.408627
dapF_v_wt	ldrC	a	ldrC	-0.271485	0.804009
dapF_v_wt	rdlC	a	rdlC	1.47358	0.0107044
dapF_v_wt	chaA	a	chaA	-0.0762532	0.929594
dapF_v_wt	chaB	a	chaB	0.078439	0.929502
dapF_v_wt	chaC	a	chaC	0.303675	0.604045
dapF_v_wt	ychN	a	ychN	0.244955	0.723067
dapF_v_wt	ychO	a	ychO	-0.2071	0.736106
dapF_v_wt	narL	a	narL	-0.147996	0.856388
dapF_v_wt	narX	a	narX	-0.357703	0.583792
dapF_v_wt	narK	a	narK	0.289468	0.634674
dapF_v_wt	narG	a	narG	-0.671902	0.24599
dapF_v_wt	narH	a	narH	0.0412442	0.965035
dapF_v_wt	narJ	a	narJ	0.333302	0.567525
dapF_v_wt	narI	a	narI	0.447255	0.475897
dapF_v_wt	rttR	a	rttR	0.499188	0.3732
dapF_v_wt	tpr	a	tpr	#NUM!	#NUM!
dapF_v_wt	tyrV	a	tyrV	-0.105688	0.929623
dapF_v_wt	tyrT	a	tyrT	-0.113507	0.922891
dapF_v_wt	purU	a	purU	-0.418596	0.576482
dapF_v_wt	ychJ	a	ychJ	0.084245	0.922891
dapF_v_wt	rssA	a	rssA	-0.14481	0.867143
dapF_v_wt	rssB	a	rssB	0.396912	0.573364
dapF_v_wt	galU	a	galU	0.411502	0.493894
dapF_v_wt	hns	a	hns	0.254756	0.756444
dapF_v_wt	tdk	a	tdk	-0.0115412	0.991615
dapF_v_wt	insZ	a	insZ	0.370852	0.450889
dapF_v_wt	adhE	a	adhE	-1.70161	0.0407086
dapF_v_wt	ychE	a	ychE	0.478238	0.3732
dapF_v_wt	oppA	a	oppA	0.462673	0.583792
dapF_v_wt	oppB	a	oppB	0.856903	0.146202
dapF_v_wt	oppC	a	oppC	-0.017719	0.989446
dapF_v_wt	oppD	a	oppD	0.0768757	0.939327
dapF_v_wt	oppF	a	oppF	-0.103474	0.926479
dapF_v_wt	yciU	a	yciU	0.176972	0.823671
dapF_v_wt	clsA	a	clsA	0.0044634	0.999305
dapF_v_wt	yciY	a	yciY	0.408216	0.59422
dapF_v_wt	kch	a	kch	0.00451475	0.999305
dapF_v_wt	yciI	a	yciI	-0.499297	0.459204
dapF_v_wt	tonB	a	tonB	-0.19567	0.825552
dapF_v_wt	yciA	a	yciA	0.465132	0.339377
dapF_v_wt	yciB	a	yciB	0.378216	0.56731
dapF_v_wt	yciC	a	yciC	0.554772	0.267657
dapF_v_wt	ompW	a	ompW	-1.87921	0.0192879
dapF_v_wt	yciE	a	yciE	0.866923	0.119832
dapF_v_wt	yciF	a	yciF	0.531637	0.320375
dapF_v_wt	yciG	a	yciG	0.836507	0.123309
dapF_v_wt	trpA	a	trpA	-2.11272	0.00170031
dapF_v_wt	trpB	a	trpB	-2.21452	0.00100185
dapF_v_wt	trpC	a	trpC	-1.34277	0.0103022
dapF_v_wt	trpD	a	trpD	-1.76761	0.00226768
dapF_v_wt	trpE	a	trpE	-3.19291	1.35915e-06
dapF_v_wt	trpL	a	trpL	-0.986122	0.284986
dapF_v_wt	yciV	a	yciV	-0.514276	0.375689
dapF_v_wt	yciO	a	yciO	0.282334	0.675209
dapF_v_wt	yciQ	a	yciQ	0.564183	0.297075
dapF_v_wt	rluB	a	rluB	-0.258132	0.683428
dapF_v_wt	btuR	a	btuR	-0.283125	0.626093
dapF_v_wt	yciK	a	yciK	-0.121625	0.87563
dapF_v_wt	sohB	a	sohB	-0.0760353	0.929584
dapF_v_wt	yciN	a	yciN	0.971522	0.0934101
dapF_v_wt	topA	a	topA	-0.672168	0.413151
dapF_v_wt	cysB	a	cysB	0.0118123	0.991669
dapF_v_wt	ymiA	a	ymiA	0.711158	0.206525
dapF_v_wt	yciX	a	yciX	0.61594	0.195804
dapF_v_wt	acnA	a	acnA	0.400018	0.596588
dapF_v_wt	ribA	a	ribA	0.357537	0.584759
dapF_v_wt	pgpB	a	pgpB	0.106023	0.898851
dapF_v_wt	yciS	a	yciS	0.22461	0.752444
dapF_v_wt	yciM	a	yciM	-0.180663	0.807943
dapF_v_wt	pyrF	a	pyrF	-0.962693	0.0528673
dapF_v_wt	yciH	a	yciH	0.612862	0.293495
dapF_v_wt	osmB	a	osmB	1.512	0.0429678
dapF_v_wt	yciT	a	yciT	0.618375	0.170151
dapF_v_wt	yciZ	a	yciZ	0.412346	0.527569
dapF_v_wt	gmr	a	gmr	0.472032	0.516618
dapF_v_wt	ymiB	a	ymiB	0.791676	0.100396
dapF_v_wt	rnb	a	rnb	-0.790809	0.251596
dapF_v_wt	yciW	a	yciW	0.988598	0.283983
dapF_v_wt	fabI	a	fabI	-0.0995608	0.920481
dapF_v_wt	ycjD	a	ycjD	0.295488	0.68983
dapF_v_wt	sapF	a	sapF	-0.218507	0.727115
dapF_v_wt	sapD	a	sapD	0.0591505	0.948484
dapF_v_wt	sapC	a	sapC	0.168752	0.815149
dapF_v_wt	sapB	a	sapB	-0.00806409	0.996913
dapF_v_wt	sapA	a	sapA	-0.245236	0.696694
dapF_v_wt	ymjA	a	ymjA	0.0665312	0.945928
dapF_v_wt	puuP	a	puuP	0.312782	0.613449
dapF_v_wt	puuA	a	puuA	0.738558	0.293235
dapF_v_wt	puuD	a	puuD	0.977478	0.150656
dapF_v_wt	puuR	a	puuR	0.529973	0.428662
dapF_v_wt	puuC	a	puuC	-0.237704	0.732451
dapF_v_wt	puuB	a	puuB	-0.152161	0.804009
dapF_v_wt	puuE	a	puuE	-0.115059	0.866734
dapF_v_wt	pspF	a	pspF	-0.228076	0.728299
dapF_v_wt	pspA	a	pspA	0.873747	0.128399
dapF_v_wt	pspB	a	pspB	0.663199	0.23763
dapF_v_wt	pspC	a	pspC	0.707253	0.246744
dapF_v_wt	pspD	a	pspD	0.734377	0.212212
dapF_v_wt	pspE	a	pspE	-0.154755	0.83091
dapF_v_wt	ycjM	a	ycjM	0.465455	0.392291
dapF_v_wt	ycjN	a	ycjN	0.693501	0.278146
dapF_v_wt	ycjO	a	ycjO	0.591305	0.283312
dapF_v_wt	ycjP	a	ycjP	0.10514	0.892943
dapF_v_wt	ycjQ	a	ycjQ	-0.211054	0.747526
dapF_v_wt	ycjR	a	ycjR	0.829491	0.0876384
dapF_v_wt	ycjS	a	ycjS	-0.0782152	0.922658
dapF_v_wt	ycjT	a	ycjT	0.379242	0.529331
dapF_v_wt	ycjU	a	ycjU	0.594043	0.206753
dapF_v_wt	ycjV	a	ycjV	0.635245	0.347209
dapF_v_wt	ompG	a	ompG	1.97359	0.022927
dapF_v_wt	ycjW	a	ycjW	-0.463818	0.38927
dapF_v_wt	ycjX	a	ycjX	0.0295291	0.973537
dapF_v_wt	ycjF	a	ycjF	0.269444	0.618654
dapF_v_wt	tyrR	a	tyrR	-0.486375	0.447084
dapF_v_wt	tpx	a	tpx	0.100757	0.924776
dapF_v_wt	ycjG	a	ycjG	0.094316	0.911932
dapF_v_wt	mpaA	a	mpaA	0.0906036	0.91474
dapF_v_wt	ymjC	a	ymjC	0.308678	0.546532
dapF_v_wt	ymjD	a	ymjD	0.573354	0.387313
dapF_v_wt	ycjY	a	ycjY	0.564397	0.338748
dapF_v_wt	pgrR	a	pgrR	0.484808	0.30308
dapF_v_wt	mppA	a	mppA	0.358654	0.57486
dapF_v_wt	ynaI	a	ynaI	-0.130633	0.847858
dapF_v_wt	insH1_4	a	insH1_4	-0.363491	0.57704
dapF_v_wt	ynaJ	a	ynaJ	0.934449	0.0900576
dapF_v_wt	uspE	a	uspE	0.364191	0.716259
dapF_v_wt	fnr	a	fnr	0.553573	0.506467
dapF_v_wt	ogt	a	ogt	0.217737	0.753931
dapF_v_wt	abgT	a	abgT	0.0610224	0.939011
dapF_v_wt	abgB	a	abgB	0.0877687	0.912744
dapF_v_wt	abgA	a	abgA	0.197712	0.817481
dapF_v_wt	abgR	a	abgR	0.185051	0.767314
dapF_v_wt	mcaS	a	mcaS	0.476756	0.521769
dapF_v_wt	smrA	a	smrA	0.00978503	0.993358
dapF_v_wt	ydaM	a	ydaM	-1.02153	0.0974242
dapF_v_wt	ydaN	a	ydaN	0.401553	0.583792
dapF_v_wt	fnrS	a	fnrS	-0.926244	0.252127
dapF_v_wt	dbpA	a	dbpA	-0.376578	0.603783
dapF_v_wt	ttcA	a	ttcA	0.15735	0.804009
dapF_v_wt	intR	a	intR	0.468923	0.537868
dapF_v_wt	ydaQ	a	ydaQ	1.29055	0.0143324
dapF_v_wt	rcbA	a	rcbA	3.03147	0.132252
dapF_v_wt	ralR	a	ralR	-0.592561	0.74605
dapF_v_wt	recT	a	recT	0.370511	0.611726
dapF_v_wt	recE	a	recE	0.389998	0.483296
dapF_v_wt	racC	a	racC	0.0685482	0.975711
dapF_v_wt	ydaE	a	ydaE	1.94308	0.430753
dapF_v_wt	kilR	a	kilR	0.619923	0.47007
dapF_v_wt	sieB	a	sieB	0.664241	0.352679
dapF_v_wt	ydaF	a	ydaF	0.529574	0.591693
dapF_v_wt	ydaG	a	ydaG	0.692701	0.450641
dapF_v_wt	racR	a	racR	0.21714	0.795998
dapF_v_wt	ydaS	a	ydaS	0.525098	0.328017
dapF_v_wt	ydaT	a	ydaT	0.472317	0.456618
dapF_v_wt	ydaU	a	ydaU	0.319525	0.564913
dapF_v_wt	ydaV	a	ydaV	0.319007	0.605642
dapF_v_wt	ydaW	a	ydaW	0.369672	0.51515
dapF_v_wt	rzpR	a	rzpR	1.21607	0.0373738
dapF_v_wt	rzoR	a	rzoR	1.13182	0.0439022
dapF_v_wt	trkG	a	trkG	0.428495	0.437661
dapF_v_wt	ynaK	a	ynaK	0.572926	0.63889
dapF_v_wt	ydaY	a	ydaY	0.832192	0.100396
dapF_v_wt	tmpR	a	tmpR	1.49994	0.0273381
dapF_v_wt	lomR	a	lomR	0.207508	0.814425
dapF_v_wt	insH1_5	a	insH1_5	-0.0481065	0.954286
dapF_v_wt	stfR	a	stfR	0.613009	0.30308
dapF_v_wt	tfaR	a	tfaR	0.225331	0.831247
dapF_v_wt	pinR	a	pinR	1.12323	0.119428
dapF_v_wt	ynaE	a	ynaE	1.08153	0.133197
dapF_v_wt	ttcC	a	ttcC	1.18071	0.0918978
dapF_v_wt	uspF	a	uspF	-0.151695	0.865711
dapF_v_wt	ompN	a	ompN	1.42651	0.00343157
dapF_v_wt	micC	a	micC	2.42536	0.296254
dapF_v_wt	pfo	a	pfo	-0.00724881	0.997987
dapF_v_wt	ydbJ	a	ydbJ	0.937681	0.064151
dapF_v_wt	hslJ	a	hslJ	0.863845	0.144633
dapF_v_wt	ldhA	a	ldhA	0.123019	0.829111
dapF_v_wt	ydbH	a	ydbH	0.329923	0.618322
dapF_v_wt	ynbE	a	ynbE	0.236212	0.744027
dapF_v_wt	ydbL	a	ydbL	0.143603	0.836458
dapF_v_wt	feaR	a	feaR	0.388628	0.497416
dapF_v_wt	feaB	a	feaB	0.495023	0.383569
dapF_v_wt	tynA	a	tynA	0.226845	0.626398
dapF_v_wt	paaZ	a	paaZ	0.75124	0.131057
dapF_v_wt	paaA	a	paaA	0.549133	0.436244
dapF_v_wt	paaB	a	paaB	0.162078	0.847858
dapF_v_wt	paaC	a	paaC	-0.104342	0.904786
dapF_v_wt	paaD	a	paaD	0.28844	0.615909
dapF_v_wt	paaE	a	paaE	0.212186	0.732766
dapF_v_wt	paaF	a	paaF	0.0343041	0.966467
dapF_v_wt	paaG	a	paaG	-0.464062	0.595035
dapF_v_wt	paaH	a	paaH	0.0256858	0.975189
dapF_v_wt	paaI	a	paaI	0.0116921	0.996913
dapF_v_wt	paaJ	a	paaJ	0.820235	0.0872366
dapF_v_wt	paaK	a	paaK	0.41741	0.454618
dapF_v_wt	paaX	a	paaX	0.168511	0.804009
dapF_v_wt	paaY	a	paaY	0.217213	0.759242
dapF_v_wt	ynbG	a	ynbG	1.36093	0.804009
dapF_v_wt	ydbA	a	ydbA	0.537984	0.392412
dapF_v_wt	insD1_2	a	insD1_2	-0.0546896	0.945097
dapF_v_wt	insC1_2	a	insC1_2	0.0870503	0.915898
dapF_v_wt	insI1_3	a	insI1_3	0.210831	0.732766
dapF_v_wt	ydbC	a	ydbC	0.581626	0.338452
dapF_v_wt	ydbD	a	ydbD	1.15557	0.0263752
dapF_v_wt	ynbA	a	ynbA	1.46996	0.039003
dapF_v_wt	ynbB	a	ynbB	1.08197	0.21985
dapF_v_wt	ynbC	a	ynbC	0.423226	0.449258
dapF_v_wt	ynbD	a	ynbD	0.776946	0.0988279
dapF_v_wt	azoR	a	azoR	0.589507	0.365377
dapF_v_wt	hrpA	a	hrpA	0.274457	0.666903
dapF_v_wt	ydcF	a	ydcF	-0.195211	0.819706
dapF_v_wt	aldA	a	aldA	-2.11485	0.00322965
dapF_v_wt	gapC	a	gapC	-0.346625	0.668079
dapF_v_wt	cybB	a	cybB	0.0913935	0.912763
dapF_v_wt	rydC	a	rydC	-0.135819	0.831247
dapF_v_wt	ydcA	a	ydcA	-0.735691	0.245848
dapF_v_wt	hokB	a	hokB	0.618047	0.608731
dapF_v_wt	mokB	a	mokB	-0.470755	0.563117
dapF_v_wt	sokB	a	sokB	-0.110586	0.923925
dapF_v_wt	trg	a	trg	0.300756	0.618127
dapF_v_wt	ydcI	a	ydcI	0.826653	0.1865
dapF_v_wt	ydcJ	a	ydcJ	0.029969	0.964379
dapF_v_wt	opgD	a	opgD	-0.106104	0.894722
dapF_v_wt	ydcH	a	ydcH	-0.618035	0.409579
dapF_v_wt	rimL	a	rimL	0.433391	0.489862
dapF_v_wt	ydcK	a	ydcK	0.377462	0.673107
dapF_v_wt	tehA	a	tehA	0.0487634	0.96621
dapF_v_wt	tehB	a	tehB	-0.514579	0.172511
dapF_v_wt	ydcL	a	ydcL	1.56579	0.0104549
dapF_v_wt	insP	a	insP	0.656024	0.365377
dapF_v_wt	insQ	a	insQ	-0.288376	0.677884
dapF_v_wt	ydcO	a	ydcO	0.326464	0.570312
dapF_v_wt	ydcN	a	ydcN	0.031305	0.972491
dapF_v_wt	ydcP	a	ydcP	-0.741282	0.172942
dapF_v_wt	yncJ	a	yncJ	0.295019	0.68983
dapF_v_wt	hicA	a	hicA	0.67415	0.232314
dapF_v_wt	hicB	a	hicB	0.440707	0.49495
dapF_v_wt	ydcR	a	ydcR	0.197716	0.732046
dapF_v_wt	ydcS	a	ydcS	-0.138221	0.835244
dapF_v_wt	ydcT	a	ydcT	-0.131992	0.823147
dapF_v_wt	ydcU	a	ydcU	-0.00651786	0.997934
dapF_v_wt	ydcV	a	ydcV	-0.724249	0.153945
dapF_v_wt	patD	a	patD	0.224385	0.698402
dapF_v_wt	yncL	a	yncL	0.542346	0.454618
dapF_v_wt	ydcX	a	ydcX	0.0592284	0.939011
dapF_v_wt	ydcY	a	ydcY	0.64258	0.308414
dapF_v_wt	ydcZ	a	ydcZ	0.0755575	0.929682
dapF_v_wt	mnaT	a	mnaT	-0.858242	0.155228
dapF_v_wt	curA	a	curA	0.386006	0.596994
dapF_v_wt	mcbR	a	mcbR	0.261408	0.696694
dapF_v_wt	yncD	a	yncD	-0.674976	0.312928
dapF_v_wt	yncE	a	yncE	-1.55809	0.0363625
dapF_v_wt	ansP	a	ansP	-0.0353198	0.971806
dapF_v_wt	yncG	a	yncG	0.929128	0.107786
dapF_v_wt	yncH	a	yncH	3.23523	0.101059
dapF_v_wt	rhsE	a	rhsE	0.916453	0.0572564
dapF_v_wt	ydcD	a	ydcD	0.864876	0.135023
dapF_v_wt	yncI	a	yncI	2.09288	0.000596051
dapF_v_wt	ydcC	a	ydcC	1.25356	0.019231
dapF_v_wt	pptA	a	pptA	-0.0211455	0.983697
dapF_v_wt	yddH	a	yddH	0.528288	0.349066
dapF_v_wt	nhoA	a	nhoA	0.111069	0.861828
dapF_v_wt	yddE	a	yddE	-0.114015	0.891513
dapF_v_wt	narV	a	narV	0.388179	0.450641
dapF_v_wt	narW	a	narW	0.0883098	0.924224
dapF_v_wt	narY	a	narY	-0.00863679	0.997236
dapF_v_wt	narZ	a	narZ	-0.130578	0.904786
dapF_v_wt	narU	a	narU	0.583306	0.480448
dapF_v_wt	yddK	a	yddK	0.913247	0.304771
dapF_v_wt	yddL	a	yddL	1.46655	0.206974
dapF_v_wt	yddG	a	yddG	-0.214183	0.759242
dapF_v_wt	fdnG	a	fdnG	-0.0434317	0.951797
dapF_v_wt	fdnH	a	fdnH	0.182743	0.827378
dapF_v_wt	fdnI	a	fdnI	0.799152	0.2417
dapF_v_wt	yddM	a	yddM	0.987646	0.0633506
dapF_v_wt	adhP	a	adhP	-0.0056649	0.999305
dapF_v_wt	maeA	a	maeA	-1.38286	0.0120464
dapF_v_wt	sra	a	sra	0.890591	0.246744
dapF_v_wt	bdm	a	bdm	1.03815	0.109486
dapF_v_wt	osmC	a	osmC	1.11454	0.140495
dapF_v_wt	ddpF	a	ddpF	0.436277	0.480332
dapF_v_wt	ddpD	a	ddpD	0.0440976	0.956663
dapF_v_wt	ddpC	a	ddpC	0.0200976	0.980201
dapF_v_wt	ddpB	a	ddpB	0.0815049	0.918366
dapF_v_wt	ddpA	a	ddpA	0.185017	0.797772
dapF_v_wt	ddpX	a	ddpX	0.0993924	0.914213
dapF_v_wt	dosP	a	dosP	-0.389503	0.589095
dapF_v_wt	dosC	a	dosC	0.628261	0.454579
dapF_v_wt	yddW	a	yddW	-0.105948	0.874741
dapF_v_wt	gadC	a	gadC	-0.708908	0.347627
dapF_v_wt	gadB	a	gadB	-1.76924	0.00442044
dapF_v_wt	pqqL	a	pqqL	-1.79398	0.02235
dapF_v_wt	yddB	a	yddB	-1.63836	0.0195624
dapF_v_wt	yddA	a	yddA	-0.88276	0.163164
dapF_v_wt	ydeM	a	ydeM	0.106317	0.881836
dapF_v_wt	ydeN	a	ydeN	-0.2825	0.682755
dapF_v_wt	ydeO	a	ydeO	1.19525	0.0359252
dapF_v_wt	safA	a	safA	2.51393	0.0169375
dapF_v_wt	ydeP	a	ydeP	0.654504	0.237702
dapF_v_wt	ydeQ	a	ydeQ	1.04949	0.0983025
dapF_v_wt	ydeR	a	ydeR	0.226807	0.836242
dapF_v_wt	ydeS	a	ydeS	1.49047	0.0491049
dapF_v_wt	ydeT	a	ydeT	1.39076	0.0206255
dapF_v_wt	yneL	a	yneL	1.22878	0.206974
dapF_v_wt	hipA	a	hipA	0.507965	0.408269
dapF_v_wt	hipB	a	hipB	0.214537	0.804009
dapF_v_wt	yneO	a	yneO	0.50461	0.326872
dapF_v_wt	lsrK	a	lsrK	0.228431	0.731238
dapF_v_wt	lsrR	a	lsrR	0.237178	0.733682
dapF_v_wt	lsrA	a	lsrA	0.395138	0.487456
dapF_v_wt	lsrC	a	lsrC	0.279798	0.596994
dapF_v_wt	lsrD	a	lsrD	0.430139	0.431414
dapF_v_wt	lsrB	a	lsrB	0.499085	0.376955
dapF_v_wt	lsrF	a	lsrF	0.0204387	0.979613
dapF_v_wt	lsrG	a	lsrG	0.507292	0.454618
dapF_v_wt	tam	a	tam	-0.0289738	0.977883
dapF_v_wt	yneE	a	yneE	-0.0681224	0.945557
dapF_v_wt	uxaB	a	uxaB	0.300242	0.622429
dapF_v_wt	yneF	a	yneF	0.320516	0.57704
dapF_v_wt	yneG	a	yneG	0.222292	0.682946
dapF_v_wt	glsB	a	glsB	-0.496926	0.360798
dapF_v_wt	sad	a	sad	0.00543464	0.997987
dapF_v_wt	yneJ	a	yneJ	-0.0550349	0.939273
dapF_v_wt	yneK	a	yneK	0.736572	0.105901
dapF_v_wt	ydeA	a	ydeA	1.02614	0.0602705
dapF_v_wt	marC	a	marC	0.332586	0.583792
dapF_v_wt	marR	a	marR	0.171707	0.797273
dapF_v_wt	marA	a	marA	0.339833	0.532964
dapF_v_wt	marB	a	marB	0.57409	0.312527
dapF_v_wt	eamA	a	eamA	0.415249	0.525706
dapF_v_wt	ydeE	a	ydeE	0.863124	0.106554
dapF_v_wt	yneM	a	yneM	1.11635	0.286878
dapF_v_wt	mgrR	a	mgrR	0.292077	0.804009
dapF_v_wt	dgcZ	a	dgcZ	-0.113023	0.874198
dapF_v_wt	ydeI	a	ydeI	1.15839	0.129861
dapF_v_wt	ydeJ	a	ydeJ	0.943426	0.0983025
dapF_v_wt	dcp	a	dcp	-0.348328	0.64389
dapF_v_wt	ydfG	a	ydfG	0.212778	0.766405
dapF_v_wt	rspR	a	rspR	0.12766	0.875424
dapF_v_wt	ydfZ	a	ydfZ	-1.20539	0.0687506
dapF_v_wt	ydfI	a	ydfI	0.0194549	0.982808
dapF_v_wt	ydfJ	a	ydfJ	1.37741	0.0109831
dapF_v_wt	ydfK	a	ydfK	1.15484	0.0846095
dapF_v_wt	pinQ	a	pinQ	0.994522	0.0564585
dapF_v_wt	tfaQ	a	tfaQ	1.97202	0.0240709
dapF_v_wt	stfQ	a	stfQ	0.630394	0.194964
dapF_v_wt	nohQ	a	nohQ	0.164214	0.822569
dapF_v_wt	ynfO	a	ynfO	-0.0476835	0.970508
dapF_v_wt	ydfO	a	ydfO	-0.886289	0.166759
dapF_v_wt	gnsB	a	gnsB	0.169012	0.831696
dapF_v_wt	ynfN	a	ynfN	1.38198	0.175139
dapF_v_wt	cspI	a	cspI	1.65813	0.0897562
dapF_v_wt	rzpQ	a	rzpQ	0.884861	0.171983
dapF_v_wt	rzoQ	a	rzoQ	#NUM!	#NUM!
dapF_v_wt	rrrQ	a	rrrQ	0.677811	0.204507
dapF_v_wt	ydfR	a	ydfR	0.102255	0.912763
dapF_v_wt	essQ	a	essQ	0.0284332	0.980201
dapF_v_wt	cspB	a	cspB	0.903412	0.177301
dapF_v_wt	cspF	a	cspF	0.572356	0.341977
dapF_v_wt	quuQ	a	quuQ	0.539497	0.273272
dapF_v_wt	ydfU	a	ydfU	0.593322	0.305289
dapF_v_wt	rem	a	rem	0.929097	0.0939036
dapF_v_wt	hokD	a	hokD	1.60085	0.00984953
dapF_v_wt	relE	a	relE	1.03161	0.129861
dapF_v_wt	relB	a	relB	0.899303	0.178636
dapF_v_wt	ydfV	a	ydfV	0.183988	0.790827
dapF_v_wt	flxA	a	flxA	0.87362	0.143213
dapF_v_wt	intK	a	intK	1.30261	0.0818362
dapF_v_wt	ydfX	a	ydfX	0.542503	0.382669
dapF_v_wt	dicC	a	dicC	0.629846	0.403974
dapF_v_wt	dicA	a	dicA	0.722652	0.168351
dapF_v_wt	ydfA	a	ydfA	0.556644	0.404296
dapF_v_wt	ydfB	a	ydfB	0.662313	0.204507
dapF_v_wt	ydfC	a	ydfC	0.435492	0.438913
dapF_v_wt	dicF	a	dicF	1.44177	0.316619
dapF_v_wt	dicB	a	dicB	1.91678	0.109907
dapF_v_wt	ydfD	a	ydfD	0.993724	0.490635
dapF_v_wt	ydfE	a	ydfE	0.415552	0.397299
dapF_v_wt	insD1_3	a	insD1_3	0.686225	0.287607
dapF_v_wt	intQ	a	intQ	1.05651	0.0769339
dapF_v_wt	rspB	a	rspB	0.217006	0.750839
dapF_v_wt	rspA	a	rspA	0.215447	0.736106
dapF_v_wt	ynfA	a	ynfA	0.521265	0.336987
dapF_v_wt	ynfB	a	ynfB	0.0352208	0.971089
dapF_v_wt	speG	a	speG	0.13544	0.868357
dapF_v_wt	ynfC	a	ynfC	0.192126	0.811155
dapF_v_wt	ynfD	a	ynfD	0.270441	0.781086
dapF_v_wt	ynfE	a	ynfE	-0.310973	0.707045
dapF_v_wt	ynfF	a	ynfF	-0.318668	0.626093
dapF_v_wt	ynfG	a	ynfG	0.136027	0.830015
dapF_v_wt	ynfH	a	ynfH	-0.0604573	0.945097
dapF_v_wt	dmsD	a	dmsD	-0.285428	0.6281
dapF_v_wt	clcB	a	clcB	-0.369666	0.51626
dapF_v_wt	ynfK	a	ynfK	-0.983333	0.182861
dapF_v_wt	mlc	a	mlc	-0.373787	0.517832
dapF_v_wt	ynfL	a	ynfL	0.213274	0.749345
dapF_v_wt	ynfM	a	ynfM	0.17141	0.836458
dapF_v_wt	asr	a	asr	0.705014	0.0618731
dapF_v_wt	ydgU	a	ydgU	0.246936	0.875625
dapF_v_wt	ydgD	a	ydgD	0.416815	0.51869
dapF_v_wt	mdtI	a	mdtI	1.54393	0.00118039
dapF_v_wt	mdtJ	a	mdtJ	0.664073	0.327755
dapF_v_wt	tqsA	a	tqsA	-0.20106	0.762378
dapF_v_wt	pntB	a	pntB	-2.02596	0.00187153
dapF_v_wt	pntA	a	pntA	-2.16207	0.000408836
dapF_v_wt	ydgH	a	ydgH	-0.369195	0.619623
dapF_v_wt	ydgI	a	ydgI	0.416284	0.479689
dapF_v_wt	folM	a	folM	0.16889	0.821234
dapF_v_wt	ydgC	a	ydgC	0.856231	0.113705
dapF_v_wt	rstA	a	rstA	-0.00446779	0.999305
dapF_v_wt	rstB	a	rstB	-0.218632	0.766121
dapF_v_wt	tus	a	tus	-0.17257	0.852073
dapF_v_wt	fumC	a	fumC	-0.281967	0.629619
dapF_v_wt	fumA	a	fumA	0.293758	0.696694
dapF_v_wt	manA	a	manA	0.295432	0.726986
dapF_v_wt	ydgA	a	ydgA	-0.104341	0.91524
dapF_v_wt	uidC	a	uidC	1.56725	0.00806021
dapF_v_wt	uidB	a	uidB	0.770252	0.0740455
dapF_v_wt	uidA	a	uidA	0.0287009	0.971089
dapF_v_wt	uidR	a	uidR	0.132491	0.871521
dapF_v_wt	hdhA	a	hdhA	1.55224	0.0126615
dapF_v_wt	malI	a	malI	0.319381	0.58871
dapF_v_wt	malX	a	malX	-0.0326164	0.971089
dapF_v_wt	malY	a	malY	-0.198403	0.781973
dapF_v_wt	add	a	add	0.842307	0.164239
dapF_v_wt	ydgJ	a	ydgJ	-0.340964	0.578771
dapF_v_wt	blr	a	blr	0.727528	0.311783
dapF_v_wt	cnu	a	cnu	0.103823	0.891368
dapF_v_wt	ydgK	a	ydgK	-0.0435735	0.968561
dapF_v_wt	rsxA	a	rsxA	-0.164993	0.818408
dapF_v_wt	rsxB	a	rsxB	-0.716647	0.225496
dapF_v_wt	rsxC	a	rsxC	-0.79087	0.228771
dapF_v_wt	rsxD	a	rsxD	-0.927379	0.103947
dapF_v_wt	rsxG	a	rsxG	-1.19217	0.0263752
dapF_v_wt	rsxE	a	rsxE	-0.914351	0.0954783
dapF_v_wt	nth	a	nth	-0.679413	0.255731
dapF_v_wt	dtpA	a	dtpA	1.31012	0.0315854
dapF_v_wt	gstA	a	gstA	0.271798	0.704443
dapF_v_wt	pdxY	a	pdxY	-0.151865	0.832879
dapF_v_wt	tyrS	a	tyrS	-0.523161	0.406884
dapF_v_wt	pdxH	a	pdxH	-0.301083	0.659179
dapF_v_wt	mliC	a	mliC	0.315724	0.605642
dapF_v_wt	anmK	a	anmK	-0.240367	0.726567
dapF_v_wt	slyB	a	slyB	0.873532	0.0870699
dapF_v_wt	slyA	a	slyA	0.523815	0.387554
dapF_v_wt	ydhI	a	ydhI	0.457715	0.449427
dapF_v_wt	ydhJ	a	ydhJ	0.0868714	0.912763
dapF_v_wt	ydhK	a	ydhK	0.48821	0.450889
dapF_v_wt	sodC	a	sodC	0.430255	0.676945
dapF_v_wt	ydhF	a	ydhF	0.0841908	0.927141
dapF_v_wt	ydhL	a	ydhL	0.202436	0.775071
dapF_v_wt	nemR	a	nemR	0.231693	0.693461
dapF_v_wt	nemA	a	nemA	-0.53377	0.328017
dapF_v_wt	gloA	a	gloA	0.854996	0.0983025
dapF_v_wt	rnt	a	rnt	-0.132321	0.833996
dapF_v_wt	lhr	a	lhr	-0.264458	0.717835
dapF_v_wt	grxD	a	grxD	0.38748	0.609845
dapF_v_wt	mepH	a	mepH	0.277191	0.657184
dapF_v_wt	sodB	a	sodB	0.0724572	0.939514
dapF_v_wt	ydhP	a	ydhP	0.324011	0.578266
dapF_v_wt	ynhF	a	ynhF	1.09054	0.0468729
dapF_v_wt	purR	a	purR	-0.871577	0.0983025
dapF_v_wt	ydhB	a	ydhB	-0.393291	0.48657
dapF_v_wt	ydhC	a	ydhC	0.100087	0.914213
dapF_v_wt	cfa	a	cfa	0.656953	0.407386
dapF_v_wt	ribC	a	ribC	0.297673	0.724868
dapF_v_wt	mdtK	a	mdtK	0.244372	0.736106
dapF_v_wt	ydhQ	a	ydhQ	0.294495	0.728065
dapF_v_wt	valV	a	valV	0.602309	0.591003
dapF_v_wt	valW	a	valW	0.447985	0.867143
dapF_v_wt	ydhR	a	ydhR	1.48632	0.0016029
dapF_v_wt	ydhS	a	ydhS	0.650716	0.341977
dapF_v_wt	ydhT	a	ydhT	0.450171	0.382351
dapF_v_wt	ydhU	a	ydhU	0.164422	0.822896
dapF_v_wt	ydhX	a	ydhX	0.213908	0.724833
dapF_v_wt	ydhW	a	ydhW	0.378586	0.471284
dapF_v_wt	ydhV	a	ydhV	0.67794	0.133868
dapF_v_wt	ydhY	a	ydhY	0.944162	0.347627
dapF_v_wt	ydhZ	a	ydhZ	0.710302	0.187696
dapF_v_wt	pykF	a	pykF	0.270469	0.758912
dapF_v_wt	lpp	a	lpp	0.82062	0.20011
dapF_v_wt	ldtE	a	ldtE	0.90865	0.217746
dapF_v_wt	sufE	a	sufE	-0.631636	0.283808
dapF_v_wt	sufS	a	sufS	-0.756795	0.267105
dapF_v_wt	sufD	a	sufD	-0.634744	0.352038
dapF_v_wt	sufC	a	sufC	-0.607035	0.335815
dapF_v_wt	sufB	a	sufB	-0.530255	0.42304
dapF_v_wt	sufA	a	sufA	-0.554392	0.372812
dapF_v_wt	rydB	a	rydB	0.555552	0.484742
dapF_v_wt	ydiH	a	ydiH	0.840906	0.0974404
dapF_v_wt	menI	a	menI	-0.736628	0.25562
dapF_v_wt	ydiJ	a	ydiJ	-1.49771	0.020826
dapF_v_wt	ydiK	a	ydiK	0.426307	0.524898
dapF_v_wt	rprA	a	rprA	2.94712	0.155196
dapF_v_wt	ydiL	a	ydiL	1.06361	0.076909
dapF_v_wt	ydiM	a	ydiM	1.34864	0.0154707
dapF_v_wt	ydiN	a	ydiN	1.74459	0.00459711
dapF_v_wt	ydiB	a	ydiB	0.0232137	0.976121
dapF_v_wt	aroD	a	aroD	-0.159375	0.822896
dapF_v_wt	ydiF	a	ydiF	-0.155391	0.811102
dapF_v_wt	ydiO	a	ydiO	-0.562094	0.281164
dapF_v_wt	ydiP	a	ydiP	0.137422	0.825552
dapF_v_wt	ydiQ	a	ydiQ	0.148747	0.830998
dapF_v_wt	ydiR	a	ydiR	-0.0792141	0.916294
dapF_v_wt	ydiS	a	ydiS	0.262553	0.696856
dapF_v_wt	ydiT	a	ydiT	0.649048	0.39971
dapF_v_wt	fadK	a	fadK	0.585534	0.224925
dapF_v_wt	ppsA	a	ppsA	-0.283604	0.785358
dapF_v_wt	ppsR	a	ppsR	0.0432323	0.967175
dapF_v_wt	aroH	a	aroH	-0.421237	0.475375
dapF_v_wt	ydiE	a	ydiE	0.36166	0.529607
dapF_v_wt	ydiU	a	ydiU	-0.249137	0.726986
dapF_v_wt	ydiV	a	ydiV	0.627503	0.145808
dapF_v_wt	nlpC	a	nlpC	0.560472	0.229051
dapF_v_wt	btuD	a	btuD	-0.177607	0.804009
dapF_v_wt	btuE	a	btuE	0.224774	0.781973
dapF_v_wt	btuC	a	btuC	-0.0741477	0.926661
dapF_v_wt	ihfA	a	ihfA	-0.0605789	0.939891
dapF_v_wt	pheT	a	pheT	-0.69887	0.370997
dapF_v_wt	pheS	a	pheS	-1.13627	0.0972681
dapF_v_wt	pheM	a	pheM	1.70312	0.138395
dapF_v_wt	rplT	a	rplT	0.18607	0.83091
dapF_v_wt	rpmI	a	rpmI	0.0861503	0.936576
dapF_v_wt	infC	a	infC	-0.126887	0.898414
dapF_v_wt	thrS	a	thrS	-1.79409	0.000826131
dapF_v_wt	arpB	a	arpB	0.0553793	0.954286
dapF_v_wt	yniD	a	yniD	0.319034	0.5396
dapF_v_wt	ydiY	a	ydiY	0.0867372	0.904076
dapF_v_wt	pfkB	a	pfkB	-0.372419	0.521287
dapF_v_wt	ydiZ	a	ydiZ	0.90581	0.232314
dapF_v_wt	yniA	a	yniA	0.45575	0.583344
dapF_v_wt	yniB	a	yniB	0.407465	0.534049
dapF_v_wt	yniC	a	yniC	0.0933737	0.89053
dapF_v_wt	ydjM	a	ydjM	0.464728	0.365849
dapF_v_wt	ydjN	a	ydjN	0.767292	0.487599
dapF_v_wt	ydjO	a	ydjO	1.38958	0.0320817
dapF_v_wt	cedA	a	cedA	1.31996	0.00423134
dapF_v_wt	katE	a	katE	-0.39777	0.696346
dapF_v_wt	chbG	a	chbG	-0.0285605	0.969752
dapF_v_wt	chbF	a	chbF	0.313651	0.559912
dapF_v_wt	chbR	a	chbR	0.707121	0.16797
dapF_v_wt	chbA	a	chbA	0.41992	0.525706
dapF_v_wt	chbC	a	chbC	0.315313	0.583344
dapF_v_wt	chbB	a	chbB	-0.242335	0.712787
dapF_v_wt	osmE	a	osmE	0.657102	0.320375
dapF_v_wt	nadE	a	nadE	-0.139114	0.860428
dapF_v_wt	cho	a	cho	0.400832	0.571203
dapF_v_wt	ves	a	ves	0.413222	0.476654
dapF_v_wt	spy	a	spy	0.695078	0.268419
dapF_v_wt	astE	a	astE	1.02547	0.103985
dapF_v_wt	astB	a	astB	1.01277	0.0281879
dapF_v_wt	astD	a	astD	1.10605	0.0508428
dapF_v_wt	astA	a	astA	1.34729	0.0273381
dapF_v_wt	astC	a	astC	1.32918	0.0272226
dapF_v_wt	xthA	a	xthA	0.2951	0.670744
dapF_v_wt	ydjX	a	ydjX	-1.42243	0.020826
dapF_v_wt	ydjY	a	ydjY	-1.13931	0.0535191
dapF_v_wt	ydjZ	a	ydjZ	0.119334	0.867143
dapF_v_wt	ynjA	a	ynjA	-0.145502	0.827338
dapF_v_wt	ynjB	a	ynjB	-0.508895	0.38927
dapF_v_wt	ynjC	a	ynjC	-0.245365	0.683428
dapF_v_wt	ynjD	a	ynjD	-0.605679	0.279812
dapF_v_wt	ynjE	a	ynjE	-1.27017	0.0242775
dapF_v_wt	ynjF	a	ynjF	0.0619684	0.939011
dapF_v_wt	nudG	a	nudG	-0.0143301	0.989316
dapF_v_wt	ynjH	a	ynjH	0.498586	0.400801
dapF_v_wt	gdhA	a	gdhA	-2.39296	0.000774133
dapF_v_wt	ynjI	a	ynjI	0.123201	0.849596
dapF_v_wt	topB	a	topB	-1.06146	0.0658601
dapF_v_wt	selD	a	selD	-0.302289	0.619776
dapF_v_wt	ydjA	a	ydjA	-0.190062	0.811071
dapF_v_wt	sppA	a	sppA	-0.269903	0.667394
dapF_v_wt	ansA	a	ansA	-0.462309	0.576482
dapF_v_wt	pncA	a	pncA	0.161629	0.804009
dapF_v_wt	ydjE	a	ydjE	1.19936	0.0305016
dapF_v_wt	ydjF	a	ydjF	0.540833	0.34346
dapF_v_wt	ydjG	a	ydjG	0.827187	0.091089
dapF_v_wt	ydjH	a	ydjH	-1.15667	0.0709778
dapF_v_wt	ydjI	a	ydjI	-0.414475	0.6469
dapF_v_wt	ydjJ	a	ydjJ	0.59483	0.430754
dapF_v_wt	ydjK	a	ydjK	0.0227106	0.977815
dapF_v_wt	ydjL	a	ydjL	0.139055	0.822569
dapF_v_wt	yeaC	a	yeaC	0.808379	0.130104
dapF_v_wt	msrB	a	msrB	0.521767	0.447645
dapF_v_wt	gapA	a	gapA	-2.04823	0.0155725
dapF_v_wt	yeaD	a	yeaD	-2.01906	0.00346123
dapF_v_wt	yeaE	a	yeaE	-0.580278	0.251722
dapF_v_wt	mipA	a	mipA	-1.12003	0.141575
dapF_v_wt	yeaG	a	yeaG	0.657094	0.508771
dapF_v_wt	yeaH	a	yeaH	0.258115	0.822219
dapF_v_wt	yeaI	a	yeaI	1.10457	0.0380254
dapF_v_wt	yeaJ	a	yeaJ	0.689266	0.204956
dapF_v_wt	yeaK	a	yeaK	0.163544	0.827682
dapF_v_wt	yoaI	a	yoaI	-0.000174633	0.99996
dapF_v_wt	yeaL	a	yeaL	0.341979	0.549155
dapF_v_wt	yeaM	a	yeaM	0.350856	0.600975
dapF_v_wt	yeaN	a	yeaN	0.107686	0.888423
dapF_v_wt	yeaO	a	yeaO	0.691295	0.337047
dapF_v_wt	yoaF	a	yoaF	-0.0782204	0.922891
dapF_v_wt	yeaP	a	yeaP	0.232724	0.725143
dapF_v_wt	yoaK	a	yoaK	0.657857	0.332924
dapF_v_wt	yoaJ	a	yoaJ	0.72545	0.249595
dapF_v_wt	yeaQ	a	yeaQ	0.912941	0.073259
dapF_v_wt	yoaG	a	yoaG	0.823026	0.37018
dapF_v_wt	yeaR	a	yeaR	0.565568	0.569465
dapF_v_wt	leuE	a	leuE	0.820433	0.0925186
dapF_v_wt	dmlR	a	dmlR	0.132029	0.860581
dapF_v_wt	dmlA	a	dmlA	0.350927	0.552167
dapF_v_wt	yeaV	a	yeaV	0.813968	0.143772
dapF_v_wt	yeaW	a	yeaW	0.320718	0.583344
dapF_v_wt	yeaX	a	yeaX	0.426882	0.468484
dapF_v_wt	rnd	a	rnd	-0.453977	0.480448
dapF_v_wt	fadD	a	fadD	0.555639	0.260211
dapF_v_wt	yeaY	a	yeaY	0.213173	0.676478
dapF_v_wt	tsaB	a	tsaB	-0.756543	0.273247
dapF_v_wt	yoaA	a	yoaA	-0.847049	0.154136
dapF_v_wt	yoaB	a	yoaB	-0.108917	0.913109
dapF_v_wt	yoaC	a	yoaC	0.921402	0.146533
dapF_v_wt	yoaH	a	yoaH	0.595637	0.144556
dapF_v_wt	pabB	a	pabB	0.172686	0.800232
dapF_v_wt	nudL	a	nudL	-0.152551	0.840864
dapF_v_wt	sdaA	a	sdaA	1.14721	0.050668
dapF_v_wt	yoaD	a	yoaD	0.595429	0.397829
dapF_v_wt	yoaE	a	yoaE	-0.119526	0.889075
dapF_v_wt	manX	a	manX	-1.54778	0.022927
dapF_v_wt	manY	a	manY	-1.43889	0.00515087
dapF_v_wt	manZ	a	manZ	-0.95793	0.136685
dapF_v_wt	yobD	a	yobD	-0.713489	0.224067
dapF_v_wt	mntP	a	mntP	0.088503	0.912763
dapF_v_wt	rlmA	a	rlmA	-0.114559	0.875424
dapF_v_wt	cspC	a	cspC	-0.22759	0.782533
dapF_v_wt	yobF	a	yobF	-0.502823	0.47007
dapF_v_wt	yebO	a	yebO	0.319657	0.603055
dapF_v_wt	mgrB	a	mgrB	0.197624	0.753931
dapF_v_wt	yobH	a	yobH	0.601221	0.399724
dapF_v_wt	kdgR	a	kdgR	0.187498	0.811102
dapF_v_wt	yebQ	a	yebQ	-0.0617326	0.939327
dapF_v_wt	htpX	a	htpX	0.117798	0.881843
dapF_v_wt	prc	a	prc	-0.736717	0.256611
dapF_v_wt	proQ	a	proQ	-0.702738	0.244015
dapF_v_wt	msrC	a	msrC	-0.544092	0.396463
dapF_v_wt	yebS	a	yebS	0.190712	0.804457
dapF_v_wt	yebT	a	yebT	-0.261432	0.732451
dapF_v_wt	rsmF	a	rsmF	-0.176113	0.798255
dapF_v_wt	yebV	a	yebV	1.11167	0.0876903
dapF_v_wt	yebW	a	yebW	0.861892	0.225329
dapF_v_wt	pphA	a	pphA	0.975241	0.127602
dapF_v_wt	ryeA	a	ryeA	1.1601	0.104203
dapF_v_wt	sdsR	a	sdsR	#NUM!	#NUM!
dapF_v_wt	yebY	a	yebY	0.470579	0.480906
dapF_v_wt	yebZ	a	yebZ	-0.518622	0.353011
dapF_v_wt	yobA	a	yobA	-0.14715	0.777079
dapF_v_wt	holE	a	holE	0.10755	0.896725
dapF_v_wt	yobB	a	yobB	0.628779	0.215649
dapF_v_wt	exoX	a	exoX	0.28	0.626653
dapF_v_wt	ptrB	a	ptrB	0.223325	0.774926
dapF_v_wt	yebE	a	yebE	0.0799453	0.914213
dapF_v_wt	yebF	a	yebF	-0.284428	0.726567
dapF_v_wt	yebG	a	yebG	0.543971	0.460454
dapF_v_wt	purT	a	purT	-2.67817	5.59403e-05
dapF_v_wt	eda	a	eda	-1.00625	0.0312944
dapF_v_wt	edd	a	edd	-0.873815	0.127708
dapF_v_wt	zwf	a	zwf	-0.0687777	0.954286
dapF_v_wt	yebK	a	yebK	0.0752476	0.938229
dapF_v_wt	pykA	a	pykA	-0.277066	0.732451
dapF_v_wt	lpxM	a	lpxM	-0.142604	0.853163
dapF_v_wt	mepM	a	mepM	-0.467021	0.453271
dapF_v_wt	znuA	a	znuA	-0.915669	0.225364
dapF_v_wt	znuC	a	znuC	0.240115	0.716195
dapF_v_wt	znuB	a	znuB	0.280289	0.632076
dapF_v_wt	ruvB	a	ruvB	0.129959	0.869447
dapF_v_wt	ruvA	a	ruvA	0.0317739	0.971806
dapF_v_wt	yobI	a	yobI	1.38967	0.0669045
dapF_v_wt	yebB	a	yebB	0.961993	0.0802818
dapF_v_wt	ruvC	a	ruvC	-0.329273	0.607809
dapF_v_wt	yebC	a	yebC	-0.34506	0.68769
dapF_v_wt	nudB	a	nudB	-0.0434502	0.969287
dapF_v_wt	aspS	a	aspS	-0.357862	0.650664
dapF_v_wt	yecD	a	yecD	-0.00024063	0.99996
dapF_v_wt	yecE	a	yecE	0.0785803	0.919603
dapF_v_wt	yecN	a	yecN	0.261059	0.729357
dapF_v_wt	cmoA	a	cmoA	0.0663273	0.939327
dapF_v_wt	cmoB	a	cmoB	-0.115834	0.87563
dapF_v_wt	torZ	a	torZ	0.535199	0.316338
dapF_v_wt	torY	a	torY	0.501682	0.313053
dapF_v_wt	cutC	a	cutC	1.39635	0.0347029
dapF_v_wt	yecM	a	yecM	0.182906	0.804009
dapF_v_wt	argS	a	argS	-0.411593	0.510529
dapF_v_wt	yecT	a	yecT	1.26298	0.0267478
dapF_v_wt	flhE	a	flhE	0.851494	0.341393
dapF_v_wt	flhA	a	flhA	0.308962	0.586815
dapF_v_wt	flhB	a	flhB	0.133595	0.87793
dapF_v_wt	cheZ	a	cheZ	0.0884484	0.912011
dapF_v_wt	cheY	a	cheY	0.455777	0.408141
dapF_v_wt	cheB	a	cheB	0.21944	0.738214
dapF_v_wt	cheR	a	cheR	0.407294	0.592352
dapF_v_wt	tap	a	tap	-0.0139878	0.989316
dapF_v_wt	tar	a	tar	0.360846	0.477112
dapF_v_wt	cheW	a	cheW	0.402075	0.47007
dapF_v_wt	cheA	a	cheA	0.232135	0.683428
dapF_v_wt	motB	a	motB	0.0486011	0.945928
dapF_v_wt	motA	a	motA	-0.0981427	0.883943
dapF_v_wt	flhC	a	flhC	-0.31478	0.579616
dapF_v_wt	flhD	a	flhD	-0.480831	0.476654
dapF_v_wt	uspC	a	uspC	-0.00418424	0.999323
dapF_v_wt	otsA	a	otsA	0.639088	0.436016
dapF_v_wt	otsB	a	otsB	0.650102	0.432082
dapF_v_wt	araH	a	araH	0.553942	0.439986
dapF_v_wt	araG	a	araG	0.332224	0.658781
dapF_v_wt	araF	a	araF	0.600166	0.257327
dapF_v_wt	ftnB	a	ftnB	-0.206686	0.769467
dapF_v_wt	yecJ	a	yecJ	0.349026	0.520621
dapF_v_wt	azuC	a	azuC	1.53796	0.159292
dapF_v_wt	yecR	a	yecR	0.766552	0.144414
dapF_v_wt	ftnA	a	ftnA	0.153619	0.878533
dapF_v_wt	yecH	a	yecH	1.04322	0.0974404
dapF_v_wt	tyrP	a	tyrP	0.367264	0.559912
dapF_v_wt	yecA	a	yecA	0.122148	0.88996
dapF_v_wt	leuZ	a	leuZ	0.167919	0.914213
dapF_v_wt	cysT	a	cysT	-0.764539	0.521769
dapF_v_wt	glyW	a	glyW	0.435002	0.521769
dapF_v_wt	pgsA	a	pgsA	0.131642	0.87961
dapF_v_wt	uvrC	a	uvrC	-0.201144	0.78306
dapF_v_wt	uvrY	a	uvrY	0.392451	0.562382
dapF_v_wt	yecF	a	yecF	0.0349601	0.975711
dapF_v_wt	sdiA	a	sdiA	0.318272	0.653667
dapF_v_wt	yecC	a	yecC	0.59172	0.339681
dapF_v_wt	yecS	a	yecS	0.317218	0.658781
dapF_v_wt	dcyD	a	dcyD	0.313777	0.624599
dapF_v_wt	fliY	a	fliY	0.353918	0.624058
dapF_v_wt	fliZ	a	fliZ	0.151333	0.813669
dapF_v_wt	fliA	a	fliA	-0.779416	0.194436
dapF_v_wt	fliC	a	fliC	0.561942	0.365849
dapF_v_wt	fliD	a	fliD	0.436965	0.523987
dapF_v_wt	fliS	a	fliS	0.622377	0.353671
dapF_v_wt	fliT	a	fliT	0.439839	0.521769
dapF_v_wt	amyA	a	amyA	-0.250701	0.732766
dapF_v_wt	yedD	a	yedD	-0.139095	0.822219
dapF_v_wt	yedE	a	yedE	-1.32609	0.0320817
dapF_v_wt	yedF	a	yedF	0.153826	0.794924
dapF_v_wt	yedK	a	yedK	0.644024	0.341393
dapF_v_wt	yedL	a	yedL	-0.49748	0.335815
dapF_v_wt	yedN	a	yedN	0.848178	0.207041
dapF_v_wt	intG	a	intG	1.69998	0.0119247
dapF_v_wt	fliE	a	fliE	0.979249	0.217924
dapF_v_wt	fliF	a	fliF	-0.224044	0.712573
dapF_v_wt	fliG	a	fliG	-0.0253289	0.972888
dapF_v_wt	fliH	a	fliH	-0.156115	0.852416
dapF_v_wt	fliI	a	fliI	-0.00634899	0.996913
dapF_v_wt	fliJ	a	fliJ	-0.749258	0.204956
dapF_v_wt	fliK	a	fliK	-0.504585	0.346547
dapF_v_wt	fliL	a	fliL	-0.774424	0.172584
dapF_v_wt	fliM	a	fliM	0.00333828	0.999305
dapF_v_wt	fliN	a	fliN	-1.03178	0.149693
dapF_v_wt	fliO	a	fliO	-0.479092	0.476769
dapF_v_wt	fliP	a	fliP	0.21119	0.747665
dapF_v_wt	fliQ	a	fliQ	0.413553	0.421156
dapF_v_wt	fliR	a	fliR	0.35964	0.578771
dapF_v_wt	rcsA	a	rcsA	1.07576	0.0624095
dapF_v_wt	dsrB	a	dsrB	0.0682395	0.939327
dapF_v_wt	yodD	a	yodD	0.986232	0.221077
dapF_v_wt	dsrA	a	dsrA	0.758987	0.23094
dapF_v_wt	yedP	a	yedP	0.438843	0.575449
dapF_v_wt	yedQ	a	yedQ	0.0826901	0.918987
[truncated: 24,941 more rows]
