# Supplementary material for: Correction: Experimental evolution of diverse Escherichia coli metabolic mutants identifies genetic loci for convergent adaptation of growth rate
Source: PLoS Genet. 2018 May 29;14(5):e1007411. doi: 10.1371/journal.pgen.1007411 (PMC5973558; doi:10.1371/journal.pgen.1007411)
Supplement: S4 Table — (XLSX) [file pgen.1007411.s005.xlsx]

## Sheet: Legend
S4 Table: Analysis of the transcriptomic response to the dgk deletion and adaptive evolution
∆dgk parent vs. WT-Keio: Expression ratios between WT and the primary null strain (edgeR, ref. 93) for all genes. PANTHER (ref. 46) was used to calculate the enriched Gene Ontology terms
restored_to_WT: Genes for which expression levels are statistically restored to WT levels in the suppressor strains.
regulated_in_sup: Genes unaffected by primary deletion, and modulated in suppressor strains.
full dataset for Venn Analysis; formatted to render Venn diagrams using VennT; http://drpowell.github.io/vennt/
for Venn Analysis, export full table in the final tab as .csv
dpwnloaded python script from github link above can be run on the .csv file: python vennt.py gene-lists.csv > my-vennt.html
When considering Venn analysis: although it might appear inconsistent for genes to exist in the single sets of Fig 6B (WT vs. Primary Deletion only, WT vs. sup only or Primary Deletion vs sup only), genes may fall into these regions due to the statistical significance thresholds that define whether two expression values are different.

## Sheet: ∆dgk parent vs. WT-Keio
Expression ratios between WT and the primary null strain for all genes.
logFC = log fold change = log2(WT/null)
adj.P.Val = false discovery rate, see materials and methods.
Differentially regulated genes (with FDR <0.01) were sorted by GO Terms. Go Term Categories significantly enriched in the regulated gene set are shown on the right.
key	Gene Name	logFC	adj.P.Val			GO biological process complete	# in database	# hits in list	expected # of hits	Fold Enrichment	Direction of enrichment (+ or -)	P value
wt_v_dgk	thrL	0.111363	0.929286			Unclassified	1649	85	85.12	1	-	0
wt_v_dgk	thrA	0.45251	0.610726			locomotion	48	30	2.48	12.11	+	2.91e-20
wt_v_dgk	thrB	-0.192264	0.860988			cell motility	36	22	1.86	11.84	+	3.73e-14
wt_v_dgk	thrC	-0.246026	0.800526			localization of cell	36	22	1.86	11.84	+	3.73e-14
wt_v_dgk	yaaX	-0.265794	0.700297			bacterial-type flagellum-dependent cell motility	30	20	1.55	12.92	+	2.05e-13
wt_v_dgk	yaaA	0.0623475	0.949668			archaeal or bacterial-type flagellum-dependent cell motility	30	20	1.55	12.92	+	2.05e-13
wt_v_dgk	yaaJ	0.256143	0.735678			cilium or flagellum-dependent cell motility	30	20	1.55	12.92	+	2.05e-13
wt_v_dgk	talB	0.0323363	0.990171			movement of cell or subcellular component	45	22	2.32	9.47	+	3.38e-12
wt_v_dgk	mog	-0.133509	0.860644			chemotaxis	13	10	0.67	14.9	+	1.72e-06
wt_v_dgk	satP	-0.0721433	0.941289			taxis	13	10	0.67	14.9	+	1.72e-06
wt_v_dgk	yaaW	0.257229	0.651777			bacterial-type flagellum-dependent swarming motility	12	8	0.62	12.92	+	0.000206
wt_v_dgk	yaaI	0.069254	0.937981			organic substance metabolic process	1401	40	72.32	0.55	-	0.000606
wt_v_dgk	dnaK	0.120551	0.940231			organic cyclic compound metabolic process	665	11	34.33	0.32	-	0.000619
wt_v_dgk	dnaJ	-0.332114	0.731186			primary metabolic process	1143	30	59	0.51	-	0.00139
wt_v_dgk	insL1_1	-0.0228077	0.990273			cellular aromatic compound metabolic process	640	11	33.04	0.33	-	0.00176
wt_v_dgk	hokC	-6.64668	0.0599479			heterocycle metabolic process	634	11	32.73	0.34	-	0.00225
wt_v_dgk	mokC	0.470005	0.333447			metabolic process	1539	49	79.44	0.62	-	0.00498
wt_v_dgk	sokC	-0.0398249	0.982184			single-organism biosynthetic process	417	5	21.53	0.23	-	0.00831
wt_v_dgk	nhaA	0.690939	0.175027			response to external stimulus	82	15	4.23	3.54	+	0.0216
wt_v_dgk	nhaR	0.631899	0.215228			cellular metabolic process	1432	47	73.92	0.64	-	0.0347
wt_v_dgk	insB1_1	0.0839317	0.93461
wt_v_dgk	insA_1	-0.454134	0.409801
wt_v_dgk	rpsT	-0.156293	0.901736
wt_v_dgk	yaaY	0.227712	0.743416
wt_v_dgk	ribF	-0.370018	0.534715
wt_v_dgk	ileS	0.0433956	0.980381
wt_v_dgk	lspA	-0.395942	0.4138
wt_v_dgk	fkpB	0.014449	0.994614
wt_v_dgk	ispH	-0.095812	0.935223
wt_v_dgk	rihC	-0.548591	0.150021
wt_v_dgk	dapB	-0.464403	0.548497
wt_v_dgk	carA	-0.461642	0.685109
wt_v_dgk	carB	-0.64192	0.548497
wt_v_dgk	caiF	0.189318	0.843864
wt_v_dgk	caiE	0.159163	0.871405
wt_v_dgk	caiD	0.473018	0.389738
wt_v_dgk	caiC	-0.0560547	0.944392
wt_v_dgk	caiB	0.258447	0.656601
wt_v_dgk	caiA	-0.114911	0.910757
wt_v_dgk	caiT	-0.227234	0.718483
wt_v_dgk	fixA	0.475941	0.570005
wt_v_dgk	fixB	0.201868	0.767392
wt_v_dgk	fixC	-0.356852	0.476301
wt_v_dgk	fixX	-0.71726	0.833281
wt_v_dgk	yaaU	-0.430432	0.418839
wt_v_dgk	kefF	0.634071	0.0984816
wt_v_dgk	kefC	0.364578	0.548497
wt_v_dgk	folA	0.739116	0.139771
wt_v_dgk	apaH	-0.172786	0.836559
wt_v_dgk	apaG	0.325259	0.665041
wt_v_dgk	rsmA	-0.563434	0.287129
wt_v_dgk	pdxA	-0.313699	0.699792
wt_v_dgk	surA	-0.0025201	0.999927
wt_v_dgk	lptD	0.117383	0.929905
wt_v_dgk	djlA	-0.257468	0.570005
wt_v_dgk	yabP	1.02535	0.0622064
wt_v_dgk	rluA	0.431919	0.277794
wt_v_dgk	rapA	0.313795	0.61658
wt_v_dgk	polB	0.181142	0.843033
wt_v_dgk	araD	-0.739125	0.334334
wt_v_dgk	araC	0.206457	0.734243
wt_v_dgk	yabI	-0.149064	0.862503
wt_v_dgk	thiQ	-0.323448	0.559193
wt_v_dgk	thiP	-0.19487	0.751038
wt_v_dgk	thiB	-0.38496	0.588612
wt_v_dgk	sgrR	-0.125849	0.904902
wt_v_dgk	sgrS	0.845019	0.0774513
wt_v_dgk	sgrT	0	1
wt_v_dgk	setA	-0.373935	0.430213
wt_v_dgk	leuD	-0.0871113	0.944106
wt_v_dgk	leuC	-0.0468683	0.981541
wt_v_dgk	leuB	-0.0959016	0.947752
wt_v_dgk	leuA	0.0276109	0.992053
wt_v_dgk	leuL	-0.484613	0.504275
wt_v_dgk	leuO	0.992738	0.031226
wt_v_dgk	ilvI	-0.734425	0.288795
wt_v_dgk	ilvH	-0.845431	0.0932101
wt_v_dgk	cra	-0.582667	0.290593
wt_v_dgk	mraZ	-0.198382	0.830963
wt_v_dgk	rsmH	-0.0708049	0.95597
wt_v_dgk	ftsL	-0.0396622	0.981541
wt_v_dgk	ftsI	0.0838889	0.937742
wt_v_dgk	murE	-0.424454	0.505339
wt_v_dgk	murF	-0.424763	0.53385
wt_v_dgk	mraY	-0.426436	0.40321
wt_v_dgk	murD	-0.555049	0.334674
wt_v_dgk	ftsW	-0.284753	0.604384
wt_v_dgk	murG	-0.464839	0.375699
wt_v_dgk	murC	-0.47453	0.342755
wt_v_dgk	ddlB	-0.333975	0.644522
wt_v_dgk	ftsQ	-0.406927	0.532308
wt_v_dgk	ftsA	-0.425312	0.516644
wt_v_dgk	ftsZ	-0.36252	0.632852
wt_v_dgk	lpxC	-0.187412	0.8524
wt_v_dgk	secM	-0.377234	0.604384
wt_v_dgk	secA	-0.192017	0.855801
wt_v_dgk	mutT	-0.259732	0.623443
wt_v_dgk	yacG	-0.0391712	0.966526
wt_v_dgk	zapD	-0.105378	0.915074
wt_v_dgk	coaE	0.105659	0.929286
wt_v_dgk	guaC	-0.135252	0.921014
wt_v_dgk	hofC	0.0789674	0.929286
wt_v_dgk	hofB	-0.141719	0.89252
wt_v_dgk	ppdD	0.0833739	0.954576
wt_v_dgk	nadC	-0.222963	0.800798
wt_v_dgk	ampD	0.0673776	0.958422
wt_v_dgk	ampE	-0.653825	0.329819
wt_v_dgk	aroP	-0.405683	0.610355
wt_v_dgk	pdhR	-0.0310351	0.990184
wt_v_dgk	aceE	-0.334129	0.73397
wt_v_dgk	aceF	-0.681886	0.275976
wt_v_dgk	lpd	-0.0209231	0.993245
wt_v_dgk	yacH	0.556125	0.209011
wt_v_dgk	acnB	0.166037	0.867837
wt_v_dgk	yacL	0.22878	0.780182
wt_v_dgk	speD	-0.0807287	0.959896
wt_v_dgk	speE	-0.0292343	0.990723
wt_v_dgk	yacC	-0.144343	0.878089
wt_v_dgk	cueO	-0.704654	0.372767
wt_v_dgk	gcd	1.74003	0.00155172
wt_v_dgk	hpt	-0.0163011	0.993253
wt_v_dgk	can	0.443321	0.61223
wt_v_dgk	yadG	0.368353	0.498483
wt_v_dgk	yadH	0.411902	0.355359
wt_v_dgk	yadI	-0.61807	0.14111
wt_v_dgk	yadE	0.134966	0.869875
wt_v_dgk	panD	0.371696	0.575676
wt_v_dgk	yadD	-0.291023	0.622708
wt_v_dgk	panC	-0.19414	0.798514
wt_v_dgk	panB	-0.322366	0.684828
wt_v_dgk	yadC	0.627517	0.215228
wt_v_dgk	yadK	0.44195	0.368885
wt_v_dgk	yadL	0.314709	0.719863
wt_v_dgk	yadM	0.418162	0.604384
wt_v_dgk	htrE	0.506759	0.345983
wt_v_dgk	yadV	0.107534	0.940242
wt_v_dgk	yadN	1.72213	0.0366798
wt_v_dgk	folK	-1.09598	0.0148811
wt_v_dgk	pcnB	-0.602678	0.38402
wt_v_dgk	gluQ	0.136841	0.886075
wt_v_dgk	dksA	0.158739	0.830963
wt_v_dgk	sfsA	0.925116	0.0878818
wt_v_dgk	ligT	-0.280247	0.663512
wt_v_dgk	hrpB	-0.544307	0.196867
wt_v_dgk	mrcB	-0.1034	0.930243
wt_v_dgk	fhuA	-0.4149	0.618511
wt_v_dgk	fhuC	-0.621957	0.0317369
wt_v_dgk	fhuD	-0.803405	0.0838283
wt_v_dgk	fhuB	-0.746108	0.0541256
wt_v_dgk	hemL	-0.120836	0.92177
wt_v_dgk	clcA	0.565325	0.292492
wt_v_dgk	erpA	-0.11765	0.883569
wt_v_dgk	yadS	-0.0654838	0.942068
wt_v_dgk	btuF	-0.802678	0.0925262
wt_v_dgk	mtn	-0.00677847	0.999102
wt_v_dgk	dgt	0.179738	0.846014
wt_v_dgk	degP	0.171679	0.851931
wt_v_dgk	cdaR	-0.18822	0.753791
wt_v_dgk	yaeH	0.747502	0.214307
wt_v_dgk	yaeI	-0.356942	0.388804
wt_v_dgk	dapD	-0.316048	0.686863
wt_v_dgk	glnD	0.229628	0.801304
wt_v_dgk	map	-0.0517556	0.979195
wt_v_dgk	tff	-0.766387	0.225849
wt_v_dgk	rpsB	-0.842433	0.126109
wt_v_dgk	tsf	-0.400046	0.570005
wt_v_dgk	pyrH	-0.595541	0.197638
wt_v_dgk	frr	0.100045	0.921922
wt_v_dgk	dxr	-0.0795915	0.937742
wt_v_dgk	ispU	-0.395788	0.470124
wt_v_dgk	cdsA	-0.158994	0.843285
wt_v_dgk	rseP	-0.281407	0.63089
wt_v_dgk	bamA	-0.138074	0.9105
wt_v_dgk	skp	-0.199197	0.824236
wt_v_dgk	lpxD	-0.23534	0.763038
wt_v_dgk	fabZ	-0.165769	0.863173
wt_v_dgk	lpxA	-0.368737	0.527116
wt_v_dgk	lpxB	-0.584438	0.147398
wt_v_dgk	rnhB	-0.497431	0.376393
wt_v_dgk	dnaE	-0.192252	0.843432
wt_v_dgk	accA	0.180313	0.856405
wt_v_dgk	ldcC	1.016	0.0230741
wt_v_dgk	yaeR	0.356761	0.576852
wt_v_dgk	tilS	-0.360033	0.465913
wt_v_dgk	rof	0.481445	0.300469
wt_v_dgk	yaeP	0.775453	0.0626893
wt_v_dgk	yaeQ	0.0824048	0.928991
wt_v_dgk	arfB	0.128233	0.859662
wt_v_dgk	nlpE	0.313244	0.62049
wt_v_dgk	yaeF	-0.0687521	0.932463
wt_v_dgk	proS	-0.168013	0.871405
wt_v_dgk	tsaA	-0.489554	0.41878
wt_v_dgk	rcsF	-0.244954	0.753635
wt_v_dgk	metQ	-1.13204	0.0245241
wt_v_dgk	metI	-1.30015	0.00826039
wt_v_dgk	metN	-0.742261	0.457598
wt_v_dgk	gmhB	-0.578021	0.234588
wt_v_dgk	rrsH	0.500057	0.683098
wt_v_dgk	ileV	-0.443117	0.470124
wt_v_dgk	alaV	-0.647542	0.82838
wt_v_dgk	rrlH	0.168425	0.932463
wt_v_dgk	rrfH	-0.296738	0.927169
wt_v_dgk	aspU	-0.592083	0.366767
wt_v_dgk	dkgB	-0.304095	0.563393
wt_v_dgk	yafC	0.173981	0.831747
wt_v_dgk	yafD	0.0357492	0.983345
wt_v_dgk	yafE	0.18728	0.824236
wt_v_dgk	mltD	-0.178926	0.843033
wt_v_dgk	gloB	0.373363	0.492863
wt_v_dgk	yafS	0.277478	0.713188
wt_v_dgk	rnhA	-0.26229	0.712832
wt_v_dgk	dnaQ	0.106127	0.929286
wt_v_dgk	aspV	-0.43035	0.588001
wt_v_dgk	yafT	0.0806748	0.93256
wt_v_dgk	ykfM	-0.0022415	0.999927
wt_v_dgk	yafU	0.211836	0.843864
wt_v_dgk	yafF	0.360524	0.508207
wt_v_dgk	yafV	0.129199	0.860136
wt_v_dgk	ivy	0.393021	0.518041
wt_v_dgk	fadE	-0.920759	0.102929
wt_v_dgk	gmhA	-0.292199	0.686536
wt_v_dgk	yafJ	-0.0648758	0.954939
wt_v_dgk	yafK	-0.0944254	0.93461
wt_v_dgk	yafQ	-0.152456	0.873571
wt_v_dgk	dinJ	0.407071	0.547306
wt_v_dgk	yafL	0.675467	0.0690088
wt_v_dgk	rayT	0.0914934	0.911719
wt_v_dgk	lfhA	0.145287	0.857979
wt_v_dgk	lafU	-0.149134	0.860136
wt_v_dgk	dinB	0.129376	0.843033
wt_v_dgk	yafN	0.610947	0.138626
wt_v_dgk	yafO	0.481592	0.285338
wt_v_dgk	yafP	0.379988	0.534715
wt_v_dgk	ykfJ	1.0302	0.377296
wt_v_dgk	prfH	-0.00914409	0.997528
wt_v_dgk	pepD	0.0105675	0.998229
wt_v_dgk	gpt	-0.115302	0.93461
wt_v_dgk	frsA	0.147705	0.863173
wt_v_dgk	crl	0.918	0.0401989
wt_v_dgk	phoE	0.851977	0.0331925
wt_v_dgk	proB	-0.112152	0.929286
wt_v_dgk	proA	0.0980832	0.930324
wt_v_dgk	thrW	-0.0870081	0.932548
wt_v_dgk	ykfN	-0.620324	0.656032
wt_v_dgk	ykfI	0.224948	0.833941
wt_v_dgk	yafW	-0.30795	0.756511
wt_v_dgk	ykfH	0.224629	0.836997
wt_v_dgk	ykfG	0.0204891	0.990184
wt_v_dgk	yafX	-0.266513	0.581823
wt_v_dgk	ykfF	-1.04994	0.00535259
wt_v_dgk	ykfB	-1.66075	6.76e-05
wt_v_dgk	yafY	-2.86984	8.2e-14
wt_v_dgk	ykfL	0.356704	0.587076
wt_v_dgk	ykfK	-0.455761	0.592965
wt_v_dgk	yafZ	-0.867502	0.0315032
wt_v_dgk	ykfA	0.199117	0.701221
wt_v_dgk	perR	-0.148199	0.804847
wt_v_dgk	insN	0.273015	0.581823
wt_v_dgk	insI1_1	-0.141193	0.860136
wt_v_dgk	eyeA	-0.16892	0.943457
wt_v_dgk	ykfC	0.0348239	0.975637
wt_v_dgk	insH1_1	-0.442154	0.512476
wt_v_dgk	mmuP	-0.450649	0.443722
wt_v_dgk	mmuM	-0.396367	0.279094
wt_v_dgk	afuC	0.00999862	0.99683
wt_v_dgk	afuB	0.45287	0.498883
wt_v_dgk	insB1_2	-0.112544	0.899245
wt_v_dgk	insA_2	-0.711439	0.13484
wt_v_dgk	insI1_2	-0.131349	0.864871
wt_v_dgk	insX	-0.334543	0.446223
wt_v_dgk	yagB	-0.0758007	0.928972
wt_v_dgk	yagA	0.216297	0.859171
wt_v_dgk	yagE	-1.04764	0.00771462
wt_v_dgk	yagF	-0.973318	0.00414623
wt_v_dgk	yagG	0.399712	0.526517
wt_v_dgk	yagH	-0.0604379	0.960894
wt_v_dgk	yagI	-0.519462	0.24815
wt_v_dgk	argF	-1.35939	0.000966993
wt_v_dgk	ykgS	0.158268	0.753791
wt_v_dgk	insB1_3	-0.103776	0.921491
wt_v_dgk	insA_3	-0.609289	0.247111
wt_v_dgk	yagJ	-0.09856	0.917977
wt_v_dgk	yagK	0.135816	0.87754
wt_v_dgk	yagL	0.198304	0.873829
wt_v_dgk	yagM	0.0107623	0.998694
wt_v_dgk	yagN	-0.460276	0.398449
wt_v_dgk	intF	0.00842388	0.998229
wt_v_dgk	ptwF	0	1
wt_v_dgk	yagP	0.389678	0.612642
wt_v_dgk	ykgT	0.0427142	0.990273
wt_v_dgk	paoD	0.907697	0.045306
wt_v_dgk	paoC	0.964158	0.027379
wt_v_dgk	paoB	1.31631	0.000367096
wt_v_dgk	paoA	1.28366	0.00608583
wt_v_dgk	yagU	0.158382	0.860136
wt_v_dgk	ykgJ	0.536292	0.282975
wt_v_dgk	ecpE	0.196138	0.765483
wt_v_dgk	ecpD	0.110419	0.927698
wt_v_dgk	ecpC	0.0439931	0.968758
wt_v_dgk	ecpB	-0.126945	0.912938
wt_v_dgk	ecpA	-0.115896	0.87754
wt_v_dgk	ecpR	0.140121	0.927169
wt_v_dgk	ykgL	1.30731	0.175027
wt_v_dgk	ykgO	0.570737	0.856405
wt_v_dgk	ykgM	0.514745	0.53385
wt_v_dgk	ykgR	-0.337719	0.936162
wt_v_dgk	ykgP	2.60264	0.674225
wt_v_dgk	eaeH	0.0529176	0.974021
wt_v_dgk	insE1_1	0.23271	0.685109
wt_v_dgk	insF1_1	-0.113828	0.879476
wt_v_dgk	ykgA	-0.0630077	0.946366
wt_v_dgk	ykgQ	0.193203	0.974021
wt_v_dgk	rclC	0.116212	0.933231
wt_v_dgk	rclB	0.621872	0.61223
wt_v_dgk	rclA	1.14848	0.00186366
wt_v_dgk	rclR	0.051037	0.964882
wt_v_dgk	ykgE	0.166748	0.820151
wt_v_dgk	ykgF	0.181112	0.79337
wt_v_dgk	ykgG	0.234042	0.730766
wt_v_dgk	ykgH	-0.775153	0.459829
wt_v_dgk	betA	-0.659864	0.158882
wt_v_dgk	betB	-0.339184	0.671485
wt_v_dgk	betI	-0.122689	0.89252
wt_v_dgk	betT	0.171317	0.87698
wt_v_dgk	yahA	0.958305	0.00680079
wt_v_dgk	yahB	-0.127188	0.89252
wt_v_dgk	yahC	0.0937902	0.954576
wt_v_dgk	yahD	0.826141	0.0440616
wt_v_dgk	yahE	0.770937	0.225161
wt_v_dgk	yahF	-0.0218261	0.990273
wt_v_dgk	yahG	0.213464	0.69918
wt_v_dgk	yahI	0.230323	0.669149
wt_v_dgk	yahJ	-0.181926	0.799309
wt_v_dgk	yahK	0.899663	0.0558843
wt_v_dgk	yahL	1.6971	0.0131726
wt_v_dgk	yahM	0.835764	0.122482
wt_v_dgk	yahN	-0.0824667	0.935211
wt_v_dgk	yahO	1.22369	0.0549094
wt_v_dgk	prpR	1.56051	0.0003649
wt_v_dgk	prpB	0.395329	0.457598
wt_v_dgk	prpC	0.0761766	0.959896
wt_v_dgk	prpD	-0.52147	0.192656
wt_v_dgk	prpE	-0.435269	0.406897
wt_v_dgk	codB	0.0740233	0.933231
wt_v_dgk	codA	0.129492	0.927169
wt_v_dgk	cynR	-0.44232	0.215444
wt_v_dgk	cynT	-0.0279088	0.9812
wt_v_dgk	cynS	-0.345667	0.434981
wt_v_dgk	cynX	0.0252915	0.986243
wt_v_dgk	lacA	0.394612	0.474017
wt_v_dgk	lacY	0.0773433	0.939685
wt_v_dgk	lacZ	0.00112889	0.999927
wt_v_dgk	lacI	-0.093809	0.929691
wt_v_dgk	mhpR	1.49448	0.00583724
wt_v_dgk	mhpA	0.852477	0.0639765
wt_v_dgk	mhpB	-0.456306	0.574001
wt_v_dgk	mhpC	-0.0740567	0.932431
wt_v_dgk	mhpD	0.185452	0.739855
wt_v_dgk	mhpF	-0.0189482	0.990723
wt_v_dgk	mhpE	0.0639942	0.957194
wt_v_dgk	mhpT	-0.249866	0.658322
wt_v_dgk	yaiL	0.324531	0.4731
wt_v_dgk	frmB	0.169486	0.74742
wt_v_dgk	frmA	0.198769	0.815887
wt_v_dgk	frmR	-0.0674659	0.954114
wt_v_dgk	yaiO	0.686156	0.0782818
wt_v_dgk	yaiX	0.412591	0.454514
wt_v_dgk	insC1_1	0.299913	0.63089
wt_v_dgk	insD1_1	0.108634	0.872198
wt_v_dgk	yaiP	1.28423	0.000741479
wt_v_dgk	yaiS	0.636829	0.62049
wt_v_dgk	tauA	-0.350608	0.701278
wt_v_dgk	tauB	-0.454213	0.352643
wt_v_dgk	tauC	0.21311	0.726413
wt_v_dgk	tauD	0.127846	0.843135
wt_v_dgk	hemB	0.260952	0.733071
wt_v_dgk	yaiT	0.268086	0.69918
wt_v_dgk	insF1_2	-0.198916	0.714205
wt_v_dgk	insE1_2	0.125866	0.866778
wt_v_dgk	yaiV	0.867365	0.238219
wt_v_dgk	ampH	-0.49221	0.273383
wt_v_dgk	sbmA	-0.0774985	0.954921
wt_v_dgk	yaiW	-0.162316	0.833281
wt_v_dgk	yaiY	-0.128267	0.888343
wt_v_dgk	yaiZ	-0.76765	0.0385996
wt_v_dgk	ddlA	0.0887645	0.941629
wt_v_dgk	iraP	0.704586	0.0137945
wt_v_dgk	phoA	0.431658	0.45259
wt_v_dgk	psiF	1.78282	3.26e-06
wt_v_dgk	yaiC	-0.0916781	0.922216
wt_v_dgk	proC	0.621708	0.290212
wt_v_dgk	yaiI	-0.456136	0.460812
wt_v_dgk	aroL	-0.762101	0.225254
wt_v_dgk	yaiA	1.29092	0.00545764
wt_v_dgk	aroM	0.156918	0.843586
wt_v_dgk	yaiE	0.179291	0.837961
wt_v_dgk	ykiA	0.519962	0.136908
wt_v_dgk	rdgC	0.106588	0.929243
wt_v_dgk	mak	0.352234	0.532308
wt_v_dgk	araJ	0.148354	0.855759
wt_v_dgk	sbcC	-0.152992	0.862503
wt_v_dgk	sbcD	-0.0172275	0.992053
wt_v_dgk	phoB	0.160461	0.859671
wt_v_dgk	phoR	0.404949	0.286203
wt_v_dgk	brnQ	0.0432608	0.975646
wt_v_dgk	proY	-0.185402	0.77225
wt_v_dgk	malZ	-0.16718	0.772337
wt_v_dgk	acpH	0.287096	0.516644
wt_v_dgk	queA	-0.331681	0.634547
wt_v_dgk	tgt	-0.0607303	0.965199
wt_v_dgk	yajC	-0.146199	0.916977
wt_v_dgk	secD	-0.192669	0.815349
wt_v_dgk	secF	-0.38184	0.537899
wt_v_dgk	yajD	0.0200122	0.992353
wt_v_dgk	tsx	-0.570689	0.28807
wt_v_dgk	yajI	0.80367	0.0521885
wt_v_dgk	nrdR	-0.168828	0.859261
wt_v_dgk	ribD	-0.209363	0.789373
wt_v_dgk	ribE	-0.394778	0.505339
wt_v_dgk	nusB	-0.851439	0.0112323
wt_v_dgk	thiL	-0.78657	0.0352596
wt_v_dgk	pgpA	0.490544	0.392877
wt_v_dgk	yajO	0.933138	0.0815658
wt_v_dgk	dxs	-0.165425	0.871485
wt_v_dgk	ispA	-0.317143	0.697562
wt_v_dgk	xseB	-0.426096	0.555558
wt_v_dgk	thiI	-0.36511	0.691142
wt_v_dgk	yajL	0.305081	0.53066
wt_v_dgk	panE	0.428297	0.455269
wt_v_dgk	yajQ	-0.187856	0.82838
wt_v_dgk	yajR	-0.346862	0.423308
wt_v_dgk	cyoE	-0.533312	0.419501
wt_v_dgk	cyoD	-0.541586	0.265905
wt_v_dgk	cyoC	-0.28438	0.765483
wt_v_dgk	cyoB	-0.0736955	0.96467
wt_v_dgk	cyoA	0.171124	0.890778
wt_v_dgk	ampG	-0.397402	0.492863
wt_v_dgk	yajG	-0.130567	0.927169
wt_v_dgk	bolA	1.92828	1.35e-05
wt_v_dgk	tig	-0.449974	0.597231
wt_v_dgk	clpP	0.373524	0.531256
wt_v_dgk	clpX	0.502445	0.409801
wt_v_dgk	lon	0.264331	0.778209
wt_v_dgk	hupB	-0.409277	0.588001
wt_v_dgk	ppiD	-0.0781416	0.95684
wt_v_dgk	ybaV	0.0130768	0.993439
wt_v_dgk	fadM	-0.630601	0.204774
wt_v_dgk	queC	-0.373449	0.366994
wt_v_dgk	ybaE	-0.753638	0.0815658
wt_v_dgk	cof	0.0515687	0.96769
wt_v_dgk	ybaO	0.278055	0.568484
wt_v_dgk	mdlA	0.282816	0.537899
wt_v_dgk	mdlB	0.236778	0.685663
wt_v_dgk	glnK	0.334771	0.843586
wt_v_dgk	amtB	0.00307864	0.999927
wt_v_dgk	tesB	0.381777	0.548497
wt_v_dgk	ybaY	1.61103	0.000741479
wt_v_dgk	ybaZ	-0.148284	0.795773
wt_v_dgk	ffs	0.800192	0.309119
wt_v_dgk	ybaA	0.404141	0.416959
wt_v_dgk	ylaB	0.546469	0.273415
wt_v_dgk	ylaC	0.408588	0.434981
wt_v_dgk	maa	0.796668	0.09926
wt_v_dgk	hha	0.630309	0.301402
wt_v_dgk	tomB	0.623197	0.368885
wt_v_dgk	acrB	0.10645	0.932463
wt_v_dgk	acrA	0.219617	0.820468
wt_v_dgk	acrR	0.512008	0.419525
wt_v_dgk	mscK	-0.259956	0.710266
wt_v_dgk	ybaM	-0.3052	0.623443
wt_v_dgk	priC	0.12331	0.879832
wt_v_dgk	ybaN	-0.07422	0.939685
wt_v_dgk	apt	-0.16397	0.89142
wt_v_dgk	dnaX	-0.130004	0.896599
wt_v_dgk	ybaB	-0.458123	0.516644
wt_v_dgk	recR	-0.437112	0.508207
wt_v_dgk	htpG	0.0995152	0.958422
wt_v_dgk	adk	0.133433	0.923055
wt_v_dgk	hemH	0.373053	0.451274
wt_v_dgk	aes	0.523713	0.136908
wt_v_dgk	gsk	-0.30429	0.634547
wt_v_dgk	ybaL	-0.321998	0.574937
wt_v_dgk	fsr	0.0352794	0.96769
wt_v_dgk	ushA	0.448082	0.454708
wt_v_dgk	ybaK	0.165086	0.772337
wt_v_dgk	chiX	-0.183016	0.789373
wt_v_dgk	ybaP	-0.290871	0.644522
wt_v_dgk	ybaQ	0.149559	0.845875
wt_v_dgk	copA	-0.547327	0.531176
wt_v_dgk	glsA	3.18552	0
wt_v_dgk	ybaT	1.67332	2.54e-05
wt_v_dgk	cueR	0.241332	0.663204
wt_v_dgk	ybbJ	0.559719	0.241875
wt_v_dgk	qmcA	0.403906	0.541004
wt_v_dgk	fetA	-0.0188805	0.993253
wt_v_dgk	fetB	-0.33371	0.455317
wt_v_dgk	ybbN	-0.095147	0.933231
wt_v_dgk	ybbO	0.00361226	0.999927
wt_v_dgk	tesA	-0.186154	0.830139
wt_v_dgk	ybbA	-0.0111684	0.997528
wt_v_dgk	ybbP	0.188214	0.765483
wt_v_dgk	rhsD	0.118457	0.889015
wt_v_dgk	ybbC	0.025195	0.992053
wt_v_dgk	rhsH	-0.139679	0.843586
wt_v_dgk	ybbD	0.124925	0.930716
wt_v_dgk	ylbI	0.510125	0.929905
wt_v_dgk	ylbG	0.000962201	0.999927
wt_v_dgk	mnmH	-0.556399	0.045306
wt_v_dgk	allS	0.153901	0.80017
wt_v_dgk	allA	-0.268726	0.624384
wt_v_dgk	allR	0.206953	0.693971
wt_v_dgk	gcl	0.600963	0.207773
wt_v_dgk	hyi	0.719737	0.0944649
wt_v_dgk	glxR	-0.349052	0.699109
wt_v_dgk	ybbW	0.1116	0.941629
wt_v_dgk	allB	0.851544	0.0899208
wt_v_dgk	ybbY	1.02135	0.00213647
wt_v_dgk	glxK	0.575043	0.314677
wt_v_dgk	allE	0.684028	0.159511
wt_v_dgk	allC	0.280888	0.683761
wt_v_dgk	allD	-0.00900803	0.998937
wt_v_dgk	fdrA	-0.143113	0.882478
wt_v_dgk	ylbE	0.373223	0.401831
wt_v_dgk	ylbF	-0.0319143	0.979195
wt_v_dgk	ybcF	0.687051	0.341008
wt_v_dgk	purK	-0.118787	0.960894
wt_v_dgk	purE	-0.25542	0.908986
wt_v_dgk	lpxH	-0.55754	0.433711
wt_v_dgk	ppiB	0.140184	0.918072
wt_v_dgk	cysS	-0.0696279	0.963993
wt_v_dgk	ybcI	0.286479	0.681264
wt_v_dgk	ybcJ	-0.364416	0.55655
wt_v_dgk	folD	-0.215508	0.833281
wt_v_dgk	sfmA	0.86332	0.341207
wt_v_dgk	sfmC	1.51641	0.0622064
wt_v_dgk	sfmD	0.0907216	0.928972
wt_v_dgk	sfmH	0.0306622	0.993253
wt_v_dgk	sfmF	1.14228	0.132459
wt_v_dgk	sfmZ	-0.00192268	0.999927
wt_v_dgk	argU	-0.376561	0.479165
wt_v_dgk	intD	-0.091548	0.883256
wt_v_dgk	xisD	0.063824	0.95597
wt_v_dgk	exoD	-0.56888	0.170407
wt_v_dgk	peaD	0.154707	0.863787
wt_v_dgk	renD	0.515312	0.418839
wt_v_dgk	insE1_3	0.143986	0.837048
wt_v_dgk	insF1_3	-0.217175	0.697928
wt_v_dgk	emrE	-0.34513	0.601939
wt_v_dgk	ybcK	0.726168	0.475912
wt_v_dgk	ybcL	0.566663	0.283851
wt_v_dgk	ybcM	0.90868	0.0965786
wt_v_dgk	ylcH	1.35573	0.10235
wt_v_dgk	ybcN	0.137369	0.935223
wt_v_dgk	ninE	0.635716	0.604513
wt_v_dgk	ybcO	0.0722291	0.966526
wt_v_dgk	rusA	1.0655	0.208068
wt_v_dgk	ylcG	1.50113	0.230083
wt_v_dgk	quuD	-0.0492374	0.981851
wt_v_dgk	nmpC	-1.65086	0.0103497
wt_v_dgk	insH1_2	-0.457326	0.478079
wt_v_dgk	essD	-0.105443	0.929286
wt_v_dgk	rrrD	0.133653	0.859662
wt_v_dgk	rzpD	-0.320309	0.564329
wt_v_dgk	rzoD	3.26932	0.558043
wt_v_dgk	borD	-1.29842	0.111811
wt_v_dgk	ybcV	-0.183143	0.879476
wt_v_dgk	ybcW	0.422153	0.634547
wt_v_dgk	ylcI	-0.971325	0.381466
wt_v_dgk	nohD	0.00859052	0.998229
wt_v_dgk	aaaD	0.97805	0.0143925
wt_v_dgk	tfaD	0.321431	0.638098
wt_v_dgk	ybcY	0.333214	0.62049
wt_v_dgk	tfaX	-0.766728	0.62049
wt_v_dgk	appY	1.28687	0.000112647
wt_v_dgk	ompT	-0.646765	0.452162
wt_v_dgk	pauD	0	1
wt_v_dgk	envY	0.164813	0.741682
wt_v_dgk	ybcH	0.325708	0.53385
wt_v_dgk	nfrA	0.307978	0.548497
wt_v_dgk	nfrB	0.494063	0.222068
wt_v_dgk	cusS	-0.545962	0.576576
wt_v_dgk	cusR	-0.913998	0.332181
wt_v_dgk	cusC	-1.58038	0.449955
wt_v_dgk	cusF	0.235378	0.954576
wt_v_dgk	cusB	0.0751271	0.990723
wt_v_dgk	cusA	0.360183	0.82318
wt_v_dgk	pheP	0.127533	0.884242
wt_v_dgk	ybdG	-0.105478	0.879832
wt_v_dgk	nfsB	-0.320211	0.693782
wt_v_dgk	ybdF	0.0519712	0.966558
wt_v_dgk	ybdJ	0.47868	0.374904
wt_v_dgk	ybdK	1.85063	2.2e-05
wt_v_dgk	sokE	0.477694	0.634483
wt_v_dgk	hokE	0.444893	0.588069
wt_v_dgk	insL1_2	-0.033942	0.981541
wt_v_dgk	entD	-0.836244	0.203021
wt_v_dgk	fepA	-0.779897	0.365372
wt_v_dgk	fes	-0.675175	0.222068
wt_v_dgk	ybdZ	-0.612539	0.308815
wt_v_dgk	entF	-0.522292	0.498483
wt_v_dgk	fepE	-0.695973	0.112693
wt_v_dgk	fepC	-0.376227	0.548497
wt_v_dgk	fepG	-0.653583	0.224069
wt_v_dgk	fepD	-0.508633	0.253867
wt_v_dgk	entS	-0.373509	0.610315
wt_v_dgk	fepB	-0.180249	0.859662
wt_v_dgk	entC	-0.195716	0.863173
wt_v_dgk	entE	-0.250221	0.817003
wt_v_dgk	entB	-0.434564	0.642572
wt_v_dgk	entA	-0.613826	0.433711
wt_v_dgk	entH	-0.618553	0.328666
wt_v_dgk	cstA	-0.415189	0.502605
wt_v_dgk	ybdD	0.0993989	0.923055
wt_v_dgk	ybdH	-0.127598	0.920006
wt_v_dgk	ybdL	-0.34793	0.68935
wt_v_dgk	ybdM	0.565254	0.060074
wt_v_dgk	ybdN	0.6445	0.0925262
wt_v_dgk	ybdO	0.097639	0.921014
wt_v_dgk	dsbG	0.518945	0.341617
wt_v_dgk	ahpC	-0.33794	0.722278
wt_v_dgk	ahpF	0.094168	0.938859
wt_v_dgk	uspG	0.818691	0.225254
wt_v_dgk	ybdR	0.704522	0.0662442
wt_v_dgk	rnk	0.0261796	0.980018
wt_v_dgk	rna	-0.0245168	0.990524
wt_v_dgk	citT	0.045923	0.966147
wt_v_dgk	citG	-0.0435109	0.966526
wt_v_dgk	citX	-1.03004	0.178458
wt_v_dgk	citF	-0.0535978	0.96769
wt_v_dgk	citE	-0.23777	0.722278
wt_v_dgk	citD	0.251	0.931912
wt_v_dgk	citC	-0.243189	0.715243
wt_v_dgk	citA	-0.319544	0.440777
wt_v_dgk	citB	0.160881	0.827413
wt_v_dgk	dcuC	-0.601395	0.592965
wt_v_dgk	pagP	0.468721	0.431142
wt_v_dgk	cspE	-0.448568	0.541004
wt_v_dgk	flc	0.204444	0.731186
wt_v_dgk	ybeM	0.554041	0.209179
wt_v_dgk	tatE	0.180274	0.833281
wt_v_dgk	lipA	0.135364	0.877812
wt_v_dgk	ybeF	0.373956	0.398915
wt_v_dgk	lipB	-0.236187	0.815542
wt_v_dgk	ybeD	0.293924	0.606772
wt_v_dgk	dacA	-0.0314028	0.990184
wt_v_dgk	rlpA	-0.107837	0.923009
wt_v_dgk	mrdB	0.10078	0.921491
wt_v_dgk	mrdA	-0.0118724	0.997624
wt_v_dgk	rlmH	-0.153894	0.862527
wt_v_dgk	rsfS	-0.155893	0.872045
wt_v_dgk	cobC	0.36231	0.34699
wt_v_dgk	nadD	0.166463	0.875845
wt_v_dgk	holA	-0.0934533	0.937742
wt_v_dgk	lptE	-0.0197976	0.991568
wt_v_dgk	leuS	-0.0403961	0.980379
wt_v_dgk	ybeL	1.55705	0.000316741
wt_v_dgk	ybeQ	0.608262	0.10235
wt_v_dgk	ybeR	0.862169	0.104422
wt_v_dgk	djlB	0.253752	0.683541
wt_v_dgk	ybeT	0.491856	0.564329
wt_v_dgk	ybeU	0.345076	0.473266
wt_v_dgk	djlC	-0.0917579	0.920006
wt_v_dgk	hscC	-0.0963872	0.885976
wt_v_dgk	rihA	-0.959668	0.059321
wt_v_dgk	gltL	-0.223461	0.603844
wt_v_dgk	gltK	-0.238536	0.586462
wt_v_dgk	gltJ	-0.184964	0.752586
wt_v_dgk	gltI	0.187825	0.826815
wt_v_dgk	insH1_3	-0.462289	0.475912
wt_v_dgk	lnt	0.104261	0.931912
wt_v_dgk	ybeX	0.0752559	0.941289
wt_v_dgk	ybeY	0.13303	0.884242
wt_v_dgk	ybeZ	0.439881	0.450129
wt_v_dgk	miaB	0.0646717	0.959896
wt_v_dgk	ubiF	0.31166	0.591004
wt_v_dgk	glnX	0.0368679	0.981541
wt_v_dgk	glnV	0.291648	0.652844
wt_v_dgk	metU	-0.162449	0.885616
wt_v_dgk	glnW	-0.276455	0.740487
wt_v_dgk	glnU	-0.114364	0.931664
wt_v_dgk	leuW	-0.365352	0.536392
wt_v_dgk	metT	-0.292057	0.772077
wt_v_dgk	asnB	0.00916842	0.998229
wt_v_dgk	umpH	0.0270277	0.990524
wt_v_dgk	nagC	-0.0393165	0.981851
wt_v_dgk	nagA	0.120085	0.919893
wt_v_dgk	nagB	0.485354	0.400248
wt_v_dgk	nagE	-0.202677	0.783318
wt_v_dgk	glnS	0.0615659	0.963267
wt_v_dgk	chiP	0.370987	0.493093
wt_v_dgk	chiQ	0.130131	0.869709
wt_v_dgk	fur	0.105735	0.929286
wt_v_dgk	uof	0.0119882	0.99683
wt_v_dgk	fldA	-0.157571	0.87754
wt_v_dgk	ybfE	0.0424683	0.976668
wt_v_dgk	ybfF	-0.0501812	0.961489
wt_v_dgk	seqA	0.0828617	0.941629
wt_v_dgk	pgm	-0.0329803	0.987365
wt_v_dgk	ybfP	-0.0210704	0.993253
wt_v_dgk	ybfG	0.743798	0.178079
wt_v_dgk	ybfI	0.147117	0.968084
wt_v_dgk	potE	0.821211	0.0404342
wt_v_dgk	speF	0.0864083	0.92551
wt_v_dgk	ybfK	3.40828	0.515083
wt_v_dgk	kdpE	0.443629	0.342952
wt_v_dgk	kdpD	0.0365999	0.981786
wt_v_dgk	kdpC	0.197911	0.694329
wt_v_dgk	kdpB	0.0369431	0.974473
wt_v_dgk	kdpA	-0.0923765	0.929286
wt_v_dgk	kdpF	1.5632	0.479774
wt_v_dgk	ybfA	-2.18903	1.16e-05
wt_v_dgk	rhsC	-1.62538	0.000465013
wt_v_dgk	ybfB	-0.814589	0.0342345
wt_v_dgk	rhsO	0.00829277	0.998229
wt_v_dgk	ybfC	-0.132865	0.860136
wt_v_dgk	ybfQ	-1.28945	0.125743
wt_v_dgk	ybfL	0.0900458	0.962642
wt_v_dgk	ybfD	-0.201187	0.830963
wt_v_dgk	ybgA	1.34104	0.00172469
wt_v_dgk	phr	0.584839	0.191485
wt_v_dgk	dtpD	0.0112246	0.993253
wt_v_dgk	ybgI	-0.034398	0.976066
wt_v_dgk	ybgJ	-0.0105818	0.994304
wt_v_dgk	ybgK	-0.0586119	0.961489
wt_v_dgk	ybgL	-0.0743774	0.946366
wt_v_dgk	nei	-0.749474	0.0143708
wt_v_dgk	abrB	-0.546422	0.230545
wt_v_dgk	ybgO	0.637088	0.170467
wt_v_dgk	ybgP	0.0795415	0.931912
wt_v_dgk	ybgQ	-0.0893613	0.927169
wt_v_dgk	ybgD	1.08896	0.044408
wt_v_dgk	gltA	0.735505	0.224686
wt_v_dgk	sdhC	1.05839	0.141504
wt_v_dgk	sdhD	0.692798	0.308635
wt_v_dgk	sdhA	0.742347	0.28807
wt_v_dgk	sdhB	0.528948	0.44317
wt_v_dgk	sucA	-0.0595425	0.974021
wt_v_dgk	sucB	-0.10469	0.940242
wt_v_dgk	sucC	0.0560996	0.975623
wt_v_dgk	sucD	0.166656	0.884242
wt_v_dgk	mngR	0.102818	0.885804
wt_v_dgk	mngA	0.0926674	0.929286
wt_v_dgk	mngB	-0.00950981	0.998229
wt_v_dgk	cydA	-0.788499	0.314515
wt_v_dgk	cydB	-0.565304	0.466519
wt_v_dgk	cydX	-0.317385	0.698405
wt_v_dgk	ybgE	-0.373325	0.558043
wt_v_dgk	ybgC	0.288432	0.508207
wt_v_dgk	tolQ	-0.162606	0.830963
wt_v_dgk	tolR	-0.0154771	0.993253
wt_v_dgk	tolA	0.0299519	0.984234
wt_v_dgk	tolB	-0.17819	0.879476
wt_v_dgk	pal	-0.266596	0.709744
wt_v_dgk	ybgF	-0.488053	0.463695
wt_v_dgk	lysT	-0.470989	0.548497
wt_v_dgk	valT	-0.0764861	0.954576
wt_v_dgk	lysW	-0.461771	0.551584
wt_v_dgk	valZ	-0.110551	0.929286
wt_v_dgk	lysY	-0.425123	0.586335
wt_v_dgk	lysZ	-0.426057	0.588001
wt_v_dgk	lysQ	-0.451758	0.560496
wt_v_dgk	nadA	-0.388211	0.294664
wt_v_dgk	pnuC	0.922657	0.0255764
wt_v_dgk	zitB	0.542301	0.324286
wt_v_dgk	ybgS	2.0861	5.43e-05
wt_v_dgk	aroG	-0.661756	0.392877
wt_v_dgk	gpmA	-0.148895	0.911719
wt_v_dgk	galM	-0.281991	0.692576
wt_v_dgk	galK	0.0348496	0.982021
wt_v_dgk	galT	-0.13269	0.863173
wt_v_dgk	galE	0.0481094	0.975623
wt_v_dgk	modF	-0.304188	0.711869
wt_v_dgk	modE	-0.320828	0.573469
wt_v_dgk	acrZ	0.0459579	0.977698
wt_v_dgk	modA	-3.30568	0
wt_v_dgk	modB	-2.84339	0
wt_v_dgk	modC	-2.62039	0
wt_v_dgk	ybhA	-0.0907533	0.939028
wt_v_dgk	pgl	0.900975	0.0626893
wt_v_dgk	ybhD	0.738045	0.0214829
wt_v_dgk	ybhH	-0.625499	0.591424
wt_v_dgk	ybhI	0.415041	0.512476
wt_v_dgk	ybhJ	-0.13472	0.911719
wt_v_dgk	ybhC	-0.122641	0.929286
wt_v_dgk	ybhB	0.516192	0.460464
wt_v_dgk	bioA	0.0981826	0.931912
wt_v_dgk	bioB	0.143142	0.894015
wt_v_dgk	bioF	-0.0349784	0.985621
wt_v_dgk	bioC	-0.0226582	0.990723
wt_v_dgk	bioD	0.199547	0.855801
wt_v_dgk	uvrB	0.641133	0.172957
wt_v_dgk	ybhK	-1.1098	8.12e-05
wt_v_dgk	moaA	0.168933	0.879723
wt_v_dgk	moaB	0.602017	0.371168
wt_v_dgk	moaC	0.437622	0.475912
wt_v_dgk	moaD	0.280719	0.713208
wt_v_dgk	moaE	0.266879	0.653574
wt_v_dgk	ybhL	0.867521	0.0796604
wt_v_dgk	ybhM	0.667166	0.203176
wt_v_dgk	ybhN	1.50306	3.66e-05
wt_v_dgk	clsB	1.26048	0.008368
wt_v_dgk	ybhP	1.4522	0.00105287
wt_v_dgk	ybhQ	0.00268093	0.999927
wt_v_dgk	ybhR	-0.171496	0.83021
wt_v_dgk	ybhS	-0.0970989	0.929905
wt_v_dgk	ybhF	-0.497559	0.359472
wt_v_dgk	ybhG	-0.438269	0.464403
wt_v_dgk	ybiH	-0.34816	0.548497
wt_v_dgk	rhlE	-0.21508	0.819137
wt_v_dgk	ybiA	-0.224684	0.771005
wt_v_dgk	dinG	-0.0910712	0.921681
wt_v_dgk	ybiB	0.850934	0.088197
wt_v_dgk	ybiC	0.296455	0.683799
wt_v_dgk	ybiJ	0.419711	0.352151
wt_v_dgk	ybiI	0.382533	0.493093
wt_v_dgk	ybiX	-0.610416	0.319339
wt_v_dgk	fiu	-0.280726	0.859426
wt_v_dgk	mcbA	1.22226	0.00426315
wt_v_dgk	rlmF	0.0498429	0.971043
wt_v_dgk	ybiO	0.981437	0.0204967
wt_v_dgk	glnQ	-0.102016	0.939685
wt_v_dgk	glnP	-0.340507	0.676973
wt_v_dgk	glnH	0.585823	0.456334
wt_v_dgk	dps	1.56117	0.0056804
wt_v_dgk	rhtA	0.529266	0.176543
wt_v_dgk	ompX	0.575169	0.483605
wt_v_dgk	ybiP	-0.128747	0.858188
wt_v_dgk	mntS	-0.0463668	0.96695
wt_v_dgk	mntR	0.235558	0.650297
wt_v_dgk	ybiR	-0.0517019	0.954576
wt_v_dgk	ldtB	0.293615	0.665856
wt_v_dgk	ybiT	-0.263484	0.765483
wt_v_dgk	ybiU	1.11405	0.00114073
wt_v_dgk	ybiV	0.734822	0.0723306
wt_v_dgk	ybiW	0.21107	0.714499
wt_v_dgk	ybiY	-0.176983	0.776422
wt_v_dgk	fsaA	-0.329556	0.520659
wt_v_dgk	moeB	-0.362282	0.493093
wt_v_dgk	moeA	-0.265256	0.707243
wt_v_dgk	iaaA	-0.387383	0.574765
wt_v_dgk	gsiA	-0.486806	0.463695
wt_v_dgk	gsiB	-0.45066	0.406897
wt_v_dgk	gsiC	-0.348662	0.493111
wt_v_dgk	gsiD	-0.233989	0.715508
wt_v_dgk	yliE	-0.58228	0.435025
wt_v_dgk	yliF	0.0340458	0.982021
wt_v_dgk	rimO	-0.000269001	0.999927
wt_v_dgk	bssR	-0.0299889	0.992353
wt_v_dgk	yliI	0.195118	0.744171
wt_v_dgk	gstB	0.120687	0.885976
wt_v_dgk	dacC	1.12936	0.0130479
wt_v_dgk	deoR	0.0123783	0.995169
wt_v_dgk	ybjG	0.617435	0.126796
wt_v_dgk	mdfA	0.96453	0.00937864
wt_v_dgk	ybjH	0.0215398	0.983611
wt_v_dgk	ybjI	-0.180041	0.793667
wt_v_dgk	ybjJ	-0.419042	0.290593
wt_v_dgk	rcdA	-0.448674	0.284055
wt_v_dgk	rybB	-0.479657	0.491858
wt_v_dgk	ybjL	0.0150969	0.994716
wt_v_dgk	ybjM	-0.111654	0.933231
wt_v_dgk	grxA	-0.164663	0.843432
wt_v_dgk	ybjC	0.0356935	0.978508
wt_v_dgk	nfsA	0.0905497	0.927169
wt_v_dgk	rimK	-0.121985	0.849535
wt_v_dgk	ybjN	-0.0211771	0.991703
wt_v_dgk	potF	1.209	0.012683
wt_v_dgk	potG	1.037	0.0331518
wt_v_dgk	potH	0.426374	0.378005
wt_v_dgk	potI	0.451639	0.311547
wt_v_dgk	ybjO	0.162503	0.881356
wt_v_dgk	rlmC	-0.846919	0.0258388
wt_v_dgk	artJ	-1.34755	0.00913269
wt_v_dgk	artM	0.222516	0.739855
wt_v_dgk	artQ	0.212528	0.765483
wt_v_dgk	artI	0.200767	0.763038
wt_v_dgk	artP	0.588187	0.361314
wt_v_dgk	ybjP	0.962683	0.0235295
wt_v_dgk	ybjQ	0.49133	0.466376
wt_v_dgk	amiD	0.494927	0.457598
wt_v_dgk	ybjS	0.177393	0.778096
wt_v_dgk	ybjT	-0.00634052	0.999102
wt_v_dgk	ltaE	0.354135	0.598144
wt_v_dgk	poxB	1.42325	0.00278709
wt_v_dgk	hcr	-0.247621	0.74742
wt_v_dgk	hcp	-0.541907	0.253516
wt_v_dgk	ybjE	0.0809706	0.93461
wt_v_dgk	aqpZ	0.184303	0.829049
wt_v_dgk	ybjD	-0.210332	0.762431
wt_v_dgk	ybjX	-0.205932	0.802145
wt_v_dgk	macA	0.377796	0.493093
wt_v_dgk	macB	0.0680262	0.954576
wt_v_dgk	cspD	0.127567	0.901064
wt_v_dgk	clpS	0.66853	0.202058
wt_v_dgk	clpA	0.939591	0.134483
wt_v_dgk	serW	2.00348	0.463785
wt_v_dgk	infA	-0.324784	0.691393
wt_v_dgk	aat	-0.16834	0.820468
wt_v_dgk	cydC	-0.755834	0.0685253
wt_v_dgk	cydD	-0.767991	0.0730249
wt_v_dgk	trxB	0.488243	0.460744
wt_v_dgk	lrp	-0.14376	0.869875
wt_v_dgk	ftsK	0.0315181	0.984236
wt_v_dgk	lolA	0.0884744	0.939685
wt_v_dgk	rarA	0.0183312	0.993253
wt_v_dgk	serS	-0.112077	0.932728
wt_v_dgk	dmsA	-0.80799	0.354352
wt_v_dgk	dmsB	-0.13571	0.879832
wt_v_dgk	dmsC	0.706054	0.0373359
wt_v_dgk	ycaC	1.15649	0.0195527
wt_v_dgk	ycaD	0.0698175	0.939685
wt_v_dgk	ycaM	0.326138	0.566931
wt_v_dgk	ycaN	0.231345	0.722898
wt_v_dgk	ycaK	0.0162607	0.996842
wt_v_dgk	pflA	-0.111278	0.908986
wt_v_dgk	pflB	-0.542505	0.481075
wt_v_dgk	focA	-0.867913	0.222315
wt_v_dgk	ycaO	-0.36029	0.70261
wt_v_dgk	ycaP	1.29461	0.000367096
wt_v_dgk	serC	0.0115684	0.998229
wt_v_dgk	aroA	-0.0226718	0.993253
wt_v_dgk	ycaL	0.289887	0.665072
wt_v_dgk	cmk	-0.268843	0.740487
wt_v_dgk	rpsA	-0.623244	0.450468
wt_v_dgk	ihfB	0.921915	0.14967
wt_v_dgk	ycaI	0.107814	0.89252
wt_v_dgk	msbA	0.107684	0.927169
wt_v_dgk	lpxK	-0.153532	0.783132
wt_v_dgk	ycaQ	-0.00460153	0.999102
wt_v_dgk	ycaR	-0.270058	0.604741
wt_v_dgk	kdsB	-0.233159	0.650297
wt_v_dgk	ycbJ	-0.38532	0.640078
wt_v_dgk	ycbC	0.0148941	0.993253
wt_v_dgk	smtA	-0.163455	0.811168
wt_v_dgk	mukF	-0.0729805	0.941289
wt_v_dgk	mukE	-0.28249	0.706685
wt_v_dgk	mukB	-0.306433	0.641647
wt_v_dgk	ldtD	1.29621	0.00152537
wt_v_dgk	ycbK	-0.0295868	0.988511
wt_v_dgk	ycbL	-0.359197	0.560607
wt_v_dgk	aspC	-0.775279	0.15112
wt_v_dgk	ompF	-1.58688	0.022041
wt_v_dgk	asnS	-0.386846	0.663429
wt_v_dgk	pncB	-0.376325	0.538974
wt_v_dgk	pepN	0.319349	0.664695
wt_v_dgk	ssuB	-0.0730858	0.93461
wt_v_dgk	ssuC	0.32081	0.591049
wt_v_dgk	ssuD	0.0623398	0.947015
wt_v_dgk	ssuA	-0.0779616	0.929905
wt_v_dgk	ssuE	0.0269915	0.983611
wt_v_dgk	elfA	1.23718	0.115724
wt_v_dgk	elfD	-0.208233	0.860136
wt_v_dgk	elfC	-0.10258	0.883569
wt_v_dgk	elfG	0.0746867	0.913763
wt_v_dgk	ycbU	0.221676	0.739855
wt_v_dgk	ycbV	-0.06481	0.954921
wt_v_dgk	ycbF	-0.387211	0.429738
wt_v_dgk	pyrD	0.292323	0.843033
wt_v_dgk	zapC	-0.343482	0.666539
wt_v_dgk	ycbX	0.0599536	0.968758
wt_v_dgk	rlmL	-0.0369906	0.983685
wt_v_dgk	uup	-0.00736125	0.999102
wt_v_dgk	pqiA	0.540048	0.139801
wt_v_dgk	pqiB	0.446402	0.346591
wt_v_dgk	pqiC	0.624609	0.101358
wt_v_dgk	rmf	-0.0732862	0.952312
wt_v_dgk	fabA	0.468842	0.388804
wt_v_dgk	ycbZ	0.00158707	0.999927
wt_v_dgk	matP	0.285334	0.548497
wt_v_dgk	ompA	0.231468	0.843033
wt_v_dgk	sulA	0.683846	0.164754
wt_v_dgk	sxy	0.354669	0.498483
wt_v_dgk	yccS	0.126544	0.911719
wt_v_dgk	yccF	-0.389681	0.522792
wt_v_dgk	helD	0.0559498	0.959896
wt_v_dgk	mgsA	-0.403925	0.584174
wt_v_dgk	yccT	1.37574	0.000419423
wt_v_dgk	yccU	0.512311	0.341259
wt_v_dgk	hspQ	0.350964	0.652844
wt_v_dgk	rlmI	0.414404	0.45076
wt_v_dgk	yccX	1.07624	0.000672707
wt_v_dgk	tusE	0.972053	0.0055238
wt_v_dgk	yccA	0.375493	0.654789
wt_v_dgk	serT	0.290525	0.887867
wt_v_dgk	hyaA	0.906439	0.0214829
wt_v_dgk	hyaB	0.24467	0.668581
wt_v_dgk	hyaC	-0.0629722	0.946925
wt_v_dgk	hyaD	0.0795982	0.929905
wt_v_dgk	hyaE	-0.0806774	0.961489
wt_v_dgk	hyaF	0.0976299	0.937742
wt_v_dgk	cbdA	0.894169	0.0195527
wt_v_dgk	cbdB	0.845841	0.0317654
wt_v_dgk	cbdX	0.174948	0.896394
wt_v_dgk	appA	0.543766	0.21329
wt_v_dgk	etk	0.255822	0.692576
wt_v_dgk	etp	0.50977	0.247917
wt_v_dgk	gfcE	0.109428	0.890778
wt_v_dgk	gfcD	0.170207	0.786239
wt_v_dgk	gfcC	0.127991	0.884287
wt_v_dgk	gfcB	0.518312	0.215228
wt_v_dgk	gfcA	0.241156	0.665856
wt_v_dgk	insA_4	-0.287603	0.61658
wt_v_dgk	insB1_4	0.00796541	0.998229
wt_v_dgk	cspH	0.641914	0.309119
wt_v_dgk	cspG	0.551391	0.363933
wt_v_dgk	ymcE	0.0531847	0.971043
wt_v_dgk	gnsA	-0.757565	0.273415
wt_v_dgk	yccM	0.361831	0.532308
wt_v_dgk	torS	-0.204006	0.732694
wt_v_dgk	torT	-0.0288527	0.984236
wt_v_dgk	torR	-0.264148	0.655508
wt_v_dgk	torC	0.0547817	0.966526
wt_v_dgk	torA	-0.0383768	0.971192
wt_v_dgk	torD	0.73915	0.0377218
wt_v_dgk	cbpM	0.820743	0.110072
wt_v_dgk	cbpA	1.11367	0.00550427
wt_v_dgk	yccE	0.67045	0.424987
wt_v_dgk	agp	0.391416	0.589752
wt_v_dgk	yccJ	1.60461	0.000222434
wt_v_dgk	wrbA	1.4446	0.000535073
wt_v_dgk	ymdF	1.36318	0.00659677
wt_v_dgk	rutG	0.50641	0.290838
wt_v_dgk	rutF	0.147177	0.872284
wt_v_dgk	rutE	0.206625	0.780503
wt_v_dgk	rutD	0.0414017	0.968758
wt_v_dgk	rutC	0.0654814	0.946366
wt_v_dgk	rutB	0.323944	0.612981
wt_v_dgk	rutA	0.832271	0.170407
wt_v_dgk	rutR	0.19429	0.741682
wt_v_dgk	putA	-0.503873	0.590297
wt_v_dgk	putP	0.109189	0.917702
wt_v_dgk	efeU	0.116403	0.936162
wt_v_dgk	efeO	0.133943	0.937742
wt_v_dgk	efeB	-0.275697	0.83021
wt_v_dgk	phoH	3.03078	1.9e-07
wt_v_dgk	pgaD	1.16674	0.000768332
wt_v_dgk	pgaC	1.16256	0.000789262
wt_v_dgk	pgaB	0.760527	0.0225282
wt_v_dgk	pgaA	1.4905	0.000111879
wt_v_dgk	ycdT	0.0418611	0.96769
wt_v_dgk	insF1_4	-0.227956	0.684828
wt_v_dgk	insE1_4	0.135719	0.859261
wt_v_dgk	ymdE	0.5806	0.567509
wt_v_dgk	ycdU	0.167891	0.83021
wt_v_dgk	serX	2.1646	0.406897
wt_v_dgk	ghrA	0.148128	0.888822
wt_v_dgk	ycdX	0.189762	0.843285
wt_v_dgk	ycdY	0.153263	0.785371
wt_v_dgk	ycdZ	-0.0253692	0.984236
wt_v_dgk	csgG	1.45367	0.00219421
wt_v_dgk	csgF	1.60673	0.0034974
wt_v_dgk	csgE	1.75196	0.000665962
wt_v_dgk	csgD	1.71887	0.000311167
wt_v_dgk	csgB	0.656021	0.320013
wt_v_dgk	csgA	0.265446	0.69918
wt_v_dgk	csgC	-4.95136	0
wt_v_dgk	ymdA	-3.90232	0
wt_v_dgk	ymdB	0.288857	0.666906
wt_v_dgk	clsC	0.257202	0.760774
wt_v_dgk	opgC	0.0914443	0.9105
wt_v_dgk	opgG	-0.293148	0.709744
wt_v_dgk	opgH	-0.265469	0.740766
wt_v_dgk	yceK	1.29083	0.00631404
wt_v_dgk	msyB	1.53399	0.000956481
wt_v_dgk	mdtG	0.271182	0.672881
wt_v_dgk	lpxL	-0.0639147	0.962641
wt_v_dgk	yceA	0.291693	0.754897
wt_v_dgk	yceI	-0.157906	0.872045
wt_v_dgk	yceJ	-0.179342	0.845249
wt_v_dgk	yceO	0.472989	0.66586
wt_v_dgk	solA	0.473762	0.443722
wt_v_dgk	bssS	1.37674	0.0225224
wt_v_dgk	dinI	0.524843	0.400249
wt_v_dgk	pyrC	0.215404	0.901064
wt_v_dgk	yceB	0.348975	0.554258
wt_v_dgk	grxB	0.499366	0.475128
wt_v_dgk	mdtH	-0.62032	0.0518526
wt_v_dgk	rimJ	0.249213	0.683799
wt_v_dgk	yceH	-0.0771139	0.946359
wt_v_dgk	yceM	-0.0297733	0.984236
wt_v_dgk	murJ	-1.45368	0.000171433
wt_v_dgk	flgN	-5.46112	0
wt_v_dgk	flgM	-5.91076	0
wt_v_dgk	flgA	-6.31249	0
wt_v_dgk	flgB	-8.32341	0
wt_v_dgk	flgC	-8.08758	0
wt_v_dgk	flgD	-7.90998	0
wt_v_dgk	flgE	-7.60459	0
wt_v_dgk	flgF	-4.35596	0
wt_v_dgk	flgG	-7.17355	0
wt_v_dgk	flgH	-6.91447	0
wt_v_dgk	flgI	-6.20026	0
wt_v_dgk	flgJ	-6.32741	0
wt_v_dgk	flgK	-7.30915	0
wt_v_dgk	flgL	-5.70568	0
wt_v_dgk	rne	-0.0598132	0.971043
wt_v_dgk	yceQ	0.0496456	0.974021
wt_v_dgk	rluC	0.119725	0.856358
wt_v_dgk	yceF	0.467204	0.384241
wt_v_dgk	psrD	0.048719	0.974021
wt_v_dgk	yceD	-0.334832	0.643153
wt_v_dgk	rpmF	-0.299626	0.70107
wt_v_dgk	plsX	0.156996	0.888593
wt_v_dgk	fabH	0.15238	0.884242
wt_v_dgk	fabD	0.0181103	0.993253
wt_v_dgk	fabG	-0.0567594	0.966526
wt_v_dgk	acpP	-0.00430216	0.999927
wt_v_dgk	fabF	-0.219253	0.822347
wt_v_dgk	pabC	0.218053	0.674225
wt_v_dgk	yceG	0.0816249	0.933035
wt_v_dgk	tmk	-0.157208	0.858188
wt_v_dgk	holB	-0.0333747	0.983685
wt_v_dgk	ycfH	1.0891	0.0342345
wt_v_dgk	ptsG	-0.731547	0.281183
wt_v_dgk	fhuE	-0.537396	0.463695
wt_v_dgk	hinT	0.455849	0.446223
wt_v_dgk	ycfL	0.472355	0.443022
wt_v_dgk	lpoB	0.472115	0.490051
wt_v_dgk	thiK	-0.0496563	0.954192
wt_v_dgk	nagZ	0.301127	0.583052
wt_v_dgk	ycfP	0.277014	0.732449
wt_v_dgk	ndh	-0.277716	0.794442
wt_v_dgk	ycfJ	-1.20377	0.00273428
wt_v_dgk	ycfQ	-1.46358	7.87e-05
wt_v_dgk	bhsA	1.89618	0.000329781
wt_v_dgk	ldtC	0.301863	0.656117
wt_v_dgk	mfd	-0.179485	0.835826
wt_v_dgk	ycfT	0.0788376	0.929286
wt_v_dgk	lolC	-0.338888	0.660972
wt_v_dgk	lolD	-0.548905	0.157034
wt_v_dgk	lolE	0.018135	0.992053
wt_v_dgk	nagK	-0.0272519	0.986243
wt_v_dgk	cobB	-0.0150607	0.991946
wt_v_dgk	ycfZ	0.349755	0.723025
wt_v_dgk	ymfA	-0.0270822	0.992353
wt_v_dgk	potD	0.0915051	0.937742
wt_v_dgk	potC	0.19509	0.843432
wt_v_dgk	potB	-0.0866578	0.946359
wt_v_dgk	potA	0.00854971	0.999102
wt_v_dgk	pepT	0.303272	0.684828
wt_v_dgk	roxA	0.127136	0.909567
wt_v_dgk	phoQ	-0.0366908	0.981541
wt_v_dgk	phoP	0.582838	0.257056
wt_v_dgk	purB	0.135486	0.937139
wt_v_dgk	hflD	-0.100982	0.952657
wt_v_dgk	mnmA	-0.564077	0.45302
wt_v_dgk	nudJ	-0.211401	0.771005
wt_v_dgk	rluE	-0.177484	0.843135
wt_v_dgk	icd	0.555173	0.469866
wt_v_dgk	ymfD	-0.074844	0.966621
wt_v_dgk	ymfE	-0.212228	0.807102
wt_v_dgk	lit	0.0769023	0.966526
wt_v_dgk	intE	0.397921	0.400248
wt_v_dgk	xisE	0.337535	0.613701
wt_v_dgk	ymfI	0.307606	0.558043
wt_v_dgk	ymfJ	0.953796	0.0126408
wt_v_dgk	cohE	0.178129	0.830963
wt_v_dgk	croE	1.76344	3.53e-09
wt_v_dgk	ymfL	0.213573	0.790226
wt_v_dgk	ymfM	0.563263	0.475912
wt_v_dgk	oweE	0.38078	0.852055
wt_v_dgk	aaaE	0.546671	0.242363
wt_v_dgk	ymfR	0.0334193	0.990723
wt_v_dgk	beeE	0.398413	0.523803
wt_v_dgk	jayE	-0.572489	0.552692
wt_v_dgk	ymfQ	-0.530428	0.510554
wt_v_dgk	stfP	0.558886	0.539
wt_v_dgk	tfaP	0.16553	0.927169
wt_v_dgk	tfaE	0.472446	0.3892
wt_v_dgk	stfE	0.0410238	0.986243
wt_v_dgk	pinE	1.02692	0.0733075
wt_v_dgk	mcrA	0.495284	0.243534
wt_v_dgk	icdC	2.31417	0.154768
wt_v_dgk	iraM	-0.401043	0.548497
wt_v_dgk	ycgX	0.509404	0.491858
wt_v_dgk	bluR	0.128169	0.87754
wt_v_dgk	bluF	1.01806	0.0483012
wt_v_dgk	ycgZ	1.88245	0.00420932
wt_v_dgk	ymgA	2.29127	0.00200675
wt_v_dgk	ariR	1.70147	0.0633858
wt_v_dgk	ymgC	2.61805	0.112083
wt_v_dgk	ycgG	1.39998	0.000392906
wt_v_dgk	ymgF	1.9964	0.00673238
wt_v_dgk	ycgH	0.6985	0.0476892
wt_v_dgk	ymgD	0.303244	0.610448
wt_v_dgk	ymgG	-0.0953802	0.936162
wt_v_dgk	ymgI	-0.154904	0.903389
wt_v_dgk	ymgJ	0.461167	0.44275
wt_v_dgk	ycgI	0.0215693	0.997528
wt_v_dgk	minE	-0.0393035	0.968084
wt_v_dgk	minD	0.157485	0.871405
wt_v_dgk	minC	0.0114116	0.998229
wt_v_dgk	ycgJ	0.376232	0.424319
wt_v_dgk	pliG	0.341415	0.54559
wt_v_dgk	ycgL	0.316599	0.582825
wt_v_dgk	ycgM	0.96966	0.00663721
wt_v_dgk	ycgN	1.03491	0.00213647
wt_v_dgk	hlyE	0.516838	0.215228
wt_v_dgk	umuD	0.546656	0.274523
wt_v_dgk	umuC	0.18375	0.748301
wt_v_dgk	dsbB	-1.1864	0.00339671
wt_v_dgk	nhaB	-0.265385	0.731186
wt_v_dgk	fadR	0.0109431	0.997388
wt_v_dgk	ycgB	2.20145	2.19e-06
wt_v_dgk	dadA	0.221914	0.860644
wt_v_dgk	dadX	0.318813	0.798514
wt_v_dgk	cvrA	-0.547469	0.240037
wt_v_dgk	ldcA	0.405052	0.504864
wt_v_dgk	emtA	-3.0816	2.58e-12
wt_v_dgk	ycgR	-7.4499	0
wt_v_dgk	ymgE	1.56773	0.00540564
wt_v_dgk	ycgY	1.09935	0.178458
wt_v_dgk	treA	1.39836	0.00368599
wt_v_dgk	dhaM	-0.503515	0.465153
wt_v_dgk	dhaL	-0.774652	0.163239
wt_v_dgk	dhaK	-0.788068	0.133214
wt_v_dgk	dhaR	0.104173	0.920006
wt_v_dgk	ycgV	0.139878	0.882049
wt_v_dgk	ychF	0.231583	0.822151
wt_v_dgk	pth	0.421643	0.53385
wt_v_dgk	ychH	0.169499	0.860988
wt_v_dgk	dauA	-0.00318517	0.999927
wt_v_dgk	prs	-0.229031	0.843285
wt_v_dgk	ispE	-0.229642	0.843285
wt_v_dgk	lolB	-0.0242815	0.990273
wt_v_dgk	hemA	0.049526	0.968758
wt_v_dgk	prfA	0.1073	0.929286
wt_v_dgk	prmC	-0.0185414	0.992353
wt_v_dgk	ychQ	-0.123812	0.886996
wt_v_dgk	ychA	0.122319	0.920006
wt_v_dgk	kdsA	0.18324	0.848334
wt_v_dgk	ldrA	0.308044	0.82838
wt_v_dgk	rdlA	-1.07636	0.188105
wt_v_dgk	ldrB	0.592874	0.687698
wt_v_dgk	rdlB	-0.321817	0.93461
wt_v_dgk	ldrC	0.254169	0.873571
wt_v_dgk	rdlC	-0.852327	0.145858
wt_v_dgk	chaA	0.419866	0.473808
wt_v_dgk	chaB	1.50167	0.000710791
wt_v_dgk	chaC	0.462132	0.197057
wt_v_dgk	ychN	0.106691	0.867837
wt_v_dgk	ychO	-0.327431	0.592965
wt_v_dgk	narL	0.568631	0.300469
wt_v_dgk	narX	0.46615	0.34841
wt_v_dgk	narK	-1.17479	0.135925
wt_v_dgk	narG	-1.31575	0.277948
wt_v_dgk	narH	-0.562694	0.56116
wt_v_dgk	narJ	-0.172439	0.855801
wt_v_dgk	narI	0.709743	0.0675284
wt_v_dgk	rttR	0.18429	0.83021
wt_v_dgk	tpr	0	1
wt_v_dgk	tyrV	0.194338	0.882883
wt_v_dgk	tyrT	-0.0132506	0.998229
wt_v_dgk	purU	0.355422	0.63877
wt_v_dgk	ychJ	0.202995	0.787377
wt_v_dgk	rssA	0.76273	0.13035
wt_v_dgk	rssB	1.18182	0.00186366
wt_v_dgk	galU	0.703625	0.120263
wt_v_dgk	hns	-0.0306978	0.987365
wt_v_dgk	tdk	0.170406	0.843033
wt_v_dgk	insZ	-0.451005	0.384655
wt_v_dgk	adhE	-1.30732	0.0259275
wt_v_dgk	ychE	-0.139966	0.833869
wt_v_dgk	oppA	0.319495	0.756511
wt_v_dgk	oppB	-0.124799	0.930243
wt_v_dgk	oppC	0.0879391	0.951283
wt_v_dgk	oppD	0.135532	0.918072
wt_v_dgk	oppF	0.367523	0.643153
wt_v_dgk	yciU	0.632291	0.129787
wt_v_dgk	clsA	0.439899	0.531256
wt_v_dgk	yciY	0.244428	0.791532
wt_v_dgk	kch	0.314708	0.615463
wt_v_dgk	yciI	-0.617923	0.126656
wt_v_dgk	tonB	-0.0213297	0.992353
wt_v_dgk	yciA	-0.732626	0.0312161
wt_v_dgk	yciB	0.357897	0.473266
wt_v_dgk	yciC	0.395573	0.440762
wt_v_dgk	ompW	-0.942997	0.183694
wt_v_dgk	yciE	1.59857	1.76e-06
wt_v_dgk	yciF	1.53546	2.86e-05
wt_v_dgk	yciG	1.68617	7.93e-05
wt_v_dgk	trpA	0.35718	0.63577
wt_v_dgk	trpB	0.330776	0.693971
wt_v_dgk	trpC	0.300903	0.719863
wt_v_dgk	trpD	0.40249	0.644522
wt_v_dgk	trpE	0.31425	0.753635
wt_v_dgk	trpL	-0.347996	0.843033
wt_v_dgk	yciV	0.637583	0.27075
wt_v_dgk	yciO	0.671352	0.0551607
wt_v_dgk	yciQ	0.491571	0.146031
wt_v_dgk	rluB	-0.341921	0.552692
wt_v_dgk	btuR	-0.145111	0.852135
wt_v_dgk	yciK	-0.245432	0.772134
wt_v_dgk	sohB	-0.019729	0.990184
wt_v_dgk	yciN	0.255197	0.713188
wt_v_dgk	topA	0.175662	0.888593
wt_v_dgk	cysB	-0.334716	0.562376
wt_v_dgk	ymiA	0.99801	0.0125617
wt_v_dgk	yciX	0.787504	0.0296919
wt_v_dgk	acnA	1.42677	0.00218181
wt_v_dgk	ribA	0.67159	0.158066
wt_v_dgk	pgpB	0.202433	0.740487
wt_v_dgk	yciS	-0.0746061	0.948565
wt_v_dgk	yciM	0.103883	0.921922
wt_v_dgk	pyrF	-0.0929127	0.927169
wt_v_dgk	yciH	0.559017	0.388804
wt_v_dgk	osmB	1.7711	2.61e-05
wt_v_dgk	yciT	-0.638065	0.0408066
wt_v_dgk	yciZ	-0.400689	0.573469
wt_v_dgk	gmr	1.1352	0.00509801
wt_v_dgk	ymiB	1.3483	0.00156435
wt_v_dgk	rnb	-0.253307	0.831805
wt_v_dgk	yciW	-0.990371	0.0707321
wt_v_dgk	fabI	0.214765	0.807102
wt_v_dgk	ycjD	0.542017	0.309119
wt_v_dgk	sapF	0.313203	0.559823
wt_v_dgk	sapD	0.310409	0.638098
wt_v_dgk	sapC	0.227976	0.646121
wt_v_dgk	sapB	0.288411	0.609033
wt_v_dgk	sapA	0.096898	0.933231
wt_v_dgk	ymjA	0.0154388	0.992353
wt_v_dgk	puuP	1.04495	0.000380302
wt_v_dgk	puuA	2.14523	5.93e-05
wt_v_dgk	puuD	1.21693	0.00710586
wt_v_dgk	puuR	1.26519	0.00289076
wt_v_dgk	puuC	1.2555	0.00915766
wt_v_dgk	puuB	1.00681	0.0326007
wt_v_dgk	puuE	0.570947	0.136577
wt_v_dgk	pspF	-0.0567487	0.947752
wt_v_dgk	pspA	-4.93851	0
wt_v_dgk	pspB	-4.04557	0
wt_v_dgk	pspC	-3.60629	0
wt_v_dgk	pspD	-3.77099	0
wt_v_dgk	pspE	-1.8006	1.9e-11
wt_v_dgk	ycjM	-0.411872	0.458604
wt_v_dgk	ycjN	0.120947	0.929286
wt_v_dgk	ycjO	0.0482795	0.97205
wt_v_dgk	ycjP	0.402578	0.505339
wt_v_dgk	ycjQ	0.122221	0.873037
wt_v_dgk	ycjR	0.198541	0.787069
wt_v_dgk	ycjS	0.0479193	0.954921
wt_v_dgk	ycjT	0.415481	0.349404
wt_v_dgk	ycjU	0.220323	0.721834
wt_v_dgk	ycjV	-0.488607	0.551742
wt_v_dgk	ompG	-0.334261	0.858309
wt_v_dgk	ycjW	-0.297684	0.62049
wt_v_dgk	ycjX	-0.0407677	0.97205
wt_v_dgk	ycjF	0.054864	0.960447
wt_v_dgk	tyrR	0.13366	0.884242
wt_v_dgk	tpx	-0.0577472	0.966621
wt_v_dgk	ycjG	0.303214	0.592965
wt_v_dgk	mpaA	0.390622	0.526735
wt_v_dgk	ymjC	0.112899	0.892578
wt_v_dgk	ymjD	0.367128	0.692576
wt_v_dgk	ycjY	0.793323	0.0262427
wt_v_dgk	pgrR	0.344407	0.435025
wt_v_dgk	mppA	0.494731	0.139771
wt_v_dgk	ynaI	0.333087	0.50445
wt_v_dgk	insH1_4	-0.464039	0.421523
wt_v_dgk	ynaJ	0.444952	0.388804
wt_v_dgk	uspE	0.880304	0.0838283
wt_v_dgk	fnr	0.158096	0.864871
wt_v_dgk	ogt	0.108278	0.911719
wt_v_dgk	abgT	0.209534	0.690078
wt_v_dgk	abgB	0.177348	0.692576
wt_v_dgk	abgA	-0.247056	0.768584
wt_v_dgk	abgR	0.0534648	0.954576
wt_v_dgk	mcaS	0.307247	0.765483
wt_v_dgk	smrA	0.405288	0.398449
wt_v_dgk	ydaM	0.553904	0.27697
wt_v_dgk	ydaN	0.801564	0.045306
wt_v_dgk	fnrS	-0.52028	0.590641
wt_v_dgk	dbpA	0.306521	0.66998
wt_v_dgk	ttcA	-0.203407	0.753635
wt_v_dgk	intR	-0.212851	0.802145
wt_v_dgk	ydaQ	1.07851	0.0627085
wt_v_dgk	rcbA	-2.00579	0.475912
wt_v_dgk	ralR	0.850716	0.7381
wt_v_dgk	recT	1.16298	0.00448911
wt_v_dgk	recE	0.552905	0.0965786
wt_v_dgk	racC	1.72575	0.253516
wt_v_dgk	ydaE	-1.09035	0.807102
wt_v_dgk	kilR	0.910903	0.224564
wt_v_dgk	sieB	1.30342	0.0252786
wt_v_dgk	ydaF	2.12553	0.0148811
wt_v_dgk	ydaG	0.0827813	0.971043
wt_v_dgk	racR	0.0971324	0.93521
wt_v_dgk	ydaS	0.91064	0.0296919
wt_v_dgk	ydaT	0.979017	0.103706
wt_v_dgk	ydaU	0.306301	0.546673
wt_v_dgk	ydaV	0.879207	0.0055697
wt_v_dgk	ydaW	0.818537	0.012855
wt_v_dgk	rzpR	0.885587	0.00668661
wt_v_dgk	rzoR	-0.19241	0.92177
wt_v_dgk	trkG	-0.504436	0.27027
wt_v_dgk	ynaK	-0.0283423	0.994088
wt_v_dgk	ydaY	0.198786	0.76079
wt_v_dgk	tmpR	1.10715	0.00187565
wt_v_dgk	lomR	0.089887	0.954576
wt_v_dgk	insH1_5	-0.175824	0.817003
wt_v_dgk	stfR	0.388377	0.287225
wt_v_dgk	tfaR	0.806713	0.596939
wt_v_dgk	pinR	1.53998	0.00201773
wt_v_dgk	ynaE	0.173139	0.827413
wt_v_dgk	ttcC	-0.328083	0.834017
wt_v_dgk	uspF	0.508975	0.47261
wt_v_dgk	ompN	0.00546677	0.999927
wt_v_dgk	micC	1.67073	0.841411
wt_v_dgk	pfo	0.939671	0.0168291
wt_v_dgk	ydbJ	0.428206	0.296639
wt_v_dgk	hslJ	0.524949	0.188105
wt_v_dgk	ldhA	0.402289	0.352643
wt_v_dgk	ydbH	0.118262	0.897433
wt_v_dgk	ynbE	-0.0504466	0.974021
wt_v_dgk	ydbL	0.185758	0.843033
wt_v_dgk	feaR	0.574734	0.151127
wt_v_dgk	feaB	0.955649	0.00634018
wt_v_dgk	tynA	0.184295	0.746962
wt_v_dgk	paaZ	0.356423	0.50445
wt_v_dgk	paaA	-0.304159	0.737056
wt_v_dgk	paaB	0.488613	0.498247
wt_v_dgk	paaC	0.762192	0.0884804
wt_v_dgk	paaD	-0.166904	0.79502
wt_v_dgk	paaE	0.697345	0.0344662
wt_v_dgk	paaF	0.0799815	0.929286
wt_v_dgk	paaG	0.284868	0.787231
wt_v_dgk	paaH	0.185165	0.758878
wt_v_dgk	paaI	-0.148916	0.925517
wt_v_dgk	paaJ	0.862524	0.0107351
wt_v_dgk	paaK	0.652491	0.0589391
wt_v_dgk	paaX	0.904607	0.0136508
wt_v_dgk	paaY	0.757413	0.0342345
wt_v_dgk	ynbG	-0.254622	0.990723
wt_v_dgk	ydbA	0.200442	0.83021
wt_v_dgk	insD1_2	0.139863	0.817049
wt_v_dgk	insC1_2	0.310816	0.610921
wt_v_dgk	insI1_3	-0.349885	0.511176
wt_v_dgk	ydbC	0.811726	0.00634018
wt_v_dgk	ydbD	0.563569	0.246348
wt_v_dgk	ynbA	1.06945	0.296609
wt_v_dgk	ynbB	1.31073	0.356366
wt_v_dgk	ynbC	0.0412191	0.971043
wt_v_dgk	ynbD	0.104853	0.899335
wt_v_dgk	azoR	0.435934	0.441434
wt_v_dgk	hrpA	0.265144	0.721834
wt_v_dgk	ydcF	0.726488	0.113815
wt_v_dgk	aldA	0.356105	0.525195
wt_v_dgk	gapC	0.144813	0.884242
wt_v_dgk	cybB	0.127198	0.879095
wt_v_dgk	rydC	0.0568124	0.949284
wt_v_dgk	ydcA	0.636698	0.38402
wt_v_dgk	hokB	0.101187	0.974473
wt_v_dgk	mokB	-0.251478	0.811168
wt_v_dgk	sokB	-0.0583014	0.975637
wt_v_dgk	trg	-3.08378	0
wt_v_dgk	ydcI	1.4533	0.0251454
wt_v_dgk	ydcJ	0.921937	0.00278709
wt_v_dgk	opgD	-0.0391328	0.981541
wt_v_dgk	ydcH	1.46823	0.0384499
wt_v_dgk	rimL	0.741777	0.0266454
wt_v_dgk	ydcK	1.84701	7.7e-06
wt_v_dgk	tehA	0.143673	0.874206
wt_v_dgk	tehB	-0.0982719	0.923055
wt_v_dgk	ydcL	0.900888	0.0712798
wt_v_dgk	insP	0.912376	0.0247761
wt_v_dgk	insQ	0.0430111	0.971192
wt_v_dgk	ydcO	0.302009	0.496307
wt_v_dgk	ydcN	0.216341	0.772134
wt_v_dgk	ydcP	-0.0630286	0.964433
wt_v_dgk	yncJ	0.326134	0.634547
wt_v_dgk	hicA	-0.110754	0.914388
wt_v_dgk	hicB	-0.00954994	0.996842
wt_v_dgk	ydcR	-0.117548	0.863173
wt_v_dgk	ydcS	0.985666	0.0238232
wt_v_dgk	ydcT	0.630394	0.174206
wt_v_dgk	ydcU	-0.386318	0.298965
wt_v_dgk	ydcV	0.482479	0.41878
wt_v_dgk	patD	0.391883	0.477235
wt_v_dgk	yncL	1.35226	0.000278007
wt_v_dgk	ydcX	0.641132	0.0521156
wt_v_dgk	ydcY	0.360947	0.648324
wt_v_dgk	ydcZ	-0.161908	0.857979
wt_v_dgk	mnaT	-0.0636131	0.959896
wt_v_dgk	curA	1.37033	0.0023591
wt_v_dgk	mcbR	2.26431	7.33e-09
wt_v_dgk	yncD	0.643931	0.364799
wt_v_dgk	yncE	0.00265444	0.999927
wt_v_dgk	ansP	0.15181	0.862503
wt_v_dgk	yncG	1.63704	4.2e-06
wt_v_dgk	yncH	-0.325727	0.966526
wt_v_dgk	rhsE	0.170188	0.834115
wt_v_dgk	ydcD	0.00832473	0.998694
wt_v_dgk	yncI	0.148161	0.929286
wt_v_dgk	ydcC	0.989149	0.00383872
wt_v_dgk	pptA	0.530032	0.321145
wt_v_dgk	yddH	1.12544	0.00093911
wt_v_dgk	nhoA	0.0124722	0.993253
wt_v_dgk	yddE	-0.0628542	0.941289
wt_v_dgk	narV	-1.21858	0.000360795
wt_v_dgk	narW	1.12453	0.0141099
wt_v_dgk	narY	0.754006	0.0737442
wt_v_dgk	narZ	1.13798	0.0255868
wt_v_dgk	narU	1.54712	0.000117445
wt_v_dgk	yddK	-0.140901	0.939685
wt_v_dgk	yddL	0.749459	0.7381
wt_v_dgk	yddG	0.0243641	0.990723
wt_v_dgk	fdnG	-0.319513	0.634547
wt_v_dgk	fdnH	0.694327	0.253587
wt_v_dgk	fdnI	0.254552	0.82352
wt_v_dgk	yddM	-0.0392321	0.975623
wt_v_dgk	adhP	1.13952	0.0386079
wt_v_dgk	maeA	-0.217875	0.799309
wt_v_dgk	sra	0.768516	0.169839
wt_v_dgk	bdm	0.184015	0.884287
wt_v_dgk	osmC	1.17895	0.0196299
wt_v_dgk	ddpF	0.81608	0.00513689
wt_v_dgk	ddpD	0.513132	0.224069
wt_v_dgk	ddpC	0.222084	0.714205
wt_v_dgk	ddpB	0.436874	0.364335
wt_v_dgk	ddpA	1.14789	0.00101636
wt_v_dgk	ddpX	2.0316	1.25e-07
wt_v_dgk	dosP	-0.467067	0.530017
wt_v_dgk	dosC	0.136768	0.932728
wt_v_dgk	yddW	-0.0180377	0.990723
wt_v_dgk	gadC	2.86043	4.53e-12
wt_v_dgk	gadB	3.03741	1.28e-14
wt_v_dgk	pqqL	-0.477783	0.634547
wt_v_dgk	yddB	-0.67833	0.32199
wt_v_dgk	yddA	-0.572524	0.40432
wt_v_dgk	ydeM	0.331895	0.516644
wt_v_dgk	ydeN	0.171622	0.843285
wt_v_dgk	ydeO	1.25794	0.000134112
wt_v_dgk	safA	1.91719	0.485779
wt_v_dgk	ydeP	0.844086	0.0515764
wt_v_dgk	ydeQ	-0.0162048	0.99683
wt_v_dgk	ydeR	0.30819	0.853539
wt_v_dgk	ydeS	0.353511	0.843033
wt_v_dgk	ydeT	0.689103	0.41878
wt_v_dgk	yneL	-0.24913	0.885976
wt_v_dgk	hipA	0.32415	0.532308
wt_v_dgk	hipB	0.345587	0.545051
wt_v_dgk	yneO	-0.0393731	0.971043
wt_v_dgk	lsrK	0.286702	0.581823
wt_v_dgk	lsrR	0.310461	0.598144
wt_v_dgk	lsrA	0.645897	0.0662442
wt_v_dgk	lsrC	0.0227906	0.990184
wt_v_dgk	lsrD	-8.11e-05	0.999927
wt_v_dgk	lsrB	0.120221	0.884242
wt_v_dgk	lsrF	-0.105971	0.898736
wt_v_dgk	lsrG	-0.136859	0.918264
wt_v_dgk	tam	1.23888	0.0024899
wt_v_dgk	yneE	0.451787	0.450018
wt_v_dgk	uxaB	0.323649	0.548497
wt_v_dgk	yneF	-0.0973676	0.905797
wt_v_dgk	yneG	0.0379399	0.974021
wt_v_dgk	glsB	-0.141227	0.872235
wt_v_dgk	sad	0.21663	0.731439
wt_v_dgk	yneJ	0.185942	0.731186
wt_v_dgk	yneK	0.0018996	0.999927
wt_v_dgk	ydeA	0.420199	0.28773
wt_v_dgk	marC	0.663843	0.0749097
wt_v_dgk	marR	0.0192777	0.990273
wt_v_dgk	marA	-0.56757	0.13477
wt_v_dgk	marB	0.492783	0.244446
wt_v_dgk	eamA	0.621197	0.0959232
wt_v_dgk	ydeE	0.634275	0.180254
wt_v_dgk	yneM	0.64351	0.65399
wt_v_dgk	mgrR	0.00550482	0.999927
wt_v_dgk	dgcZ	0.640763	0.0936421
wt_v_dgk	ydeI	2.45065	2.63e-09
wt_v_dgk	ydeJ	1.04412	0.00137393
wt_v_dgk	dcp	0.12427	0.921491
wt_v_dgk	ydfG	-0.161802	0.879396
wt_v_dgk	rspR	-0.23223	0.793343
wt_v_dgk	ydfZ	-0.526254	0.573469
wt_v_dgk	ydfI	-0.143422	0.885976
wt_v_dgk	ydfJ	1.18513	0.000557344
wt_v_dgk	ydfK	0.386903	0.524053
wt_v_dgk	pinQ	0.690522	0.0916298
wt_v_dgk	tfaQ	-0.235271	0.939685
wt_v_dgk	stfQ	0.126013	0.872284
wt_v_dgk	nohQ	0.28365	0.735609
wt_v_dgk	ynfO	-0.690735	0.426055
wt_v_dgk	ydfO	-0.705457	0.213264
wt_v_dgk	gnsB	-0.328469	0.655508
wt_v_dgk	ynfN	0.0782177	0.990524
wt_v_dgk	cspI	0.110919	0.973015
wt_v_dgk	rzpQ	0.399723	0.661534
wt_v_dgk	rzoQ	0	1
wt_v_dgk	rrrQ	0.372889	0.530925
wt_v_dgk	ydfR	0.762444	0.0806339
wt_v_dgk	essQ	0.799539	0.239604
wt_v_dgk	cspB	0.36953	0.642572
wt_v_dgk	cspF	0.24042	0.666539
wt_v_dgk	quuQ	0.350839	0.498909
wt_v_dgk	ydfU	0.612811	0.19924
wt_v_dgk	rem	-0.133073	0.923009
wt_v_dgk	hokD	-0.0342821	0.981851
wt_v_dgk	relE	0.233605	0.758878
wt_v_dgk	relB	0.264432	0.638919
wt_v_dgk	ydfV	0.0966746	0.927169
wt_v_dgk	flxA	-5.67905	0
wt_v_dgk	intK	-1.72969	0.00166585
wt_v_dgk	ydfX	0.128182	0.899956
wt_v_dgk	dicC	0.916896	0.294466
wt_v_dgk	dicA	0.243388	0.726413
wt_v_dgk	ydfA	0.220413	0.83021
wt_v_dgk	ydfB	0.186431	0.817003
wt_v_dgk	ydfC	0.205657	0.716337
wt_v_dgk	dicF	-0.0310504	0.998229
wt_v_dgk	dicB	-0.924913	0.632539
wt_v_dgk	ydfD	-0.514068	0.806223
wt_v_dgk	ydfE	0.32156	0.537899
wt_v_dgk	insD1_3	-0.714731	0.330371
wt_v_dgk	intQ	0.386442	0.357242
wt_v_dgk	rspB	0.498555	0.334632
wt_v_dgk	rspA	-0.184992	0.753635
wt_v_dgk	ynfA	-0.0130702	0.994304
wt_v_dgk	ynfB	0.0324066	0.983572
wt_v_dgk	speG	-0.0575224	0.959896
wt_v_dgk	ynfC	0.484041	0.298694
wt_v_dgk	ynfD	1.24503	0.0137206
wt_v_dgk	ynfE	0.298883	0.653495
wt_v_dgk	ynfF	0.337349	0.440777
wt_v_dgk	ynfG	0.147569	0.835738
wt_v_dgk	ynfH	0.279312	0.532344
wt_v_dgk	dmsD	-0.170353	0.756511
wt_v_dgk	clcB	0.192346	0.772004
wt_v_dgk	ynfK	-0.577739	0.516644
wt_v_dgk	mlc	-0.43541	0.493093
wt_v_dgk	ynfL	0.115755	0.890778
wt_v_dgk	ynfM	-1.23411	0.000789262
wt_v_dgk	asr	-0.281157	0.563139
wt_v_dgk	ydgU	-0.374348	0.855801
wt_v_dgk	ydgD	0.954799	0.0311524
wt_v_dgk	mdtI	0.474969	0.319339
wt_v_dgk	mdtJ	0.302971	0.813701
wt_v_dgk	tqsA	-0.37175	0.505339
wt_v_dgk	pntB	0.0828967	0.958797
wt_v_dgk	pntA	-0.111909	0.93461
wt_v_dgk	ydgH	-0.104211	0.929286
wt_v_dgk	ydgI	0.594896	0.21007
wt_v_dgk	folM	0.875117	0.0311969
wt_v_dgk	ydgC	0.515735	0.136992
wt_v_dgk	rstA	-0.350981	0.592965
wt_v_dgk	rstB	-0.22812	0.751873
wt_v_dgk	tus	0.331632	0.493093
wt_v_dgk	fumC	0.893536	0.00553214
wt_v_dgk	fumA	0.72429	0.0570078
wt_v_dgk	manA	-0.0190131	0.993253
wt_v_dgk	ydgA	0.872649	0.0520321
wt_v_dgk	uidC	0.857462	0.117916
wt_v_dgk	uidB	0.1284	0.860136
wt_v_dgk	uidA	-0.0282824	0.982287
wt_v_dgk	uidR	-0.0139675	0.993253
wt_v_dgk	hdhA	1.23503	0.00683311
wt_v_dgk	malI	-0.0694682	0.932463
wt_v_dgk	malX	0.277605	0.713188
wt_v_dgk	malY	0.306151	0.650297
wt_v_dgk	add	0.235245	0.827413
wt_v_dgk	ydgJ	0.0700347	0.953348
wt_v_dgk	blr	-0.617453	0.358072
wt_v_dgk	cnu	-0.0445735	0.971043
wt_v_dgk	ydgK	0.281696	0.674225
wt_v_dgk	rsxA	0.0607408	0.954921
wt_v_dgk	rsxB	-0.0597808	0.968084
wt_v_dgk	rsxC	-0.217839	0.856405
wt_v_dgk	rsxD	-0.314242	0.708963
wt_v_dgk	rsxG	-0.314797	0.670132
wt_v_dgk	rsxE	-0.606149	0.308815
wt_v_dgk	nth	-0.376104	0.550175
wt_v_dgk	dtpA	-0.0289789	0.990273
wt_v_dgk	gstA	0.552564	0.356165
wt_v_dgk	pdxY	-0.0280583	0.983611
wt_v_dgk	tyrS	-0.1039	0.929286
wt_v_dgk	pdxH	-0.263426	0.69918
wt_v_dgk	mliC	0.0864718	0.921491
wt_v_dgk	anmK	0.132617	0.882487
wt_v_dgk	slyB	0.0646222	0.946359
wt_v_dgk	slyA	0.235856	0.731306
wt_v_dgk	ydhI	1.03076	0.00207077
wt_v_dgk	ydhJ	0.3944	0.271552
wt_v_dgk	ydhK	0.834864	0.0467852
wt_v_dgk	sodC	2.11962	1.21e-06
wt_v_dgk	ydhF	0.662732	0.193629
wt_v_dgk	ydhL	1.12854	0.00977435
wt_v_dgk	nemR	-0.0873475	0.929286
wt_v_dgk	nemA	0.356159	0.584466
wt_v_dgk	gloA	0.0376225	0.976877
wt_v_dgk	rnt	-0.40007	0.551742
wt_v_dgk	lhr	0.0536109	0.959943
wt_v_dgk	grxD	0.252147	0.739855
wt_v_dgk	mepH	-0.0419583	0.960336
wt_v_dgk	sodB	0.0919342	0.944334
wt_v_dgk	ydhP	0.152154	0.843432
wt_v_dgk	ynhF	0.0444228	0.975637
wt_v_dgk	purR	-0.136388	0.920227
wt_v_dgk	ydhB	-0.0911611	0.929286
wt_v_dgk	ydhC	-0.212546	0.830963
wt_v_dgk	cfa	1.36586	0.000255422
wt_v_dgk	ribC	0.0995842	0.929286
wt_v_dgk	mdtK	0.440362	0.40321
wt_v_dgk	ydhQ	0.695595	0.116163
wt_v_dgk	valV	0.532315	0.709744
wt_v_dgk	valW	-0.999701	0.713188
wt_v_dgk	ydhR	0.19274	0.740487
wt_v_dgk	ydhS	1.29797	0.002365
wt_v_dgk	ydhT	0.773446	0.0248036
wt_v_dgk	ydhU	0.519004	0.234055
wt_v_dgk	ydhX	-0.00307569	0.999927
wt_v_dgk	ydhW	-0.163476	0.817003
wt_v_dgk	ydhV	0.0406675	0.974021
wt_v_dgk	ydhY	-0.48842	0.683799
wt_v_dgk	ydhZ	1.26515	0.000744587
wt_v_dgk	pykF	0.145188	0.89252
wt_v_dgk	lpp	0.0941819	0.937742
wt_v_dgk	ldtE	1.55811	0.000617624
wt_v_dgk	sufE	0.0500061	0.974021
wt_v_dgk	sufS	0.193184	0.856405
wt_v_dgk	sufD	0.194665	0.830963
wt_v_dgk	sufC	0.022078	0.992353
wt_v_dgk	sufB	0.0573096	0.970137
wt_v_dgk	sufA	0.21454	0.787377
wt_v_dgk	rydB	0.200332	0.885804
wt_v_dgk	ydiH	-0.280933	0.705397
wt_v_dgk	menI	-0.815247	0.0814259
wt_v_dgk	ydiJ	-0.741914	0.281947
wt_v_dgk	ydiK	0.495146	0.15112
wt_v_dgk	rprA	-1.70751	0.597494
wt_v_dgk	ydiL	0.399463	0.705285
wt_v_dgk	ydiM	0.513599	0.440762
wt_v_dgk	ydiN	0.672124	0.464403
wt_v_dgk	ydiB	0.489773	0.203176
wt_v_dgk	aroD	0.598862	0.131501
wt_v_dgk	ydiF	0.252967	0.687698
wt_v_dgk	ydiO	0.0744359	0.939685
wt_v_dgk	ydiP	0.336903	0.475912
wt_v_dgk	ydiQ	0.309917	0.534578
wt_v_dgk	ydiR	0.370487	0.279094
wt_v_dgk	ydiS	0.351565	0.47284
wt_v_dgk	ydiT	-0.311428	0.779916
wt_v_dgk	fadK	0.300094	0.441434
wt_v_dgk	ppsA	0.99196	0.0996173
wt_v_dgk	ppsR	0.422761	0.515083
wt_v_dgk	aroH	0.295169	0.663013
wt_v_dgk	ydiE	-0.274439	0.664695
wt_v_dgk	ydiU	-0.0351815	0.98317
wt_v_dgk	ydiV	0.369982	0.398449
wt_v_dgk	nlpC	0.247251	0.564265
wt_v_dgk	btuD	0.349269	0.591049
wt_v_dgk	btuE	0.442686	0.518041
wt_v_dgk	btuC	-0.224043	0.672932
wt_v_dgk	ihfA	0.576668	0.147789
wt_v_dgk	pheT	0.209968	0.843135
wt_v_dgk	pheS	-0.0333168	0.988511
wt_v_dgk	pheM	-0.370349	0.860136
wt_v_dgk	rplT	-0.629109	0.225254
wt_v_dgk	rpmI	-0.636467	0.359472
wt_v_dgk	infC	-0.0627697	0.960336
wt_v_dgk	thrS	0.0235377	0.992353
wt_v_dgk	arpB	0.418024	0.41878
wt_v_dgk	yniD	0.0964311	0.929905
wt_v_dgk	ydiY	-0.0330513	0.978508
wt_v_dgk	pfkB	2.8147	0
wt_v_dgk	ydiZ	1.4463	0.00219899
wt_v_dgk	yniA	1.45978	0.00114755
wt_v_dgk	yniB	0.93719	0.0403003
wt_v_dgk	yniC	0.184098	0.7381
wt_v_dgk	ydjM	0.429779	0.278789
wt_v_dgk	ydjN	-0.890438	0.353958
wt_v_dgk	ydjO	-0.224897	0.884242
wt_v_dgk	cedA	0.0223646	0.993253
wt_v_dgk	katE	1.76721	3.21e-05
wt_v_dgk	chbG	0.259419	0.672932
wt_v_dgk	chbF	-0.155499	0.760096
wt_v_dgk	chbR	-0.161114	0.816836
wt_v_dgk	chbA	-0.092769	0.929905
wt_v_dgk	chbC	-0.000261877	0.999927
wt_v_dgk	chbB	0.796359	0.0257115
wt_v_dgk	osmE	1.40444	0.00137393
wt_v_dgk	nadE	0.384224	0.595291
wt_v_dgk	cho	-0.564564	0.338192
wt_v_dgk	ves	-4.59817	0
wt_v_dgk	spy	0.328425	0.584653
wt_v_dgk	astE	2.04137	8.77e-07
wt_v_dgk	astB	1.67384	0.000130192
wt_v_dgk	astD	2.34574	9e-07
wt_v_dgk	astA	2.9213	4.19e-08
wt_v_dgk	astC	2.05922	0.000165526
wt_v_dgk	xthA	0.294776	0.668581
wt_v_dgk	ydjX	-1.6232	0.00168092
wt_v_dgk	ydjY	-1.20712	0.0161856
wt_v_dgk	ydjZ	-0.492776	0.343396
wt_v_dgk	ynjA	-0.16377	0.770271
wt_v_dgk	ynjB	-0.132108	0.890406
wt_v_dgk	ynjC	0.357303	0.450442
wt_v_dgk	ynjD	-0.0902426	0.93461
wt_v_dgk	ynjE	-0.478145	0.478079
wt_v_dgk	ynjF	-0.348969	0.46635
wt_v_dgk	nudG	-1.26078	1.58e-05
wt_v_dgk	ynjH	-4.2981	0
wt_v_dgk	gdhA	-0.612516	0.475912
wt_v_dgk	ynjI	-0.476941	0.365372
wt_v_dgk	topB	-0.701802	0.150731
wt_v_dgk	selD	-0.0748458	0.949668
wt_v_dgk	ydjA	0.0269028	0.986243
wt_v_dgk	sppA	-0.0832644	0.946925
wt_v_dgk	ansA	0.0477544	0.975509
wt_v_dgk	pncA	0.0991169	0.883569
wt_v_dgk	ydjE	0.303088	0.597799
wt_v_dgk	ydjF	-0.173221	0.789373
wt_v_dgk	ydjG	-0.403473	0.48592
wt_v_dgk	ydjH	-0.0494141	0.974021
wt_v_dgk	ydjI	-0.418263	0.541004
wt_v_dgk	ydjJ	-0.190181	0.881356
wt_v_dgk	ydjK	-0.0517239	0.966558
wt_v_dgk	ydjL	-0.195585	0.738582
wt_v_dgk	yeaC	-0.21951	0.765483
wt_v_dgk	msrB	0.00834015	0.998229
wt_v_dgk	gapA	-0.459376	0.582156
wt_v_dgk	yeaD	-0.543003	0.50445
wt_v_dgk	yeaE	0.235444	0.683098
wt_v_dgk	mipA	0.0619449	0.974021
wt_v_dgk	yeaG	1.96921	0.000325151
wt_v_dgk	yeaH	1.86005	4.56e-05
wt_v_dgk	yeaI	0.798866	0.0568307
wt_v_dgk	yeaJ	0.361985	0.475912
wt_v_dgk	yeaK	0.0127863	0.994614
wt_v_dgk	yoaI	0.340286	0.561838
wt_v_dgk	yeaL	0.0729888	0.929286
wt_v_dgk	yeaM	0.111819	0.883331
wt_v_dgk	yeaN	0.28561	0.540011
wt_v_dgk	yeaO	0.745624	0.119355
wt_v_dgk	yoaF	-0.0233391	0.988511
wt_v_dgk	yeaP	-0.526413	0.342577
wt_v_dgk	yoaK	-0.481967	0.588001
wt_v_dgk	yoaJ	0.293524	0.826554
wt_v_dgk	yeaQ	0.740046	0.0662704
wt_v_dgk	yoaG	0.297532	0.843432
wt_v_dgk	yeaR	-0.335187	0.783132
wt_v_dgk	leuE	0.376246	0.43901
wt_v_dgk	dmlR	-0.0748551	0.939685
wt_v_dgk	dmlA	0.378178	0.464403
wt_v_dgk	yeaV	0.00145138	0.999927
wt_v_dgk	yeaW	-0.00396418	0.999927
wt_v_dgk	yeaX	0.283112	0.634547
wt_v_dgk	rnd	-0.0721465	0.955272
wt_v_dgk	fadD	0.414615	0.462661
wt_v_dgk	yeaY	0.0677644	0.957194
wt_v_dgk	tsaB	-0.547217	0.4138
wt_v_dgk	yoaA	-0.0918616	0.941289
wt_v_dgk	yoaB	0.112957	0.923009
wt_v_dgk	yoaC	1.32756	0.00102766
wt_v_dgk	yoaH	0.121131	0.862514
wt_v_dgk	pabB	0.117484	0.879832
wt_v_dgk	nudL	0.163467	0.828499
wt_v_dgk	sdaA	0.970582	0.0569864
wt_v_dgk	yoaD	0.973572	0.0182353
wt_v_dgk	yoaE	0.277423	0.664
wt_v_dgk	manX	-0.528359	0.382816
wt_v_dgk	manY	-0.319641	0.697928
wt_v_dgk	manZ	-0.309852	0.648324
wt_v_dgk	yobD	-0.58179	0.373462
wt_v_dgk	mntP	0.279623	0.623443
wt_v_dgk	rlmA	0.0674903	0.954576
wt_v_dgk	cspC	-0.00728695	0.999102
wt_v_dgk	yobF	-0.103552	0.935589
wt_v_dgk	yebO	0.532726	0.205316
wt_v_dgk	mgrB	-0.428926	0.352643
wt_v_dgk	yobH	0.298183	0.782844
wt_v_dgk	kdgR	-0.0774529	0.939685
wt_v_dgk	yebQ	-0.124978	0.856405
wt_v_dgk	htpX	0.205647	0.83021
wt_v_dgk	prc	0.146156	0.8956
wt_v_dgk	proQ	0.0495893	0.97205
wt_v_dgk	msrC	0.363215	0.581823
wt_v_dgk	yebS	0.447639	0.354352
wt_v_dgk	yebT	0.363072	0.568572
wt_v_dgk	rsmF	-0.0648265	0.954576
wt_v_dgk	yebV	0.332626	0.605546
wt_v_dgk	yebW	0.980918	0.0125617
wt_v_dgk	pphA	0.942312	0.00971598
wt_v_dgk	ryeA	0.834747	0.0358759
wt_v_dgk	sdsR	0	1
wt_v_dgk	yebY	0.0363542	0.978348
wt_v_dgk	yebZ	-0.287543	0.574765
wt_v_dgk	yobA	-0.187334	0.823073
wt_v_dgk	holE	0.501349	0.41878
wt_v_dgk	yobB	0.603558	0.10153
wt_v_dgk	exoX	0.29572	0.614952
wt_v_dgk	ptrB	0.826057	0.0601115
wt_v_dgk	yebE	0.441476	0.306876
wt_v_dgk	yebF	0.802296	0.122482
wt_v_dgk	yebG	-0.264192	0.740487
wt_v_dgk	purT	0.0739838	0.96695
wt_v_dgk	eda	0.00220913	0.999927
wt_v_dgk	edd	0.165643	0.872045
wt_v_dgk	zwf	0.171694	0.87754
wt_v_dgk	yebK	-0.500191	0.411792
wt_v_dgk	pykA	0.0698396	0.953343
wt_v_dgk	lpxM	0.888682	0.020665
wt_v_dgk	mepM	-0.172154	0.862514
wt_v_dgk	znuA	-0.088495	0.953465
wt_v_dgk	znuC	-0.140241	0.890778
wt_v_dgk	znuB	0.029939	0.979195
wt_v_dgk	ruvB	0.221876	0.691142
wt_v_dgk	ruvA	0.12962	0.87754
wt_v_dgk	yobI	1.33749	0.122482
wt_v_dgk	yebB	0.41767	0.416925
wt_v_dgk	ruvC	-0.394247	0.483425
wt_v_dgk	yebC	-0.190166	0.877812
wt_v_dgk	nudB	-0.341021	0.634547
wt_v_dgk	aspS	-0.0368539	0.982297
wt_v_dgk	yecD	0.337489	0.504864
wt_v_dgk	yecE	0.130505	0.860136
wt_v_dgk	yecN	0.855548	0.0296909
wt_v_dgk	cmoA	0.903763	0.0125617
wt_v_dgk	cmoB	0.549057	0.230083
wt_v_dgk	torZ	0.344377	0.419369
wt_v_dgk	torY	0.317552	0.550434
wt_v_dgk	cutC	0.422717	0.498483
wt_v_dgk	yecM	0.544995	0.19121
wt_v_dgk	argS	0.11114	0.929905
wt_v_dgk	yecT	-0.676392	0.215228
wt_v_dgk	flhE	-4.17568	0
wt_v_dgk	flhA	-5.07897	0
wt_v_dgk	flhB	-6.40632	0
wt_v_dgk	cheZ	-6.05357	0
wt_v_dgk	cheY	-6.6907	0
wt_v_dgk	cheB	-7.10305	0
wt_v_dgk	cheR	-7.70175	0
wt_v_dgk	tap	-8.33411	0
wt_v_dgk	tar	-8.8026	0
wt_v_dgk	cheW	-7.50407	0
wt_v_dgk	cheA	-7.55433	0
wt_v_dgk	motB	-7.6537	0
wt_v_dgk	motA	-7.93194	0
wt_v_dgk	flhC	-2.35818	2.17e-12
wt_v_dgk	flhD	-3.13159	0
wt_v_dgk	uspC	0.0787457	0.942807
wt_v_dgk	otsA	1.46772	0.00141871
wt_v_dgk	otsB	1.67928	0.000573135
wt_v_dgk	araH	0.500652	0.27697
wt_v_dgk	araG	0.208248	0.788833
wt_v_dgk	araF	-0.823373	0.0170811
wt_v_dgk	ftnB	-0.056342	0.950173
wt_v_dgk	yecJ	0.140807	0.827413
wt_v_dgk	azuC	1.53166	0.475912
wt_v_dgk	yecR	-6.62828	0
wt_v_dgk	ftnA	-1.02221	0.00629195
wt_v_dgk	yecH	0.604575	0.331347
wt_v_dgk	tyrP	0.499612	0.298346
wt_v_dgk	yecA	0.109361	0.928991
wt_v_dgk	leuZ	-0.417782	0.780503
wt_v_dgk	cysT	-0.645206	0.505339
wt_v_dgk	glyW	-0.473154	0.326088
wt_v_dgk	pgsA	-0.14136	0.873571
wt_v_dgk	uvrC	0.0389711	0.979195
wt_v_dgk	uvrY	0.199895	0.817003
wt_v_dgk	yecF	0.723989	0.254107
wt_v_dgk	sdiA	0.710602	0.10153
wt_v_dgk	yecC	-0.0287158	0.983685
wt_v_dgk	yecS	-0.122012	0.920006
wt_v_dgk	dcyD	-0.128468	0.913763
wt_v_dgk	fliY	-1.41217	0.00117379
wt_v_dgk	fliZ	-7.11381	0
wt_v_dgk	fliA	-8.88374	0
wt_v_dgk	fliC	-8.25942	0
wt_v_dgk	fliD	-7.92749	0
wt_v_dgk	fliS	-7.45923	0
wt_v_dgk	fliT	-6.83594	0
wt_v_dgk	amyA	0.0553442	0.975637
wt_v_dgk	yedD	-0.167928	0.760096
wt_v_dgk	yedE	-0.121883	0.919893
wt_v_dgk	yedF	-0.145625	0.862503
wt_v_dgk	yedK	1.28547	5.83e-05
wt_v_dgk	yedL	0.104186	0.932728
wt_v_dgk	yedN	-0.202847	0.883569
wt_v_dgk	intG	-2.72273	5.05e-06
wt_v_dgk	fliE	-5.86661	0
wt_v_dgk	fliF	-7.39498	0
wt_v_dgk	fliG	-6.47185	0
wt_v_dgk	fliH	-6.1363	0
wt_v_dgk	fliI	-6.52323	0
wt_v_dgk	fliJ	-6.10474	0
wt_v_dgk	fliK	-6.42337	0
wt_v_dgk	fliL	-7.07499	0
wt_v_dgk	fliM	-6.25764	0
wt_v_dgk	fliN	-7.41755	0
wt_v_dgk	fliO	-5.67976	0
wt_v_dgk	fliP	-4.62722	0
wt_v_dgk	fliQ	-4.09994	0
wt_v_dgk	fliR	-2.68986	1.65e-12
wt_v_dgk	rcsA	-1.25512	0.0159428
wt_v_dgk	dsrB	0.777585	0.100082
[truncated: 2,495 more rows]

## Sheet: restored_to_WT
Genes for which expression levels are statistically restored to WT levels in the suppressor strains.
Genes displayed in columns on the left are differentially regulated in the null compared to WT, but not in the suppressors compared to WT. i.e. these genes have been restored to WT-like levels in the suppressors (see Venn below).
Genes displayed in columns on the right are differentially regulated in WT compared to the null, and in the suppressors compared to null. i.e. these genes are differ from the primary null strain in both WT and suppressor strains (see Venn below).
Numbers in the Venn circles indicate genes that meet a false discovery rate p-value threshold < 0.01.
Genes which overlap between the two lists are bold and shaded.
Suppressors with mutations at the rpoB/rpoC locus are printed in green.
Acid resistance genes shared with Conrad et al (ref. 5) are printed in red.
Feature	log2 (WT / Δdgk)	log2 (WT / sup1)	log2 (WT / sup2)	log2 ( WT / sup3)			Feature	log2 (WT / Δdgk)	log2 (sup1 / Δdgk)	log2 (sup2 / Δdgk)	log2 (sup3 / Δdgk)
emtA	-3.0816	-0.847109	-0.630239	-0.732809			tar	-8.8026	-2.69756	-2.50254	-4.56606
modC	-2.62039	-0.686225	-0.70886	-0.195637			tap	-8.33411	-3.01812	-2.36609	-4.45264
cysP	-2.11691	-1.02891	-1.08308	-1.52166			fliC	-8.25942	-2.97921	-3.3514	-4.63477
aer	-2.09718	-0.42089	-0.171723	-0.202328			motA	-7.93194	-2.27036	-2.18505	-4.45408
cysU	-2.02745	-0.720459	-0.275438	-1.07341			fliD	-7.92749	-2.70658	-3.31565	-4.65932
ymgF	1.9964	0.701705	0.544131	0.601588			cheR	-7.70175	-2.89308	-2.2916	-4.4854
livH	-1.95633	-0.0459561	0.103942	0.573581			motB	-7.6537	-2.42208	-2.29459	-4.17996
livG	-1.93604	0.223889	0.309985	0.528726			flgE	-7.60459	-1.66669	-1.6881	-2.93969
cysA	-1.92657	-1.09655	0.0585325	-1.288			cheA	-7.55433	-2.67304	-2.27707	-4.04413
cysJ	-1.92062	-0.839503	-0.0923068	-1.52106			cheW	-7.50407	-3.12587	-2.38703	-4.26511
livM	-1.90746	0.0108957	0.137316	0.581082			fliS	-7.45923	-2.68574	-3.219	-4.28677
ycgZ	1.88245	0.977659	0.625528	-0.526763			ycgR	-7.4499	-2.79478	-2.85376	-3.75393
cysW	-1.86718	-0.857918	-0.202081	-1.03932			fliN	-7.41755	-1.59034	-1.67649	-2.74615
gatA	-1.85882	-1.14867	-1.00816	-0.322094			tsr	-7.40218	-2.91292	-3.09633	-4.20068
livF	-1.76859	0.377007	0.31136	0.46623			fliF	-7.39498	-1.87677	-1.96576	-3.2683
yjjM	-1.76074	-0.465498	-0.831347	-0.128701			flgK	-7.30915	-2.26556	-2.42882	-4.49704
gatD	-1.67252	-1.23485	-1.08719	0.241981			flgG	-7.17355	-1.58282	-1.50773	-3.00269
ykfB	-1.66075	-0.311799	-0.019942	0.181404			fliZ	-7.11381	-2.17565	-2.20726	-3.71954
lamB	-1.5498	0.555806	0.8114	1.21099			cheB	-7.10305	-2.89015	-2.36314	-4.31489
pinR	1.53998	1.09531	1.1383	0.699985			flgH	-6.91447	-1.61801	-1.45706	-3.10875
tfaS	1.52332	0.763105	0.755373	0.482818			fliT	-6.83594	-2.48287	-3.01575	-4.15793
yfdV	1.51985	0.582066	0.59477	1.39295			cheY	-6.6907	-2.69534	-2.58952	-4.28137
pgaA	1.4905	0.923653	0.735316	0.909661			fliI	-6.52323	-2.24533	-1.74397	-2.92792
glpD	1.48244	1.19095	0.361919	0.430711			fliG	-6.47185	-2.02294	-1.8594	-3.16031
ycfQ	-1.46358	-0.644055	-0.703106	-0.296657			fliK	-6.42337	-2.52066	-1.9058	-3.13682
kbl	1.46271	1.07984	1.15128	0.406185			flgJ	-6.32741	-1.49562	-1.51228	-3.02259
yeeE	-1.45083	-0.921185	-0.633483	-1.04721			yhjH	-6.29744	-2.5886	-3.36456	-4.73205
fadH	-1.41656	0.112598	0.113781	0.0729482			flgI	-6.20026	-1.56042	-1.51205	-3.23341
fliY	-1.41217	-0.397575	-0.312256	-0.529535			fliH	-6.1363	-2.16962	-1.80736	-3.14158
ttdA	-1.39206	-0.599255	-0.396238	-0.312017			fliJ	-6.10474	-2.29232	-1.81509	-3.02195
cfa	1.36586	0.990358	0.840399	0.359086			cheZ	-6.05357	-2.62925	-2.40784	-3.97952
argF	-1.35939	-0.357493	0.153344	-0.982361			yjcZ	-5.93045	-2.49049	-2.66832	-4.10638
artJ	-1.34755	-0.544424	-0.135842	-0.709018			flgM	-5.91076	-2.15079	-1.81618	-3.60942
yoaC	1.32756	0.941198	0.829849	0.352335			fliE	-5.86661	-1.43992	-1.98123	-3.42472
arpA	-1.32146	-0.216779	-0.426068	-0.0580919			flgL	-5.70568	-2.21438	-2.0636	-3.85517
aceK	-1.31674	0.4329	-0.206214	-0.767325			flxA	-5.67905	-2.04366	-2.57022	-4.37115
tdh	1.3065	1.03684	1.04322	0.405112			flgN	-5.46112	-2.01197	-1.70231	-3.474
metI	-1.30015	-0.150019	-1.13307	-1.21422			csgC	-4.95136	-1.7369	-2.3656	-2.96471
yaiA	1.29092	1.02241	1.14976	-0.0227308			crfC	-4.64802	-2.25732	-1.91891	-3.52497
nanS	1.28127	0.961491	0.962759	-0.068604			ves	-4.59817	-2.16064	-2.43637	-3.62194
srlB	-1.27567	-0.795337	-0.472119	-1.04544			flgF	-4.35596	-1.49796	-1.46962	-2.75787
yjbJ	1.2722	0.115812	0.329049	0.786467			ynjH	-4.2981	-1.91541	-2.46386	-3.31402
ydhZ	1.26515	0.245021	0.217277	0.302814			pspB	-4.04557	-2.20089	-1.22336	-3.14376
qseB	1.23292	0.465321	0.789217	0.664457			ymdA	-3.90232	-1.6319	-2.12613	-2.444
yfdX	1.22577	0.179473	0.638795	0.434182			pspD	-3.77099	-2.07509	-1.23847	-3.15488
narV	-1.21858	-0.764364	-0.194115	-0.249912			pspC	-3.60629	-1.99885	-1.15892	-2.80828
puuD	1.21693	0.733225	0.553902	0.735735			modA	-3.30568	-1.62018	-1.59102	-2.49403
ycfJ	-1.20377	-0.906802	-0.796012	-0.400177			hypD	-3.2895	-1.74555	-1.96505	-2.61143
nanC	1.19488	0.937887	0.959114	0.044384			trg	-3.08378	-1.88955	-2.14412	-2.89497
argI	-1.19139	0.143966	0.652155	-0.138051			emtA	-3.0816	-2.23449	-2.45136	-2.34879
dsbB	-1.1864	-0.914567	-0.788467	-0.230398			gadB	3.03741	-2.42548	-2.57628	1.6243
ydfJ	1.18513	0.476807	0.466595	0.589067			yafY	-2.86984	-1.58252	-2.035	-2.74376
nrdG	1.17384	0.465872	0.454773	0.631653			modB	-2.84339	-1.83818	-1.66699	-2.41603
pgaD	1.16674	0.685379	0.439231	0.80894			modC	-2.62039	-1.93416	-1.91153	-2.42475
yedY	1.16475	0.831336	0.520145	0.0808002			uhpT	-2.4768	-1.22897	-1.62475	-2.29634
recT	1.16298	0.96411	0.619239	0.699827			hdeD	2.45981	-1.88563	-1.75212	1.32895
yqeG	1.15706	0.353034	0.529679	0.456534			aer	-2.09718	-1.67629	-1.92545	-1.89485
yifB	-1.1485	-0.795573	-0.760357	-0.344755			livH	-1.95633	-1.91037	-2.06027	-2.52991
ydhL	1.12854	0.774641	0.87422	0.463757			livG	-1.93604	-2.15993	-2.24603	-2.46477
yfdY	1.12487	0.732565	0.499952	-0.106215			livM	-1.90746	-1.91836	-2.04478	-2.48854
mcrB	-1.1184	0.166526	-0.736241	-0.777717			livF	-1.76859	-2.1456	-2.07995	-2.23482
ybiU	1.11405	0.540703	0.728297	-0.0667658			yciG	1.68617	-1.93115	-2.32626	2.54911
ybhK	-1.1098	-0.481494	-0.30459	0.225921			ykfB	-1.66075	-1.34895	-1.6408	-1.84215
tmpR	1.10715	0.640866	0.746379	0.113635			lamB	-1.5498	-2.10561	-2.3612	-2.7608
yccX	1.07624	0.598888	0.612764	0.51914			yciF	1.53546	-1.59707	-1.80958	2.52013
oxc	1.06351	0.451405	0.659566	0.587531			fadH	-1.41656	-1.52916	-1.53034	-1.4895
glcA	1.05503	0.642973	0.421577	0.336583			ybgA	1.34104	-1.27809	-1.41757	1.33488
puuP	1.04495	0.727155	0.663158	0.394175			malF	-0.941427	-1.22096	-1.36223	-1.42771
yffP	1.02535	0.454477	0.261151	0.22672			rzpR	0.885587	1.25017	1.43583	1.26744
ftnA	-1.02221	-0.643987	-0.140214	-0.35159
yedZ	1.00557	0.57367	0.475962	0.0123852
ydcC	0.989149	0.675641	0.338092	0.124042
tusE	0.972053	0.236387	-0.399075	0.20731
ycgM	0.96966	0.550427	0.426571	0.596628
yahA	0.958305	-0.0340034	-0.00949598	0.338124
pphA	0.942312	0.514043	0.449439	-0.243835
malF	-0.941427	0.279529	0.420801	0.486284
frc	0.895288	0.323529	0.482676	0.516623
gmd	-0.894795	0.39517	0.507242	-0.180496
fumC	0.893536	0.639566	-0.200429	0.484477
rzpR	0.885587	-0.364584	-0.550246	-0.381857
ydaV	0.879207	0.761299	0.539633	0.34893
ade	-0.867113	-0.416724	-0.361804	0.312407
gltS	0.795609	0.537093	0.697862	0.365137

## Sheet: regulated_in_sup
Genes unaffected by primary deletion, and modulated in suppressor strains.
Genes displayed in columns on the left are not differentially regulated in the null compared to WT, but are significantly different between the suppressors and WT (see Venn below).
Genes displayed in columns on the right are not differentially regulated in the null compared to WT, but are significantly different between the suppressors and the null (see Venn below).
Numbers in the Venn circles indicate genes that meet a false discovery rate p-value threshold < 0.01
Genes which overlap between the two lists are bold and shaded.
Genes in column A (comparisons to WT) were sorted by GO Terms. Go Term Categories significantly enriched in the regulated gene set are shown on the far right.
Suppressors with mutations at the rpoB/rpoC locus are printed in green.
Acid resistance genes shared with Conrad et al (ref. 5) are printed in red.
													Escherichia coli (REF)
Feature	log2 (WT / ∆dgk)	log2 (sup1 / WT)	log2 (sup2 / WT)	log2 (sup3 / WT)			Feature	log2 (WT / Δdgk)	log2 (sup1 / Δdgk)	log2 (sup2 / Δdgk)	log2 (sup3 / Δdgk)		GO biological process complete	# in database	# hits in list	expected # of hits	Fold Enrichment	Direction of enrichment (+ or -)	P value
glnK	0.334771	-3.33033	-2.72232	-2.93247			glnK	0.334771	-2.99555	-2.38755	-2.5977		Unclassified	1649	9	6.58	1.37	+	0
chiX	-0.183016	1.7654	2.37178	1.23062			ybaL	-0.321998	-1.1316	-1.01666	-1.01872		maltose transport	5	3	0.02	> 100	+	0.000804
sdhC	1.05839	-2.15226	-2.27672	-2.08214			chiX	-0.183016	1.58238	2.18876	1.0476		maltodextrin transport	5	3	0.02	> 100	+	0.000804
sdhA	0.742347	-2.09013	-2.07447	-1.76876			ylcH	1.35573	3.02782	2.61107	1.92564		polysaccharide transport	5	3	0.02	> 100	+	0.000804
sdhB	0.528948	-1.71177	-1.60342	-1.78206			ycaC	1.15649	-1.8711	-2.31288	1.33324		polysaccharide localization	5	3	0.02	> 100	+	0.000804
aldA	0.356105	-1.63819	-1.36483	-1.59593			aldA	0.356105	-1.28209	-1.00873	-1.23983		disaccharide transport	10	3	0.04	75.21	+	0.00635
nac	0.0288056	-1.27746	-1.13897	-1.17183			sra	0.768516	-1.3675	-1.58111	1.32108		oligosaccharide transport	11	3	0.04	68.37	+	0.00843
yehL	-0.0757797	1.29635	0.994761	1.07327			nac	0.0288056	-1.24866	-1.11016	-1.14302
mglA	-0.0639546	-1.36116	-1.47388	-1.30515			yehL	-0.0757797	1.22057	0.918981	0.997487
yfdQ	-0.786947	1.17639	1.2341	1.50794			mglA	-0.0639546	-1.42511	-1.53784	-1.36911
glcC	0.960868	-1.28689	-1.26334	-1.33374			mglB	-0.161551	-1.32466	-1.36458	-1.33434
yhdV	-0.0305807	1.50706	1.34043	1.03549			yhdV	-0.0305807	1.47648	1.30985	1.0049
fadB	0.0173227	-2.10052	-2.02027	-1.61323			mokA	1.63892	4.07566	3.48802	3.77018
spf	1.22459	1.38219	2.55834	1.62302			fadB	0.0173227	-2.08319	-2.00294	-1.59591
yjcB	0.385454	1.45535	2.45222	1.10554			spf	1.22459	2.60678	3.78293	2.8476
acs	0.794015	-2.25583	-2.52385	-1.82948			malG	-0.664735	-1.03084	-1.21987	-1.35824
							malE	-1.14853	-2.15706	-2.24979	-2.60286
							malK	-1.45535	-2.77951	-3.28916	-3.81246
							malM	-1.06788	-1.58171	-1.97577	-2.03455
							yjcB	0.385454	1.84081	2.83767	1.491

## Sheet: full dataset for Venn analysis
key	Feature	Description	Gene Name	logFC	adj.P.Val
wt_v_dgk	thrL	a	thrL	0.111363	0.929286
wt_v_dgk	thrA	a	thrA	0.45251	0.610726
wt_v_dgk	thrB	a	thrB	-0.192264	0.860988
wt_v_dgk	thrC	a	thrC	-0.246026	0.800526
wt_v_dgk	yaaX	a	yaaX	-0.265794	0.700297
wt_v_dgk	yaaA	a	yaaA	0.0623475	0.949668
wt_v_dgk	yaaJ	a	yaaJ	0.256143	0.735678
wt_v_dgk	talB	a	talB	0.0323363	0.990171
wt_v_dgk	mog	a	mog	-0.133509	0.860644
wt_v_dgk	satP	a	satP	-0.0721433	0.941289
wt_v_dgk	yaaW	a	yaaW	0.257229	0.651777
wt_v_dgk	yaaI	a	yaaI	0.069254	0.937981
wt_v_dgk	dnaK	a	dnaK	0.120551	0.940231
wt_v_dgk	dnaJ	a	dnaJ	-0.332114	0.731186
wt_v_dgk	insL1_1	a	insL1_1	-0.0228077	0.990273
wt_v_dgk	hokC	a	hokC	-6.64668	0.0599479
wt_v_dgk	mokC	a	mokC	0.470005	0.333447
wt_v_dgk	sokC	a	sokC	-0.0398249	0.982184
wt_v_dgk	nhaA	a	nhaA	0.690939	0.175027
wt_v_dgk	nhaR	a	nhaR	0.631899	0.215228
wt_v_dgk	insB1_1	a	insB1_1	0.0839317	0.93461
wt_v_dgk	insA_1	a	insA_1	-0.454134	0.409801
wt_v_dgk	rpsT	a	rpsT	-0.156293	0.901736
wt_v_dgk	yaaY	a	yaaY	0.227712	0.743416
wt_v_dgk	ribF	a	ribF	-0.370018	0.534715
wt_v_dgk	ileS	a	ileS	0.0433956	0.980381
wt_v_dgk	lspA	a	lspA	-0.395942	0.4138
wt_v_dgk	fkpB	a	fkpB	0.014449	0.994614
wt_v_dgk	ispH	a	ispH	-0.095812	0.935223
wt_v_dgk	rihC	a	rihC	-0.548591	0.150021
wt_v_dgk	dapB	a	dapB	-0.464403	0.548497
wt_v_dgk	carA	a	carA	-0.461642	0.685109
wt_v_dgk	carB	a	carB	-0.64192	0.548497
wt_v_dgk	caiF	a	caiF	0.189318	0.843864
wt_v_dgk	caiE	a	caiE	0.159163	0.871405
wt_v_dgk	caiD	a	caiD	0.473018	0.389738
wt_v_dgk	caiC	a	caiC	-0.0560547	0.944392
wt_v_dgk	caiB	a	caiB	0.258447	0.656601
wt_v_dgk	caiA	a	caiA	-0.114911	0.910757
wt_v_dgk	caiT	a	caiT	-0.227234	0.718483
wt_v_dgk	fixA	a	fixA	0.475941	0.570005
wt_v_dgk	fixB	a	fixB	0.201868	0.767392
wt_v_dgk	fixC	a	fixC	-0.356852	0.476301
wt_v_dgk	fixX	a	fixX	-0.71726	0.833281
wt_v_dgk	yaaU	a	yaaU	-0.430432	0.418839
wt_v_dgk	kefF	a	kefF	0.634071	0.0984816
wt_v_dgk	kefC	a	kefC	0.364578	0.548497
wt_v_dgk	folA	a	folA	0.739116	0.139771
wt_v_dgk	apaH	a	apaH	-0.172786	0.836559
wt_v_dgk	apaG	a	apaG	0.325259	0.665041
wt_v_dgk	rsmA	a	rsmA	-0.563434	0.287129
wt_v_dgk	pdxA	a	pdxA	-0.313699	0.699792
wt_v_dgk	surA	a	surA	-0.0025201	0.999927
wt_v_dgk	lptD	a	lptD	0.117383	0.929905
wt_v_dgk	djlA	a	djlA	-0.257468	0.570005
wt_v_dgk	yabP	a	yabP	1.02535	0.0622064
wt_v_dgk	rluA	a	rluA	0.431919	0.277794
wt_v_dgk	rapA	a	rapA	0.313795	0.61658
wt_v_dgk	polB	a	polB	0.181142	0.843033
wt_v_dgk	araD	a	araD	-0.739125	0.334334
wt_v_dgk	araC	a	araC	0.206457	0.734243
wt_v_dgk	yabI	a	yabI	-0.149064	0.862503
wt_v_dgk	thiQ	a	thiQ	-0.323448	0.559193
wt_v_dgk	thiP	a	thiP	-0.19487	0.751038
wt_v_dgk	thiB	a	thiB	-0.38496	0.588612
wt_v_dgk	sgrR	a	sgrR	-0.125849	0.904902
wt_v_dgk	sgrS	a	sgrS	0.845019	0.0774513
wt_v_dgk	sgrT	a	sgrT	0	1
wt_v_dgk	setA	a	setA	-0.373935	0.430213
wt_v_dgk	leuD	a	leuD	-0.0871113	0.944106
wt_v_dgk	leuC	a	leuC	-0.0468683	0.981541
wt_v_dgk	leuB	a	leuB	-0.0959016	0.947752
wt_v_dgk	leuA	a	leuA	0.0276109	0.992053
wt_v_dgk	leuL	a	leuL	-0.484613	0.504275
wt_v_dgk	leuO	a	leuO	0.992738	0.031226
wt_v_dgk	ilvI	a	ilvI	-0.734425	0.288795
wt_v_dgk	ilvH	a	ilvH	-0.845431	0.0932101
wt_v_dgk	cra	a	cra	-0.582667	0.290593
wt_v_dgk	mraZ	a	mraZ	-0.198382	0.830963
wt_v_dgk	rsmH	a	rsmH	-0.0708049	0.95597
wt_v_dgk	ftsL	a	ftsL	-0.0396622	0.981541
wt_v_dgk	ftsI	a	ftsI	0.0838889	0.937742
wt_v_dgk	murE	a	murE	-0.424454	0.505339
wt_v_dgk	murF	a	murF	-0.424763	0.53385
wt_v_dgk	mraY	a	mraY	-0.426436	0.40321
wt_v_dgk	murD	a	murD	-0.555049	0.334674
wt_v_dgk	ftsW	a	ftsW	-0.284753	0.604384
wt_v_dgk	murG	a	murG	-0.464839	0.375699
wt_v_dgk	murC	a	murC	-0.47453	0.342755
wt_v_dgk	ddlB	a	ddlB	-0.333975	0.644522
wt_v_dgk	ftsQ	a	ftsQ	-0.406927	0.532308
wt_v_dgk	ftsA	a	ftsA	-0.425312	0.516644
wt_v_dgk	ftsZ	a	ftsZ	-0.36252	0.632852
wt_v_dgk	lpxC	a	lpxC	-0.187412	0.8524
wt_v_dgk	secM	a	secM	-0.377234	0.604384
wt_v_dgk	secA	a	secA	-0.192017	0.855801
wt_v_dgk	mutT	a	mutT	-0.259732	0.623443
wt_v_dgk	yacG	a	yacG	-0.0391712	0.966526
wt_v_dgk	zapD	a	zapD	-0.105378	0.915074
wt_v_dgk	coaE	a	coaE	0.105659	0.929286
wt_v_dgk	guaC	a	guaC	-0.135252	0.921014
wt_v_dgk	hofC	a	hofC	0.0789674	0.929286
wt_v_dgk	hofB	a	hofB	-0.141719	0.89252
wt_v_dgk	ppdD	a	ppdD	0.0833739	0.954576
wt_v_dgk	nadC	a	nadC	-0.222963	0.800798
wt_v_dgk	ampD	a	ampD	0.0673776	0.958422
wt_v_dgk	ampE	a	ampE	-0.653825	0.329819
wt_v_dgk	aroP	a	aroP	-0.405683	0.610355
wt_v_dgk	pdhR	a	pdhR	-0.0310351	0.990184
wt_v_dgk	aceE	a	aceE	-0.334129	0.73397
wt_v_dgk	aceF	a	aceF	-0.681886	0.275976
wt_v_dgk	lpd	a	lpd	-0.0209231	0.993245
wt_v_dgk	yacH	a	yacH	0.556125	0.209011
wt_v_dgk	acnB	a	acnB	0.166037	0.867837
wt_v_dgk	yacL	a	yacL	0.22878	0.780182
wt_v_dgk	speD	a	speD	-0.0807287	0.959896
wt_v_dgk	speE	a	speE	-0.0292343	0.990723
wt_v_dgk	yacC	a	yacC	-0.144343	0.878089
wt_v_dgk	cueO	a	cueO	-0.704654	0.372767
wt_v_dgk	gcd	a	gcd	1.74003	0.00155172
wt_v_dgk	hpt	a	hpt	-0.0163011	0.993253
wt_v_dgk	can	a	can	0.443321	0.61223
wt_v_dgk	yadG	a	yadG	0.368353	0.498483
wt_v_dgk	yadH	a	yadH	0.411902	0.355359
wt_v_dgk	yadI	a	yadI	-0.61807	0.14111
wt_v_dgk	yadE	a	yadE	0.134966	0.869875
wt_v_dgk	panD	a	panD	0.371696	0.575676
wt_v_dgk	yadD	a	yadD	-0.291023	0.622708
wt_v_dgk	panC	a	panC	-0.19414	0.798514
wt_v_dgk	panB	a	panB	-0.322366	0.684828
wt_v_dgk	yadC	a	yadC	0.627517	0.215228
wt_v_dgk	yadK	a	yadK	0.44195	0.368885
wt_v_dgk	yadL	a	yadL	0.314709	0.719863
wt_v_dgk	yadM	a	yadM	0.418162	0.604384
wt_v_dgk	htrE	a	htrE	0.506759	0.345983
wt_v_dgk	yadV	a	yadV	0.107534	0.940242
wt_v_dgk	yadN	a	yadN	1.72213	0.0366798
wt_v_dgk	folK	a	folK	-1.09598	0.0148811
wt_v_dgk	pcnB	a	pcnB	-0.602678	0.38402
wt_v_dgk	gluQ	a	gluQ	0.136841	0.886075
wt_v_dgk	dksA	a	dksA	0.158739	0.830963
wt_v_dgk	sfsA	a	sfsA	0.925116	0.0878818
wt_v_dgk	ligT	a	ligT	-0.280247	0.663512
wt_v_dgk	hrpB	a	hrpB	-0.544307	0.196867
wt_v_dgk	mrcB	a	mrcB	-0.1034	0.930243
wt_v_dgk	fhuA	a	fhuA	-0.4149	0.618511
wt_v_dgk	fhuC	a	fhuC	-0.621957	0.0317369
wt_v_dgk	fhuD	a	fhuD	-0.803405	0.0838283
wt_v_dgk	fhuB	a	fhuB	-0.746108	0.0541256
wt_v_dgk	hemL	a	hemL	-0.120836	0.92177
wt_v_dgk	clcA	a	clcA	0.565325	0.292492
wt_v_dgk	erpA	a	erpA	-0.11765	0.883569
wt_v_dgk	yadS	a	yadS	-0.0654838	0.942068
wt_v_dgk	btuF	a	btuF	-0.802678	0.0925262
wt_v_dgk	mtn	a	mtn	-0.00677847	0.999102
wt_v_dgk	dgt	a	dgt	0.179738	0.846014
wt_v_dgk	degP	a	degP	0.171679	0.851931
wt_v_dgk	cdaR	a	cdaR	-0.18822	0.753791
wt_v_dgk	yaeH	a	yaeH	0.747502	0.214307
wt_v_dgk	yaeI	a	yaeI	-0.356942	0.388804
wt_v_dgk	dapD	a	dapD	-0.316048	0.686863
wt_v_dgk	glnD	a	glnD	0.229628	0.801304
wt_v_dgk	map	a	map	-0.0517556	0.979195
wt_v_dgk	tff	a	tff	-0.766387	0.225849
wt_v_dgk	rpsB	a	rpsB	-0.842433	0.126109
wt_v_dgk	tsf	a	tsf	-0.400046	0.570005
wt_v_dgk	pyrH	a	pyrH	-0.595541	0.197638
wt_v_dgk	frr	a	frr	0.100045	0.921922
wt_v_dgk	dxr	a	dxr	-0.0795915	0.937742
wt_v_dgk	ispU	a	ispU	-0.395788	0.470124
wt_v_dgk	cdsA	a	cdsA	-0.158994	0.843285
wt_v_dgk	rseP	a	rseP	-0.281407	0.63089
wt_v_dgk	bamA	a	bamA	-0.138074	0.9105
wt_v_dgk	skp	a	skp	-0.199197	0.824236
wt_v_dgk	lpxD	a	lpxD	-0.23534	0.763038
wt_v_dgk	fabZ	a	fabZ	-0.165769	0.863173
wt_v_dgk	lpxA	a	lpxA	-0.368737	0.527116
wt_v_dgk	lpxB	a	lpxB	-0.584438	0.147398
wt_v_dgk	rnhB	a	rnhB	-0.497431	0.376393
wt_v_dgk	dnaE	a	dnaE	-0.192252	0.843432
wt_v_dgk	accA	a	accA	0.180313	0.856405
wt_v_dgk	ldcC	a	ldcC	1.016	0.0230741
wt_v_dgk	yaeR	a	yaeR	0.356761	0.576852
wt_v_dgk	tilS	a	tilS	-0.360033	0.465913
wt_v_dgk	rof	a	rof	0.481445	0.300469
wt_v_dgk	yaeP	a	yaeP	0.775453	0.0626893
wt_v_dgk	yaeQ	a	yaeQ	0.0824048	0.928991
wt_v_dgk	arfB	a	arfB	0.128233	0.859662
wt_v_dgk	nlpE	a	nlpE	0.313244	0.62049
wt_v_dgk	yaeF	a	yaeF	-0.0687521	0.932463
wt_v_dgk	proS	a	proS	-0.168013	0.871405
wt_v_dgk	tsaA	a	tsaA	-0.489554	0.41878
wt_v_dgk	rcsF	a	rcsF	-0.244954	0.753635
wt_v_dgk	metQ	a	metQ	-1.13204	0.0245241
wt_v_dgk	metI	a	metI	-1.30015	0.00826039
wt_v_dgk	metN	a	metN	-0.742261	0.457598
wt_v_dgk	gmhB	a	gmhB	-0.578021	0.234588
wt_v_dgk	rrsH	a	rrsH	0.500057	0.683098
wt_v_dgk	ileV	a	ileV	-0.443117	0.470124
wt_v_dgk	alaV	a	alaV	-0.647542	0.82838
wt_v_dgk	rrlH	a	rrlH	0.168425	0.932463
wt_v_dgk	rrfH	a	rrfH	-0.296738	0.927169
wt_v_dgk	aspU	a	aspU	-0.592083	0.366767
wt_v_dgk	dkgB	a	dkgB	-0.304095	0.563393
wt_v_dgk	yafC	a	yafC	0.173981	0.831747
wt_v_dgk	yafD	a	yafD	0.0357492	0.983345
wt_v_dgk	yafE	a	yafE	0.18728	0.824236
wt_v_dgk	mltD	a	mltD	-0.178926	0.843033
wt_v_dgk	gloB	a	gloB	0.373363	0.492863
wt_v_dgk	yafS	a	yafS	0.277478	0.713188
wt_v_dgk	rnhA	a	rnhA	-0.26229	0.712832
wt_v_dgk	dnaQ	a	dnaQ	0.106127	0.929286
wt_v_dgk	aspV	a	aspV	-0.43035	0.588001
wt_v_dgk	yafT	a	yafT	0.0806748	0.93256
wt_v_dgk	ykfM	a	ykfM	-0.0022415	0.999927
wt_v_dgk	yafU	a	yafU	0.211836	0.843864
wt_v_dgk	yafF	a	yafF	0.360524	0.508207
wt_v_dgk	yafV	a	yafV	0.129199	0.860136
wt_v_dgk	ivy	a	ivy	0.393021	0.518041
wt_v_dgk	fadE	a	fadE	-0.920759	0.102929
wt_v_dgk	gmhA	a	gmhA	-0.292199	0.686536
wt_v_dgk	yafJ	a	yafJ	-0.0648758	0.954939
wt_v_dgk	yafK	a	yafK	-0.0944254	0.93461
wt_v_dgk	yafQ	a	yafQ	-0.152456	0.873571
wt_v_dgk	dinJ	a	dinJ	0.407071	0.547306
wt_v_dgk	yafL	a	yafL	0.675467	0.0690088
wt_v_dgk	rayT	a	rayT	0.0914934	0.911719
wt_v_dgk	lfhA	a	lfhA	0.145287	0.857979
wt_v_dgk	lafU	a	lafU	-0.149134	0.860136
wt_v_dgk	dinB	a	dinB	0.129376	0.843033
wt_v_dgk	yafN	a	yafN	0.610947	0.138626
wt_v_dgk	yafO	a	yafO	0.481592	0.285338
wt_v_dgk	yafP	a	yafP	0.379988	0.534715
wt_v_dgk	ykfJ	a	ykfJ	1.0302	0.377296
wt_v_dgk	prfH	a	prfH	-0.00914409	0.997528
wt_v_dgk	pepD	a	pepD	0.0105675	0.998229
wt_v_dgk	gpt	a	gpt	-0.115302	0.93461
wt_v_dgk	frsA	a	frsA	0.147705	0.863173
wt_v_dgk	crl	a	crl	0.918	0.0401989
wt_v_dgk	phoE	a	phoE	0.851977	0.0331925
wt_v_dgk	proB	a	proB	-0.112152	0.929286
wt_v_dgk	proA	a	proA	0.0980832	0.930324
wt_v_dgk	thrW	a	thrW	-0.0870081	0.932548
wt_v_dgk	ykfN	a	ykfN	-0.620324	0.656032
wt_v_dgk	ykfI	a	ykfI	0.224948	0.833941
wt_v_dgk	yafW	a	yafW	-0.30795	0.756511
wt_v_dgk	ykfH	a	ykfH	0.224629	0.836997
wt_v_dgk	ykfG	a	ykfG	0.0204891	0.990184
wt_v_dgk	yafX	a	yafX	-0.266513	0.581823
wt_v_dgk	ykfF	a	ykfF	-1.04994	0.00535259
wt_v_dgk	ykfB	a	ykfB	-1.66075	6.76e-05
wt_v_dgk	yafY	a	yafY	-2.86984	8.2e-14
wt_v_dgk	ykfL	a	ykfL	0.356704	0.587076
wt_v_dgk	ykfK	a	ykfK	-0.455761	0.592965
wt_v_dgk	yafZ	a	yafZ	-0.867502	0.0315032
wt_v_dgk	ykfA	a	ykfA	0.199117	0.701221
wt_v_dgk	perR	a	perR	-0.148199	0.804847
wt_v_dgk	insN	a	insN	0.273015	0.581823
wt_v_dgk	insI1_1	a	insI1_1	-0.141193	0.860136
wt_v_dgk	eyeA	a	eyeA	-0.16892	0.943457
wt_v_dgk	ykfC	a	ykfC	0.0348239	0.975637
wt_v_dgk	insH1_1	a	insH1_1	-0.442154	0.512476
wt_v_dgk	mmuP	a	mmuP	-0.450649	0.443722
wt_v_dgk	mmuM	a	mmuM	-0.396367	0.279094
wt_v_dgk	afuC	a	afuC	0.00999862	0.99683
wt_v_dgk	afuB	a	afuB	0.45287	0.498883
wt_v_dgk	insB1_2	a	insB1_2	-0.112544	0.899245
wt_v_dgk	insA_2	a	insA_2	-0.711439	0.13484
wt_v_dgk	insI1_2	a	insI1_2	-0.131349	0.864871
wt_v_dgk	insX	a	insX	-0.334543	0.446223
wt_v_dgk	yagB	a	yagB	-0.0758007	0.928972
wt_v_dgk	yagA	a	yagA	0.216297	0.859171
wt_v_dgk	yagE	a	yagE	-1.04764	0.00771462
wt_v_dgk	yagF	a	yagF	-0.973318	0.00414623
wt_v_dgk	yagG	a	yagG	0.399712	0.526517
wt_v_dgk	yagH	a	yagH	-0.0604379	0.960894
wt_v_dgk	yagI	a	yagI	-0.519462	0.24815
wt_v_dgk	argF	a	argF	-1.35939	0.000966993
wt_v_dgk	ykgS	a	ykgS	0.158268	0.753791
wt_v_dgk	insB1_3	a	insB1_3	-0.103776	0.921491
wt_v_dgk	insA_3	a	insA_3	-0.609289	0.247111
wt_v_dgk	yagJ	a	yagJ	-0.09856	0.917977
wt_v_dgk	yagK	a	yagK	0.135816	0.87754
wt_v_dgk	yagL	a	yagL	0.198304	0.873829
wt_v_dgk	yagM	a	yagM	0.0107623	0.998694
wt_v_dgk	yagN	a	yagN	-0.460276	0.398449
wt_v_dgk	intF	a	intF	0.00842388	0.998229
wt_v_dgk	ptwF	a	ptwF	0	1
wt_v_dgk	yagP	a	yagP	0.389678	0.612642
wt_v_dgk	ykgT	a	ykgT	0.0427142	0.990273
wt_v_dgk	paoD	a	paoD	0.907697	0.045306
wt_v_dgk	paoC	a	paoC	0.964158	0.027379
wt_v_dgk	paoB	a	paoB	1.31631	0.000367096
wt_v_dgk	paoA	a	paoA	1.28366	0.00608583
wt_v_dgk	yagU	a	yagU	0.158382	0.860136
wt_v_dgk	ykgJ	a	ykgJ	0.536292	0.282975
wt_v_dgk	ecpE	a	ecpE	0.196138	0.765483
wt_v_dgk	ecpD	a	ecpD	0.110419	0.927698
wt_v_dgk	ecpC	a	ecpC	0.0439931	0.968758
wt_v_dgk	ecpB	a	ecpB	-0.126945	0.912938
wt_v_dgk	ecpA	a	ecpA	-0.115896	0.87754
wt_v_dgk	ecpR	a	ecpR	0.140121	0.927169
wt_v_dgk	ykgL	a	ykgL	1.30731	0.175027
wt_v_dgk	ykgO	a	ykgO	0.570737	0.856405
wt_v_dgk	ykgM	a	ykgM	0.514745	0.53385
wt_v_dgk	ykgR	a	ykgR	-0.337719	0.936162
wt_v_dgk	ykgP	a	ykgP	2.60264	0.674225
wt_v_dgk	eaeH	a	eaeH	0.0529176	0.974021
wt_v_dgk	insE1_1	a	insE1_1	0.23271	0.685109
wt_v_dgk	insF1_1	a	insF1_1	-0.113828	0.879476
wt_v_dgk	ykgA	a	ykgA	-0.0630077	0.946366
wt_v_dgk	ykgQ	a	ykgQ	0.193203	0.974021
wt_v_dgk	rclC	a	rclC	0.116212	0.933231
wt_v_dgk	rclB	a	rclB	0.621872	0.61223
wt_v_dgk	rclA	a	rclA	1.14848	0.00186366
wt_v_dgk	rclR	a	rclR	0.051037	0.964882
wt_v_dgk	ykgE	a	ykgE	0.166748	0.820151
wt_v_dgk	ykgF	a	ykgF	0.181112	0.79337
wt_v_dgk	ykgG	a	ykgG	0.234042	0.730766
wt_v_dgk	ykgH	a	ykgH	-0.775153	0.459829
wt_v_dgk	betA	a	betA	-0.659864	0.158882
wt_v_dgk	betB	a	betB	-0.339184	0.671485
wt_v_dgk	betI	a	betI	-0.122689	0.89252
wt_v_dgk	betT	a	betT	0.171317	0.87698
wt_v_dgk	yahA	a	yahA	0.958305	0.00680079
wt_v_dgk	yahB	a	yahB	-0.127188	0.89252
wt_v_dgk	yahC	a	yahC	0.0937902	0.954576
wt_v_dgk	yahD	a	yahD	0.826141	0.0440616
wt_v_dgk	yahE	a	yahE	0.770937	0.225161
wt_v_dgk	yahF	a	yahF	-0.0218261	0.990273
wt_v_dgk	yahG	a	yahG	0.213464	0.69918
wt_v_dgk	yahI	a	yahI	0.230323	0.669149
wt_v_dgk	yahJ	a	yahJ	-0.181926	0.799309
wt_v_dgk	yahK	a	yahK	0.899663	0.0558843
wt_v_dgk	yahL	a	yahL	1.6971	0.0131726
wt_v_dgk	yahM	a	yahM	0.835764	0.122482
wt_v_dgk	yahN	a	yahN	-0.0824667	0.935211
wt_v_dgk	yahO	a	yahO	1.22369	0.0549094
wt_v_dgk	prpR	a	prpR	1.56051	0.0003649
wt_v_dgk	prpB	a	prpB	0.395329	0.457598
wt_v_dgk	prpC	a	prpC	0.0761766	0.959896
wt_v_dgk	prpD	a	prpD	-0.52147	0.192656
wt_v_dgk	prpE	a	prpE	-0.435269	0.406897
wt_v_dgk	codB	a	codB	0.0740233	0.933231
wt_v_dgk	codA	a	codA	0.129492	0.927169
wt_v_dgk	cynR	a	cynR	-0.44232	0.215444
wt_v_dgk	cynT	a	cynT	-0.0279088	0.9812
wt_v_dgk	cynS	a	cynS	-0.345667	0.434981
wt_v_dgk	cynX	a	cynX	0.0252915	0.986243
wt_v_dgk	lacA	a	lacA	0.394612	0.474017
wt_v_dgk	lacY	a	lacY	0.0773433	0.939685
wt_v_dgk	lacZ	a	lacZ	0.00112889	0.999927
wt_v_dgk	lacI	a	lacI	-0.093809	0.929691
wt_v_dgk	mhpR	a	mhpR	1.49448	0.00583724
wt_v_dgk	mhpA	a	mhpA	0.852477	0.0639765
wt_v_dgk	mhpB	a	mhpB	-0.456306	0.574001
wt_v_dgk	mhpC	a	mhpC	-0.0740567	0.932431
wt_v_dgk	mhpD	a	mhpD	0.185452	0.739855
wt_v_dgk	mhpF	a	mhpF	-0.0189482	0.990723
wt_v_dgk	mhpE	a	mhpE	0.0639942	0.957194
wt_v_dgk	mhpT	a	mhpT	-0.249866	0.658322
wt_v_dgk	yaiL	a	yaiL	0.324531	0.4731
wt_v_dgk	frmB	a	frmB	0.169486	0.74742
wt_v_dgk	frmA	a	frmA	0.198769	0.815887
wt_v_dgk	frmR	a	frmR	-0.0674659	0.954114
wt_v_dgk	yaiO	a	yaiO	0.686156	0.0782818
wt_v_dgk	yaiX	a	yaiX	0.412591	0.454514
wt_v_dgk	insC1_1	a	insC1_1	0.299913	0.63089
wt_v_dgk	insD1_1	a	insD1_1	0.108634	0.872198
wt_v_dgk	yaiP	a	yaiP	1.28423	0.000741479
wt_v_dgk	yaiS	a	yaiS	0.636829	0.62049
wt_v_dgk	tauA	a	tauA	-0.350608	0.701278
wt_v_dgk	tauB	a	tauB	-0.454213	0.352643
wt_v_dgk	tauC	a	tauC	0.21311	0.726413
wt_v_dgk	tauD	a	tauD	0.127846	0.843135
wt_v_dgk	hemB	a	hemB	0.260952	0.733071
wt_v_dgk	yaiT	a	yaiT	0.268086	0.69918
wt_v_dgk	insF1_2	a	insF1_2	-0.198916	0.714205
wt_v_dgk	insE1_2	a	insE1_2	0.125866	0.866778
wt_v_dgk	yaiV	a	yaiV	0.867365	0.238219
wt_v_dgk	ampH	a	ampH	-0.49221	0.273383
wt_v_dgk	sbmA	a	sbmA	-0.0774985	0.954921
wt_v_dgk	yaiW	a	yaiW	-0.162316	0.833281
wt_v_dgk	yaiY	a	yaiY	-0.128267	0.888343
wt_v_dgk	yaiZ	a	yaiZ	-0.76765	0.0385996
wt_v_dgk	ddlA	a	ddlA	0.0887645	0.941629
wt_v_dgk	iraP	a	iraP	0.704586	0.0137945
wt_v_dgk	phoA	a	phoA	0.431658	0.45259
wt_v_dgk	psiF	a	psiF	1.78282	3.26e-06
wt_v_dgk	yaiC	a	yaiC	-0.0916781	0.922216
wt_v_dgk	proC	a	proC	0.621708	0.290212
wt_v_dgk	yaiI	a	yaiI	-0.456136	0.460812
wt_v_dgk	aroL	a	aroL	-0.762101	0.225254
wt_v_dgk	yaiA	a	yaiA	1.29092	0.00545764
wt_v_dgk	aroM	a	aroM	0.156918	0.843586
wt_v_dgk	yaiE	a	yaiE	0.179291	0.837961
wt_v_dgk	ykiA	a	ykiA	0.519962	0.136908
wt_v_dgk	rdgC	a	rdgC	0.106588	0.929243
wt_v_dgk	mak	a	mak	0.352234	0.532308
wt_v_dgk	araJ	a	araJ	0.148354	0.855759
wt_v_dgk	sbcC	a	sbcC	-0.152992	0.862503
wt_v_dgk	sbcD	a	sbcD	-0.0172275	0.992053
wt_v_dgk	phoB	a	phoB	0.160461	0.859671
wt_v_dgk	phoR	a	phoR	0.404949	0.286203
wt_v_dgk	brnQ	a	brnQ	0.0432608	0.975646
wt_v_dgk	proY	a	proY	-0.185402	0.77225
wt_v_dgk	malZ	a	malZ	-0.16718	0.772337
wt_v_dgk	acpH	a	acpH	0.287096	0.516644
wt_v_dgk	queA	a	queA	-0.331681	0.634547
wt_v_dgk	tgt	a	tgt	-0.0607303	0.965199
wt_v_dgk	yajC	a	yajC	-0.146199	0.916977
wt_v_dgk	secD	a	secD	-0.192669	0.815349
wt_v_dgk	secF	a	secF	-0.38184	0.537899
wt_v_dgk	yajD	a	yajD	0.0200122	0.992353
wt_v_dgk	tsx	a	tsx	-0.570689	0.28807
wt_v_dgk	yajI	a	yajI	0.80367	0.0521885
wt_v_dgk	nrdR	a	nrdR	-0.168828	0.859261
wt_v_dgk	ribD	a	ribD	-0.209363	0.789373
wt_v_dgk	ribE	a	ribE	-0.394778	0.505339
wt_v_dgk	nusB	a	nusB	-0.851439	0.0112323
wt_v_dgk	thiL	a	thiL	-0.78657	0.0352596
wt_v_dgk	pgpA	a	pgpA	0.490544	0.392877
wt_v_dgk	yajO	a	yajO	0.933138	0.0815658
wt_v_dgk	dxs	a	dxs	-0.165425	0.871485
wt_v_dgk	ispA	a	ispA	-0.317143	0.697562
wt_v_dgk	xseB	a	xseB	-0.426096	0.555558
wt_v_dgk	thiI	a	thiI	-0.36511	0.691142
wt_v_dgk	yajL	a	yajL	0.305081	0.53066
wt_v_dgk	panE	a	panE	0.428297	0.455269
wt_v_dgk	yajQ	a	yajQ	-0.187856	0.82838
wt_v_dgk	yajR	a	yajR	-0.346862	0.423308
wt_v_dgk	cyoE	a	cyoE	-0.533312	0.419501
wt_v_dgk	cyoD	a	cyoD	-0.541586	0.265905
wt_v_dgk	cyoC	a	cyoC	-0.28438	0.765483
wt_v_dgk	cyoB	a	cyoB	-0.0736955	0.96467
wt_v_dgk	cyoA	a	cyoA	0.171124	0.890778
wt_v_dgk	ampG	a	ampG	-0.397402	0.492863
wt_v_dgk	yajG	a	yajG	-0.130567	0.927169
wt_v_dgk	bolA	a	bolA	1.92828	1.35e-05
wt_v_dgk	tig	a	tig	-0.449974	0.597231
wt_v_dgk	clpP	a	clpP	0.373524	0.531256
wt_v_dgk	clpX	a	clpX	0.502445	0.409801
wt_v_dgk	lon	a	lon	0.264331	0.778209
wt_v_dgk	hupB	a	hupB	-0.409277	0.588001
wt_v_dgk	ppiD	a	ppiD	-0.0781416	0.95684
wt_v_dgk	ybaV	a	ybaV	0.0130768	0.993439
wt_v_dgk	fadM	a	fadM	-0.630601	0.204774
wt_v_dgk	queC	a	queC	-0.373449	0.366994
wt_v_dgk	ybaE	a	ybaE	-0.753638	0.0815658
wt_v_dgk	cof	a	cof	0.0515687	0.96769
wt_v_dgk	ybaO	a	ybaO	0.278055	0.568484
wt_v_dgk	mdlA	a	mdlA	0.282816	0.537899
wt_v_dgk	mdlB	a	mdlB	0.236778	0.685663
wt_v_dgk	glnK	a	glnK	0.334771	0.843586
wt_v_dgk	amtB	a	amtB	0.00307864	0.999927
wt_v_dgk	tesB	a	tesB	0.381777	0.548497
wt_v_dgk	ybaY	a	ybaY	1.61103	0.000741479
wt_v_dgk	ybaZ	a	ybaZ	-0.148284	0.795773
wt_v_dgk	ffs	a	ffs	0.800192	0.309119
wt_v_dgk	ybaA	a	ybaA	0.404141	0.416959
wt_v_dgk	ylaB	a	ylaB	0.546469	0.273415
wt_v_dgk	ylaC	a	ylaC	0.408588	0.434981
wt_v_dgk	maa	a	maa	0.796668	0.09926
wt_v_dgk	hha	a	hha	0.630309	0.301402
wt_v_dgk	tomB	a	tomB	0.623197	0.368885
wt_v_dgk	acrB	a	acrB	0.10645	0.932463
wt_v_dgk	acrA	a	acrA	0.219617	0.820468
wt_v_dgk	acrR	a	acrR	0.512008	0.419525
wt_v_dgk	mscK	a	mscK	-0.259956	0.710266
wt_v_dgk	ybaM	a	ybaM	-0.3052	0.623443
wt_v_dgk	priC	a	priC	0.12331	0.879832
wt_v_dgk	ybaN	a	ybaN	-0.07422	0.939685
wt_v_dgk	apt	a	apt	-0.16397	0.89142
wt_v_dgk	dnaX	a	dnaX	-0.130004	0.896599
wt_v_dgk	ybaB	a	ybaB	-0.458123	0.516644
wt_v_dgk	recR	a	recR	-0.437112	0.508207
wt_v_dgk	htpG	a	htpG	0.0995152	0.958422
wt_v_dgk	adk	a	adk	0.133433	0.923055
wt_v_dgk	hemH	a	hemH	0.373053	0.451274
wt_v_dgk	aes	a	aes	0.523713	0.136908
wt_v_dgk	gsk	a	gsk	-0.30429	0.634547
wt_v_dgk	ybaL	a	ybaL	-0.321998	0.574937
wt_v_dgk	fsr	a	fsr	0.0352794	0.96769
wt_v_dgk	ushA	a	ushA	0.448082	0.454708
wt_v_dgk	ybaK	a	ybaK	0.165086	0.772337
wt_v_dgk	chiX	a	chiX	-0.183016	0.789373
wt_v_dgk	ybaP	a	ybaP	-0.290871	0.644522
wt_v_dgk	ybaQ	a	ybaQ	0.149559	0.845875
wt_v_dgk	copA	a	copA	-0.547327	0.531176
wt_v_dgk	glsA	a	glsA	3.18552	0
wt_v_dgk	ybaT	a	ybaT	1.67332	2.54e-05
wt_v_dgk	cueR	a	cueR	0.241332	0.663204
wt_v_dgk	ybbJ	a	ybbJ	0.559719	0.241875
wt_v_dgk	qmcA	a	qmcA	0.403906	0.541004
wt_v_dgk	fetA	a	fetA	-0.0188805	0.993253
wt_v_dgk	fetB	a	fetB	-0.33371	0.455317
wt_v_dgk	ybbN	a	ybbN	-0.095147	0.933231
wt_v_dgk	ybbO	a	ybbO	0.00361226	0.999927
wt_v_dgk	tesA	a	tesA	-0.186154	0.830139
wt_v_dgk	ybbA	a	ybbA	-0.0111684	0.997528
wt_v_dgk	ybbP	a	ybbP	0.188214	0.765483
wt_v_dgk	rhsD	a	rhsD	0.118457	0.889015
wt_v_dgk	ybbC	a	ybbC	0.025195	0.992053
wt_v_dgk	rhsH	a	rhsH	-0.139679	0.843586
wt_v_dgk	ybbD	a	ybbD	0.124925	0.930716
wt_v_dgk	ylbI	a	ylbI	0.510125	0.929905
wt_v_dgk	ylbG	a	ylbG	0.000962201	0.999927
wt_v_dgk	mnmH	a	mnmH	-0.556399	0.045306
wt_v_dgk	allS	a	allS	0.153901	0.80017
wt_v_dgk	allA	a	allA	-0.268726	0.624384
wt_v_dgk	allR	a	allR	0.206953	0.693971
wt_v_dgk	gcl	a	gcl	0.600963	0.207773
wt_v_dgk	hyi	a	hyi	0.719737	0.0944649
wt_v_dgk	glxR	a	glxR	-0.349052	0.699109
wt_v_dgk	ybbW	a	ybbW	0.1116	0.941629
wt_v_dgk	allB	a	allB	0.851544	0.0899208
wt_v_dgk	ybbY	a	ybbY	1.02135	0.00213647
wt_v_dgk	glxK	a	glxK	0.575043	0.314677
wt_v_dgk	allE	a	allE	0.684028	0.159511
wt_v_dgk	allC	a	allC	0.280888	0.683761
wt_v_dgk	allD	a	allD	-0.00900803	0.998937
wt_v_dgk	fdrA	a	fdrA	-0.143113	0.882478
wt_v_dgk	ylbE	a	ylbE	0.373223	0.401831
wt_v_dgk	ylbF	a	ylbF	-0.0319143	0.979195
wt_v_dgk	ybcF	a	ybcF	0.687051	0.341008
wt_v_dgk	purK	a	purK	-0.118787	0.960894
wt_v_dgk	purE	a	purE	-0.25542	0.908986
wt_v_dgk	lpxH	a	lpxH	-0.55754	0.433711
wt_v_dgk	ppiB	a	ppiB	0.140184	0.918072
wt_v_dgk	cysS	a	cysS	-0.0696279	0.963993
wt_v_dgk	ybcI	a	ybcI	0.286479	0.681264
wt_v_dgk	ybcJ	a	ybcJ	-0.364416	0.55655
wt_v_dgk	folD	a	folD	-0.215508	0.833281
wt_v_dgk	sfmA	a	sfmA	0.86332	0.341207
wt_v_dgk	sfmC	a	sfmC	1.51641	0.0622064
wt_v_dgk	sfmD	a	sfmD	0.0907216	0.928972
wt_v_dgk	sfmH	a	sfmH	0.0306622	0.993253
wt_v_dgk	sfmF	a	sfmF	1.14228	0.132459
wt_v_dgk	sfmZ	a	sfmZ	-0.00192268	0.999927
wt_v_dgk	argU	a	argU	-0.376561	0.479165
wt_v_dgk	intD	a	intD	-0.091548	0.883256
wt_v_dgk	xisD	a	xisD	0.063824	0.95597
wt_v_dgk	exoD	a	exoD	-0.56888	0.170407
wt_v_dgk	peaD	a	peaD	0.154707	0.863787
wt_v_dgk	renD	a	renD	0.515312	0.418839
wt_v_dgk	insE1_3	a	insE1_3	0.143986	0.837048
wt_v_dgk	insF1_3	a	insF1_3	-0.217175	0.697928
wt_v_dgk	emrE	a	emrE	-0.34513	0.601939
wt_v_dgk	ybcK	a	ybcK	0.726168	0.475912
wt_v_dgk	ybcL	a	ybcL	0.566663	0.283851
wt_v_dgk	ybcM	a	ybcM	0.90868	0.0965786
wt_v_dgk	ylcH	a	ylcH	1.35573	0.10235
wt_v_dgk	ybcN	a	ybcN	0.137369	0.935223
wt_v_dgk	ninE	a	ninE	0.635716	0.604513
wt_v_dgk	ybcO	a	ybcO	0.0722291	0.966526
wt_v_dgk	rusA	a	rusA	1.0655	0.208068
wt_v_dgk	ylcG	a	ylcG	1.50113	0.230083
wt_v_dgk	quuD	a	quuD	-0.0492374	0.981851
wt_v_dgk	nmpC	a	nmpC	-1.65086	0.0103497
wt_v_dgk	insH1_2	a	insH1_2	-0.457326	0.478079
wt_v_dgk	essD	a	essD	-0.105443	0.929286
wt_v_dgk	rrrD	a	rrrD	0.133653	0.859662
wt_v_dgk	rzpD	a	rzpD	-0.320309	0.564329
wt_v_dgk	rzoD	a	rzoD	3.26932	0.558043
wt_v_dgk	borD	a	borD	-1.29842	0.111811
wt_v_dgk	ybcV	a	ybcV	-0.183143	0.879476
wt_v_dgk	ybcW	a	ybcW	0.422153	0.634547
wt_v_dgk	ylcI	a	ylcI	-0.971325	0.381466
wt_v_dgk	nohD	a	nohD	0.00859052	0.998229
wt_v_dgk	aaaD	a	aaaD	0.97805	0.0143925
wt_v_dgk	tfaD	a	tfaD	0.321431	0.638098
wt_v_dgk	ybcY	a	ybcY	0.333214	0.62049
wt_v_dgk	tfaX	a	tfaX	-0.766728	0.62049
wt_v_dgk	appY	a	appY	1.28687	0.000112647
wt_v_dgk	ompT	a	ompT	-0.646765	0.452162
wt_v_dgk	pauD	a	pauD	0	1
wt_v_dgk	envY	a	envY	0.164813	0.741682
wt_v_dgk	ybcH	a	ybcH	0.325708	0.53385
wt_v_dgk	nfrA	a	nfrA	0.307978	0.548497
wt_v_dgk	nfrB	a	nfrB	0.494063	0.222068
wt_v_dgk	cusS	a	cusS	-0.545962	0.576576
wt_v_dgk	cusR	a	cusR	-0.913998	0.332181
wt_v_dgk	cusC	a	cusC	-1.58038	0.449955
wt_v_dgk	cusF	a	cusF	0.235378	0.954576
wt_v_dgk	cusB	a	cusB	0.0751271	0.990723
wt_v_dgk	cusA	a	cusA	0.360183	0.82318
wt_v_dgk	pheP	a	pheP	0.127533	0.884242
wt_v_dgk	ybdG	a	ybdG	-0.105478	0.879832
wt_v_dgk	nfsB	a	nfsB	-0.320211	0.693782
wt_v_dgk	ybdF	a	ybdF	0.0519712	0.966558
wt_v_dgk	ybdJ	a	ybdJ	0.47868	0.374904
wt_v_dgk	ybdK	a	ybdK	1.85063	2.2e-05
wt_v_dgk	sokE	a	sokE	0.477694	0.634483
wt_v_dgk	hokE	a	hokE	0.444893	0.588069
wt_v_dgk	insL1_2	a	insL1_2	-0.033942	0.981541
wt_v_dgk	entD	a	entD	-0.836244	0.203021
wt_v_dgk	fepA	a	fepA	-0.779897	0.365372
wt_v_dgk	fes	a	fes	-0.675175	0.222068
wt_v_dgk	ybdZ	a	ybdZ	-0.612539	0.308815
wt_v_dgk	entF	a	entF	-0.522292	0.498483
wt_v_dgk	fepE	a	fepE	-0.695973	0.112693
wt_v_dgk	fepC	a	fepC	-0.376227	0.548497
wt_v_dgk	fepG	a	fepG	-0.653583	0.224069
wt_v_dgk	fepD	a	fepD	-0.508633	0.253867
wt_v_dgk	entS	a	entS	-0.373509	0.610315
wt_v_dgk	fepB	a	fepB	-0.180249	0.859662
wt_v_dgk	entC	a	entC	-0.195716	0.863173
wt_v_dgk	entE	a	entE	-0.250221	0.817003
wt_v_dgk	entB	a	entB	-0.434564	0.642572
wt_v_dgk	entA	a	entA	-0.613826	0.433711
wt_v_dgk	entH	a	entH	-0.618553	0.328666
wt_v_dgk	cstA	a	cstA	-0.415189	0.502605
wt_v_dgk	ybdD	a	ybdD	0.0993989	0.923055
wt_v_dgk	ybdH	a	ybdH	-0.127598	0.920006
wt_v_dgk	ybdL	a	ybdL	-0.34793	0.68935
wt_v_dgk	ybdM	a	ybdM	0.565254	0.060074
wt_v_dgk	ybdN	a	ybdN	0.6445	0.0925262
wt_v_dgk	ybdO	a	ybdO	0.097639	0.921014
wt_v_dgk	dsbG	a	dsbG	0.518945	0.341617
wt_v_dgk	ahpC	a	ahpC	-0.33794	0.722278
wt_v_dgk	ahpF	a	ahpF	0.094168	0.938859
wt_v_dgk	uspG	a	uspG	0.818691	0.225254
wt_v_dgk	ybdR	a	ybdR	0.704522	0.0662442
wt_v_dgk	rnk	a	rnk	0.0261796	0.980018
wt_v_dgk	rna	a	rna	-0.0245168	0.990524
wt_v_dgk	citT	a	citT	0.045923	0.966147
wt_v_dgk	citG	a	citG	-0.0435109	0.966526
wt_v_dgk	citX	a	citX	-1.03004	0.178458
wt_v_dgk	citF	a	citF	-0.0535978	0.96769
wt_v_dgk	citE	a	citE	-0.23777	0.722278
wt_v_dgk	citD	a	citD	0.251	0.931912
wt_v_dgk	citC	a	citC	-0.243189	0.715243
wt_v_dgk	citA	a	citA	-0.319544	0.440777
wt_v_dgk	citB	a	citB	0.160881	0.827413
wt_v_dgk	dcuC	a	dcuC	-0.601395	0.592965
wt_v_dgk	pagP	a	pagP	0.468721	0.431142
wt_v_dgk	cspE	a	cspE	-0.448568	0.541004
wt_v_dgk	flc	a	flc	0.204444	0.731186
wt_v_dgk	ybeM	a	ybeM	0.554041	0.209179
wt_v_dgk	tatE	a	tatE	0.180274	0.833281
wt_v_dgk	lipA	a	lipA	0.135364	0.877812
wt_v_dgk	ybeF	a	ybeF	0.373956	0.398915
wt_v_dgk	lipB	a	lipB	-0.236187	0.815542
wt_v_dgk	ybeD	a	ybeD	0.293924	0.606772
wt_v_dgk	dacA	a	dacA	-0.0314028	0.990184
wt_v_dgk	rlpA	a	rlpA	-0.107837	0.923009
wt_v_dgk	mrdB	a	mrdB	0.10078	0.921491
wt_v_dgk	mrdA	a	mrdA	-0.0118724	0.997624
wt_v_dgk	rlmH	a	rlmH	-0.153894	0.862527
wt_v_dgk	rsfS	a	rsfS	-0.155893	0.872045
wt_v_dgk	cobC	a	cobC	0.36231	0.34699
wt_v_dgk	nadD	a	nadD	0.166463	0.875845
wt_v_dgk	holA	a	holA	-0.0934533	0.937742
wt_v_dgk	lptE	a	lptE	-0.0197976	0.991568
wt_v_dgk	leuS	a	leuS	-0.0403961	0.980379
wt_v_dgk	ybeL	a	ybeL	1.55705	0.000316741
wt_v_dgk	ybeQ	a	ybeQ	0.608262	0.10235
wt_v_dgk	ybeR	a	ybeR	0.862169	0.104422
wt_v_dgk	djlB	a	djlB	0.253752	0.683541
wt_v_dgk	ybeT	a	ybeT	0.491856	0.564329
wt_v_dgk	ybeU	a	ybeU	0.345076	0.473266
wt_v_dgk	djlC	a	djlC	-0.0917579	0.920006
wt_v_dgk	hscC	a	hscC	-0.0963872	0.885976
wt_v_dgk	rihA	a	rihA	-0.959668	0.059321
wt_v_dgk	gltL	a	gltL	-0.223461	0.603844
wt_v_dgk	gltK	a	gltK	-0.238536	0.586462
wt_v_dgk	gltJ	a	gltJ	-0.184964	0.752586
wt_v_dgk	gltI	a	gltI	0.187825	0.826815
wt_v_dgk	insH1_3	a	insH1_3	-0.462289	0.475912
wt_v_dgk	lnt	a	lnt	0.104261	0.931912
wt_v_dgk	ybeX	a	ybeX	0.0752559	0.941289
wt_v_dgk	ybeY	a	ybeY	0.13303	0.884242
wt_v_dgk	ybeZ	a	ybeZ	0.439881	0.450129
wt_v_dgk	miaB	a	miaB	0.0646717	0.959896
wt_v_dgk	ubiF	a	ubiF	0.31166	0.591004
wt_v_dgk	glnX	a	glnX	0.0368679	0.981541
wt_v_dgk	glnV	a	glnV	0.291648	0.652844
wt_v_dgk	metU	a	metU	-0.162449	0.885616
wt_v_dgk	glnW	a	glnW	-0.276455	0.740487
wt_v_dgk	glnU	a	glnU	-0.114364	0.931664
wt_v_dgk	leuW	a	leuW	-0.365352	0.536392
wt_v_dgk	metT	a	metT	-0.292057	0.772077
wt_v_dgk	asnB	a	asnB	0.00916842	0.998229
wt_v_dgk	umpH	a	umpH	0.0270277	0.990524
wt_v_dgk	nagC	a	nagC	-0.0393165	0.981851
wt_v_dgk	nagA	a	nagA	0.120085	0.919893
wt_v_dgk	nagB	a	nagB	0.485354	0.400248
wt_v_dgk	nagE	a	nagE	-0.202677	0.783318
wt_v_dgk	glnS	a	glnS	0.0615659	0.963267
wt_v_dgk	chiP	a	chiP	0.370987	0.493093
wt_v_dgk	chiQ	a	chiQ	0.130131	0.869709
wt_v_dgk	fur	a	fur	0.105735	0.929286
wt_v_dgk	uof	a	uof	0.0119882	0.99683
wt_v_dgk	fldA	a	fldA	-0.157571	0.87754
wt_v_dgk	ybfE	a	ybfE	0.0424683	0.976668
wt_v_dgk	ybfF	a	ybfF	-0.0501812	0.961489
wt_v_dgk	seqA	a	seqA	0.0828617	0.941629
wt_v_dgk	pgm	a	pgm	-0.0329803	0.987365
wt_v_dgk	ybfP	a	ybfP	-0.0210704	0.993253
wt_v_dgk	ybfG	a	ybfG	0.743798	0.178079
wt_v_dgk	ybfI	a	ybfI	0.147117	0.968084
wt_v_dgk	potE	a	potE	0.821211	0.0404342
wt_v_dgk	speF	a	speF	0.0864083	0.92551
wt_v_dgk	ybfK	a	ybfK	3.40828	0.515083
wt_v_dgk	kdpE	a	kdpE	0.443629	0.342952
wt_v_dgk	kdpD	a	kdpD	0.0365999	0.981786
wt_v_dgk	kdpC	a	kdpC	0.197911	0.694329
wt_v_dgk	kdpB	a	kdpB	0.0369431	0.974473
wt_v_dgk	kdpA	a	kdpA	-0.0923765	0.929286
wt_v_dgk	kdpF	a	kdpF	1.5632	0.479774
wt_v_dgk	ybfA	a	ybfA	-2.18903	1.16e-05
wt_v_dgk	rhsC	a	rhsC	-1.62538	0.000465013
wt_v_dgk	ybfB	a	ybfB	-0.814589	0.0342345
wt_v_dgk	rhsO	a	rhsO	0.00829277	0.998229
wt_v_dgk	ybfC	a	ybfC	-0.132865	0.860136
wt_v_dgk	ybfQ	a	ybfQ	-1.28945	0.125743
wt_v_dgk	ybfL	a	ybfL	0.0900458	0.962642
wt_v_dgk	ybfD	a	ybfD	-0.201187	0.830963
wt_v_dgk	ybgA	a	ybgA	1.34104	0.00172469
wt_v_dgk	phr	a	phr	0.584839	0.191485
wt_v_dgk	dtpD	a	dtpD	0.0112246	0.993253
wt_v_dgk	ybgI	a	ybgI	-0.034398	0.976066
wt_v_dgk	ybgJ	a	ybgJ	-0.0105818	0.994304
wt_v_dgk	ybgK	a	ybgK	-0.0586119	0.961489
wt_v_dgk	ybgL	a	ybgL	-0.0743774	0.946366
wt_v_dgk	nei	a	nei	-0.749474	0.0143708
wt_v_dgk	abrB	a	abrB	-0.546422	0.230545
wt_v_dgk	ybgO	a	ybgO	0.637088	0.170467
wt_v_dgk	ybgP	a	ybgP	0.0795415	0.931912
wt_v_dgk	ybgQ	a	ybgQ	-0.0893613	0.927169
wt_v_dgk	ybgD	a	ybgD	1.08896	0.044408
wt_v_dgk	gltA	a	gltA	0.735505	0.224686
wt_v_dgk	sdhC	a	sdhC	1.05839	0.141504
wt_v_dgk	sdhD	a	sdhD	0.692798	0.308635
wt_v_dgk	sdhA	a	sdhA	0.742347	0.28807
wt_v_dgk	sdhB	a	sdhB	0.528948	0.44317
wt_v_dgk	sucA	a	sucA	-0.0595425	0.974021
wt_v_dgk	sucB	a	sucB	-0.10469	0.940242
wt_v_dgk	sucC	a	sucC	0.0560996	0.975623
wt_v_dgk	sucD	a	sucD	0.166656	0.884242
wt_v_dgk	mngR	a	mngR	0.102818	0.885804
wt_v_dgk	mngA	a	mngA	0.0926674	0.929286
wt_v_dgk	mngB	a	mngB	-0.00950981	0.998229
wt_v_dgk	cydA	a	cydA	-0.788499	0.314515
wt_v_dgk	cydB	a	cydB	-0.565304	0.466519
wt_v_dgk	cydX	a	cydX	-0.317385	0.698405
wt_v_dgk	ybgE	a	ybgE	-0.373325	0.558043
wt_v_dgk	ybgC	a	ybgC	0.288432	0.508207
wt_v_dgk	tolQ	a	tolQ	-0.162606	0.830963
wt_v_dgk	tolR	a	tolR	-0.0154771	0.993253
wt_v_dgk	tolA	a	tolA	0.0299519	0.984234
wt_v_dgk	tolB	a	tolB	-0.17819	0.879476
wt_v_dgk	pal	a	pal	-0.266596	0.709744
wt_v_dgk	ybgF	a	ybgF	-0.488053	0.463695
wt_v_dgk	lysT	a	lysT	-0.470989	0.548497
wt_v_dgk	valT	a	valT	-0.0764861	0.954576
wt_v_dgk	lysW	a	lysW	-0.461771	0.551584
wt_v_dgk	valZ	a	valZ	-0.110551	0.929286
wt_v_dgk	lysY	a	lysY	-0.425123	0.586335
wt_v_dgk	lysZ	a	lysZ	-0.426057	0.588001
wt_v_dgk	lysQ	a	lysQ	-0.451758	0.560496
wt_v_dgk	nadA	a	nadA	-0.388211	0.294664
wt_v_dgk	pnuC	a	pnuC	0.922657	0.0255764
wt_v_dgk	zitB	a	zitB	0.542301	0.324286
wt_v_dgk	ybgS	a	ybgS	2.0861	5.43e-05
wt_v_dgk	aroG	a	aroG	-0.661756	0.392877
wt_v_dgk	gpmA	a	gpmA	-0.148895	0.911719
wt_v_dgk	galM	a	galM	-0.281991	0.692576
wt_v_dgk	galK	a	galK	0.0348496	0.982021
wt_v_dgk	galT	a	galT	-0.13269	0.863173
wt_v_dgk	galE	a	galE	0.0481094	0.975623
wt_v_dgk	modF	a	modF	-0.304188	0.711869
wt_v_dgk	modE	a	modE	-0.320828	0.573469
wt_v_dgk	acrZ	a	acrZ	0.0459579	0.977698
wt_v_dgk	modA	a	modA	-3.30568	0
wt_v_dgk	modB	a	modB	-2.84339	0
wt_v_dgk	modC	a	modC	-2.62039	0
wt_v_dgk	ybhA	a	ybhA	-0.0907533	0.939028
wt_v_dgk	pgl	a	pgl	0.900975	0.0626893
wt_v_dgk	ybhD	a	ybhD	0.738045	0.0214829
wt_v_dgk	ybhH	a	ybhH	-0.625499	0.591424
wt_v_dgk	ybhI	a	ybhI	0.415041	0.512476
wt_v_dgk	ybhJ	a	ybhJ	-0.13472	0.911719
wt_v_dgk	ybhC	a	ybhC	-0.122641	0.929286
wt_v_dgk	ybhB	a	ybhB	0.516192	0.460464
wt_v_dgk	bioA	a	bioA	0.0981826	0.931912
wt_v_dgk	bioB	a	bioB	0.143142	0.894015
wt_v_dgk	bioF	a	bioF	-0.0349784	0.985621
wt_v_dgk	bioC	a	bioC	-0.0226582	0.990723
wt_v_dgk	bioD	a	bioD	0.199547	0.855801
wt_v_dgk	uvrB	a	uvrB	0.641133	0.172957
wt_v_dgk	ybhK	a	ybhK	-1.1098	8.12e-05
wt_v_dgk	moaA	a	moaA	0.168933	0.879723
wt_v_dgk	moaB	a	moaB	0.602017	0.371168
wt_v_dgk	moaC	a	moaC	0.437622	0.475912
wt_v_dgk	moaD	a	moaD	0.280719	0.713208
wt_v_dgk	moaE	a	moaE	0.266879	0.653574
wt_v_dgk	ybhL	a	ybhL	0.867521	0.0796604
wt_v_dgk	ybhM	a	ybhM	0.667166	0.203176
wt_v_dgk	ybhN	a	ybhN	1.50306	3.66e-05
wt_v_dgk	clsB	a	clsB	1.26048	0.008368
wt_v_dgk	ybhP	a	ybhP	1.4522	0.00105287
wt_v_dgk	ybhQ	a	ybhQ	0.00268093	0.999927
wt_v_dgk	ybhR	a	ybhR	-0.171496	0.83021
wt_v_dgk	ybhS	a	ybhS	-0.0970989	0.929905
wt_v_dgk	ybhF	a	ybhF	-0.497559	0.359472
wt_v_dgk	ybhG	a	ybhG	-0.438269	0.464403
wt_v_dgk	ybiH	a	ybiH	-0.34816	0.548497
wt_v_dgk	rhlE	a	rhlE	-0.21508	0.819137
wt_v_dgk	ybiA	a	ybiA	-0.224684	0.771005
wt_v_dgk	dinG	a	dinG	-0.0910712	0.921681
wt_v_dgk	ybiB	a	ybiB	0.850934	0.088197
wt_v_dgk	ybiC	a	ybiC	0.296455	0.683799
wt_v_dgk	ybiJ	a	ybiJ	0.419711	0.352151
wt_v_dgk	ybiI	a	ybiI	0.382533	0.493093
wt_v_dgk	ybiX	a	ybiX	-0.610416	0.319339
wt_v_dgk	fiu	a	fiu	-0.280726	0.859426
wt_v_dgk	mcbA	a	mcbA	1.22226	0.00426315
wt_v_dgk	rlmF	a	rlmF	0.0498429	0.971043
wt_v_dgk	ybiO	a	ybiO	0.981437	0.0204967
wt_v_dgk	glnQ	a	glnQ	-0.102016	0.939685
wt_v_dgk	glnP	a	glnP	-0.340507	0.676973
wt_v_dgk	glnH	a	glnH	0.585823	0.456334
wt_v_dgk	dps	a	dps	1.56117	0.0056804
wt_v_dgk	rhtA	a	rhtA	0.529266	0.176543
wt_v_dgk	ompX	a	ompX	0.575169	0.483605
wt_v_dgk	ybiP	a	ybiP	-0.128747	0.858188
wt_v_dgk	mntS	a	mntS	-0.0463668	0.96695
wt_v_dgk	mntR	a	mntR	0.235558	0.650297
wt_v_dgk	ybiR	a	ybiR	-0.0517019	0.954576
wt_v_dgk	ldtB	a	ldtB	0.293615	0.665856
wt_v_dgk	ybiT	a	ybiT	-0.263484	0.765483
wt_v_dgk	ybiU	a	ybiU	1.11405	0.00114073
wt_v_dgk	ybiV	a	ybiV	0.734822	0.0723306
wt_v_dgk	ybiW	a	ybiW	0.21107	0.714499
wt_v_dgk	ybiY	a	ybiY	-0.176983	0.776422
wt_v_dgk	fsaA	a	fsaA	-0.329556	0.520659
wt_v_dgk	moeB	a	moeB	-0.362282	0.493093
wt_v_dgk	moeA	a	moeA	-0.265256	0.707243
wt_v_dgk	iaaA	a	iaaA	-0.387383	0.574765
wt_v_dgk	gsiA	a	gsiA	-0.486806	0.463695
wt_v_dgk	gsiB	a	gsiB	-0.45066	0.406897
wt_v_dgk	gsiC	a	gsiC	-0.348662	0.493111
wt_v_dgk	gsiD	a	gsiD	-0.233989	0.715508
wt_v_dgk	yliE	a	yliE	-0.58228	0.435025
wt_v_dgk	yliF	a	yliF	0.0340458	0.982021
wt_v_dgk	rimO	a	rimO	-0.000269001	0.999927
wt_v_dgk	bssR	a	bssR	-0.0299889	0.992353
wt_v_dgk	yliI	a	yliI	0.195118	0.744171
wt_v_dgk	gstB	a	gstB	0.120687	0.885976
wt_v_dgk	dacC	a	dacC	1.12936	0.0130479
wt_v_dgk	deoR	a	deoR	0.0123783	0.995169
wt_v_dgk	ybjG	a	ybjG	0.617435	0.126796
wt_v_dgk	mdfA	a	mdfA	0.96453	0.00937864
wt_v_dgk	ybjH	a	ybjH	0.0215398	0.983611
wt_v_dgk	ybjI	a	ybjI	-0.180041	0.793667
wt_v_dgk	ybjJ	a	ybjJ	-0.419042	0.290593
wt_v_dgk	rcdA	a	rcdA	-0.448674	0.284055
wt_v_dgk	rybB	a	rybB	-0.479657	0.491858
wt_v_dgk	ybjL	a	ybjL	0.0150969	0.994716
wt_v_dgk	ybjM	a	ybjM	-0.111654	0.933231
wt_v_dgk	grxA	a	grxA	-0.164663	0.843432
wt_v_dgk	ybjC	a	ybjC	0.0356935	0.978508
wt_v_dgk	nfsA	a	nfsA	0.0905497	0.927169
wt_v_dgk	rimK	a	rimK	-0.121985	0.849535
wt_v_dgk	ybjN	a	ybjN	-0.0211771	0.991703
wt_v_dgk	potF	a	potF	1.209	0.012683
wt_v_dgk	potG	a	potG	1.037	0.0331518
wt_v_dgk	potH	a	potH	0.426374	0.378005
wt_v_dgk	potI	a	potI	0.451639	0.311547
wt_v_dgk	ybjO	a	ybjO	0.162503	0.881356
wt_v_dgk	rlmC	a	rlmC	-0.846919	0.0258388
wt_v_dgk	artJ	a	artJ	-1.34755	0.00913269
wt_v_dgk	artM	a	artM	0.222516	0.739855
wt_v_dgk	artQ	a	artQ	0.212528	0.765483
wt_v_dgk	artI	a	artI	0.200767	0.763038
wt_v_dgk	artP	a	artP	0.588187	0.361314
wt_v_dgk	ybjP	a	ybjP	0.962683	0.0235295
wt_v_dgk	ybjQ	a	ybjQ	0.49133	0.466376
wt_v_dgk	amiD	a	amiD	0.494927	0.457598
wt_v_dgk	ybjS	a	ybjS	0.177393	0.778096
wt_v_dgk	ybjT	a	ybjT	-0.00634052	0.999102
wt_v_dgk	ltaE	a	ltaE	0.354135	0.598144
wt_v_dgk	poxB	a	poxB	1.42325	0.00278709
wt_v_dgk	hcr	a	hcr	-0.247621	0.74742
wt_v_dgk	hcp	a	hcp	-0.541907	0.253516
wt_v_dgk	ybjE	a	ybjE	0.0809706	0.93461
wt_v_dgk	aqpZ	a	aqpZ	0.184303	0.829049
wt_v_dgk	ybjD	a	ybjD	-0.210332	0.762431
wt_v_dgk	ybjX	a	ybjX	-0.205932	0.802145
wt_v_dgk	macA	a	macA	0.377796	0.493093
wt_v_dgk	macB	a	macB	0.0680262	0.954576
wt_v_dgk	cspD	a	cspD	0.127567	0.901064
wt_v_dgk	clpS	a	clpS	0.66853	0.202058
wt_v_dgk	clpA	a	clpA	0.939591	0.134483
wt_v_dgk	serW	a	serW	2.00348	0.463785
wt_v_dgk	infA	a	infA	-0.324784	0.691393
wt_v_dgk	aat	a	aat	-0.16834	0.820468
wt_v_dgk	cydC	a	cydC	-0.755834	0.0685253
wt_v_dgk	cydD	a	cydD	-0.767991	0.0730249
wt_v_dgk	trxB	a	trxB	0.488243	0.460744
wt_v_dgk	lrp	a	lrp	-0.14376	0.869875
wt_v_dgk	ftsK	a	ftsK	0.0315181	0.984236
wt_v_dgk	lolA	a	lolA	0.0884744	0.939685
wt_v_dgk	rarA	a	rarA	0.0183312	0.993253
wt_v_dgk	serS	a	serS	-0.112077	0.932728
wt_v_dgk	dmsA	a	dmsA	-0.80799	0.354352
wt_v_dgk	dmsB	a	dmsB	-0.13571	0.879832
wt_v_dgk	dmsC	a	dmsC	0.706054	0.0373359
wt_v_dgk	ycaC	a	ycaC	1.15649	0.0195527
wt_v_dgk	ycaD	a	ycaD	0.0698175	0.939685
wt_v_dgk	ycaM	a	ycaM	0.326138	0.566931
wt_v_dgk	ycaN	a	ycaN	0.231345	0.722898
wt_v_dgk	ycaK	a	ycaK	0.0162607	0.996842
wt_v_dgk	pflA	a	pflA	-0.111278	0.908986
wt_v_dgk	pflB	a	pflB	-0.542505	0.481075
wt_v_dgk	focA	a	focA	-0.867913	0.222315
wt_v_dgk	ycaO	a	ycaO	-0.36029	0.70261
wt_v_dgk	ycaP	a	ycaP	1.29461	0.000367096
wt_v_dgk	serC	a	serC	0.0115684	0.998229
wt_v_dgk	aroA	a	aroA	-0.0226718	0.993253
wt_v_dgk	ycaL	a	ycaL	0.289887	0.665072
wt_v_dgk	cmk	a	cmk	-0.268843	0.740487
wt_v_dgk	rpsA	a	rpsA	-0.623244	0.450468
wt_v_dgk	ihfB	a	ihfB	0.921915	0.14967
wt_v_dgk	ycaI	a	ycaI	0.107814	0.89252
wt_v_dgk	msbA	a	msbA	0.107684	0.927169
wt_v_dgk	lpxK	a	lpxK	-0.153532	0.783132
wt_v_dgk	ycaQ	a	ycaQ	-0.00460153	0.999102
wt_v_dgk	ycaR	a	ycaR	-0.270058	0.604741
wt_v_dgk	kdsB	a	kdsB	-0.233159	0.650297
wt_v_dgk	ycbJ	a	ycbJ	-0.38532	0.640078
wt_v_dgk	ycbC	a	ycbC	0.0148941	0.993253
wt_v_dgk	smtA	a	smtA	-0.163455	0.811168
wt_v_dgk	mukF	a	mukF	-0.0729805	0.941289
wt_v_dgk	mukE	a	mukE	-0.28249	0.706685
wt_v_dgk	mukB	a	mukB	-0.306433	0.641647
wt_v_dgk	ldtD	a	ldtD	1.29621	0.00152537
wt_v_dgk	ycbK	a	ycbK	-0.0295868	0.988511
wt_v_dgk	ycbL	a	ycbL	-0.359197	0.560607
wt_v_dgk	aspC	a	aspC	-0.775279	0.15112
wt_v_dgk	ompF	a	ompF	-1.58688	0.022041
wt_v_dgk	asnS	a	asnS	-0.386846	0.663429
wt_v_dgk	pncB	a	pncB	-0.376325	0.538974
wt_v_dgk	pepN	a	pepN	0.319349	0.664695
wt_v_dgk	ssuB	a	ssuB	-0.0730858	0.93461
wt_v_dgk	ssuC	a	ssuC	0.32081	0.591049
wt_v_dgk	ssuD	a	ssuD	0.0623398	0.947015
wt_v_dgk	ssuA	a	ssuA	-0.0779616	0.929905
wt_v_dgk	ssuE	a	ssuE	0.0269915	0.983611
wt_v_dgk	elfA	a	elfA	1.23718	0.115724
wt_v_dgk	elfD	a	elfD	-0.208233	0.860136
wt_v_dgk	elfC	a	elfC	-0.10258	0.883569
wt_v_dgk	elfG	a	elfG	0.0746867	0.913763
wt_v_dgk	ycbU	a	ycbU	0.221676	0.739855
wt_v_dgk	ycbV	a	ycbV	-0.06481	0.954921
wt_v_dgk	ycbF	a	ycbF	-0.387211	0.429738
wt_v_dgk	pyrD	a	pyrD	0.292323	0.843033
wt_v_dgk	zapC	a	zapC	-0.343482	0.666539
wt_v_dgk	ycbX	a	ycbX	0.0599536	0.968758
wt_v_dgk	rlmL	a	rlmL	-0.0369906	0.983685
wt_v_dgk	uup	a	uup	-0.00736125	0.999102
wt_v_dgk	pqiA	a	pqiA	0.540048	0.139801
wt_v_dgk	pqiB	a	pqiB	0.446402	0.346591
wt_v_dgk	pqiC	a	pqiC	0.624609	0.101358
wt_v_dgk	rmf	a	rmf	-0.0732862	0.952312
wt_v_dgk	fabA	a	fabA	0.468842	0.388804
wt_v_dgk	ycbZ	a	ycbZ	0.00158707	0.999927
wt_v_dgk	matP	a	matP	0.285334	0.548497
wt_v_dgk	ompA	a	ompA	0.231468	0.843033
wt_v_dgk	sulA	a	sulA	0.683846	0.164754
wt_v_dgk	sxy	a	sxy	0.354669	0.498483
wt_v_dgk	yccS	a	yccS	0.126544	0.911719
wt_v_dgk	yccF	a	yccF	-0.389681	0.522792
wt_v_dgk	helD	a	helD	0.0559498	0.959896
wt_v_dgk	mgsA	a	mgsA	-0.403925	0.584174
wt_v_dgk	yccT	a	yccT	1.37574	0.000419423
wt_v_dgk	yccU	a	yccU	0.512311	0.341259
wt_v_dgk	hspQ	a	hspQ	0.350964	0.652844
wt_v_dgk	rlmI	a	rlmI	0.414404	0.45076
wt_v_dgk	yccX	a	yccX	1.07624	0.000672707
wt_v_dgk	tusE	a	tusE	0.972053	0.0055238
wt_v_dgk	yccA	a	yccA	0.375493	0.654789
wt_v_dgk	serT	a	serT	0.290525	0.887867
wt_v_dgk	hyaA	a	hyaA	0.906439	0.0214829
wt_v_dgk	hyaB	a	hyaB	0.24467	0.668581
wt_v_dgk	hyaC	a	hyaC	-0.0629722	0.946925
wt_v_dgk	hyaD	a	hyaD	0.0795982	0.929905
wt_v_dgk	hyaE	a	hyaE	-0.0806774	0.961489
wt_v_dgk	hyaF	a	hyaF	0.0976299	0.937742
wt_v_dgk	cbdA	a	cbdA	0.894169	0.0195527
wt_v_dgk	cbdB	a	cbdB	0.845841	0.0317654
wt_v_dgk	cbdX	a	cbdX	0.174948	0.896394
wt_v_dgk	appA	a	appA	0.543766	0.21329
wt_v_dgk	etk	a	etk	0.255822	0.692576
wt_v_dgk	etp	a	etp	0.50977	0.247917
wt_v_dgk	gfcE	a	gfcE	0.109428	0.890778
wt_v_dgk	gfcD	a	gfcD	0.170207	0.786239
wt_v_dgk	gfcC	a	gfcC	0.127991	0.884287
wt_v_dgk	gfcB	a	gfcB	0.518312	0.215228
wt_v_dgk	gfcA	a	gfcA	0.241156	0.665856
wt_v_dgk	insA_4	a	insA_4	-0.287603	0.61658
wt_v_dgk	insB1_4	a	insB1_4	0.00796541	0.998229
wt_v_dgk	cspH	a	cspH	0.641914	0.309119
wt_v_dgk	cspG	a	cspG	0.551391	0.363933
wt_v_dgk	ymcE	a	ymcE	0.0531847	0.971043
wt_v_dgk	gnsA	a	gnsA	-0.757565	0.273415
wt_v_dgk	yccM	a	yccM	0.361831	0.532308
wt_v_dgk	torS	a	torS	-0.204006	0.732694
wt_v_dgk	torT	a	torT	-0.0288527	0.984236
wt_v_dgk	torR	a	torR	-0.264148	0.655508
wt_v_dgk	torC	a	torC	0.0547817	0.966526
wt_v_dgk	torA	a	torA	-0.0383768	0.971192
wt_v_dgk	torD	a	torD	0.73915	0.0377218
wt_v_dgk	cbpM	a	cbpM	0.820743	0.110072
wt_v_dgk	cbpA	a	cbpA	1.11367	0.00550427
wt_v_dgk	yccE	a	yccE	0.67045	0.424987
wt_v_dgk	agp	a	agp	0.391416	0.589752
wt_v_dgk	yccJ	a	yccJ	1.60461	0.000222434
wt_v_dgk	wrbA	a	wrbA	1.4446	0.000535073
wt_v_dgk	ymdF	a	ymdF	1.36318	0.00659677
wt_v_dgk	rutG	a	rutG	0.50641	0.290838
wt_v_dgk	rutF	a	rutF	0.147177	0.872284
wt_v_dgk	rutE	a	rutE	0.206625	0.780503
wt_v_dgk	rutD	a	rutD	0.0414017	0.968758
wt_v_dgk	rutC	a	rutC	0.0654814	0.946366
wt_v_dgk	rutB	a	rutB	0.323944	0.612981
wt_v_dgk	rutA	a	rutA	0.832271	0.170407
wt_v_dgk	rutR	a	rutR	0.19429	0.741682
wt_v_dgk	putA	a	putA	-0.503873	0.590297
wt_v_dgk	putP	a	putP	0.109189	0.917702
wt_v_dgk	efeU	a	efeU	0.116403	0.936162
wt_v_dgk	efeO	a	efeO	0.133943	0.937742
wt_v_dgk	efeB	a	efeB	-0.275697	0.83021
wt_v_dgk	phoH	a	phoH	3.03078	1.9e-07
wt_v_dgk	pgaD	a	pgaD	1.16674	0.000768332
wt_v_dgk	pgaC	a	pgaC	1.16256	0.000789262
wt_v_dgk	pgaB	a	pgaB	0.760527	0.0225282
wt_v_dgk	pgaA	a	pgaA	1.4905	0.000111879
wt_v_dgk	ycdT	a	ycdT	0.0418611	0.96769
wt_v_dgk	insF1_4	a	insF1_4	-0.227956	0.684828
wt_v_dgk	insE1_4	a	insE1_4	0.135719	0.859261
wt_v_dgk	ymdE	a	ymdE	0.5806	0.567509
wt_v_dgk	ycdU	a	ycdU	0.167891	0.83021
wt_v_dgk	serX	a	serX	2.1646	0.406897
wt_v_dgk	ghrA	a	ghrA	0.148128	0.888822
wt_v_dgk	ycdX	a	ycdX	0.189762	0.843285
wt_v_dgk	ycdY	a	ycdY	0.153263	0.785371
wt_v_dgk	ycdZ	a	ycdZ	-0.0253692	0.984236
wt_v_dgk	csgG	a	csgG	1.45367	0.00219421
wt_v_dgk	csgF	a	csgF	1.60673	0.0034974
wt_v_dgk	csgE	a	csgE	1.75196	0.000665962
wt_v_dgk	csgD	a	csgD	1.71887	0.000311167
wt_v_dgk	csgB	a	csgB	0.656021	0.320013
wt_v_dgk	csgA	a	csgA	0.265446	0.69918
wt_v_dgk	csgC	a	csgC	-4.95136	0
wt_v_dgk	ymdA	a	ymdA	-3.90232	0
wt_v_dgk	ymdB	a	ymdB	0.288857	0.666906
wt_v_dgk	clsC	a	clsC	0.257202	0.760774
wt_v_dgk	opgC	a	opgC	0.0914443	0.9105
wt_v_dgk	opgG	a	opgG	-0.293148	0.709744
wt_v_dgk	opgH	a	opgH	-0.265469	0.740766
wt_v_dgk	yceK	a	yceK	1.29083	0.00631404
wt_v_dgk	msyB	a	msyB	1.53399	0.000956481
wt_v_dgk	mdtG	a	mdtG	0.271182	0.672881
wt_v_dgk	lpxL	a	lpxL	-0.0639147	0.962641
wt_v_dgk	yceA	a	yceA	0.291693	0.754897
wt_v_dgk	yceI	a	yceI	-0.157906	0.872045
wt_v_dgk	yceJ	a	yceJ	-0.179342	0.845249
wt_v_dgk	yceO	a	yceO	0.472989	0.66586
wt_v_dgk	solA	a	solA	0.473762	0.443722
wt_v_dgk	bssS	a	bssS	1.37674	0.0225224
wt_v_dgk	dinI	a	dinI	0.524843	0.400249
wt_v_dgk	pyrC	a	pyrC	0.215404	0.901064
wt_v_dgk	yceB	a	yceB	0.348975	0.554258
wt_v_dgk	grxB	a	grxB	0.499366	0.475128
wt_v_dgk	mdtH	a	mdtH	-0.62032	0.0518526
wt_v_dgk	rimJ	a	rimJ	0.249213	0.683799
wt_v_dgk	yceH	a	yceH	-0.0771139	0.946359
wt_v_dgk	yceM	a	yceM	-0.0297733	0.984236
wt_v_dgk	murJ	a	murJ	-1.45368	0.000171433
wt_v_dgk	flgN	a	flgN	-5.46112	0
wt_v_dgk	flgM	a	flgM	-5.91076	0
wt_v_dgk	flgA	a	flgA	-6.31249	0
wt_v_dgk	flgB	a	flgB	-8.32341	0
wt_v_dgk	flgC	a	flgC	-8.08758	0
wt_v_dgk	flgD	a	flgD	-7.90998	0
wt_v_dgk	flgE	a	flgE	-7.60459	0
wt_v_dgk	flgF	a	flgF	-4.35596	0
wt_v_dgk	flgG	a	flgG	-7.17355	0
wt_v_dgk	flgH	a	flgH	-6.91447	0
wt_v_dgk	flgI	a	flgI	-6.20026	0
wt_v_dgk	flgJ	a	flgJ	-6.32741	0
wt_v_dgk	flgK	a	flgK	-7.30915	0
wt_v_dgk	flgL	a	flgL	-5.70568	0
wt_v_dgk	rne	a	rne	-0.0598132	0.971043
wt_v_dgk	yceQ	a	yceQ	0.0496456	0.974021
wt_v_dgk	rluC	a	rluC	0.119725	0.856358
wt_v_dgk	yceF	a	yceF	0.467204	0.384241
wt_v_dgk	psrD	a	psrD	0.048719	0.974021
wt_v_dgk	yceD	a	yceD	-0.334832	0.643153
wt_v_dgk	rpmF	a	rpmF	-0.299626	0.70107
wt_v_dgk	plsX	a	plsX	0.156996	0.888593
wt_v_dgk	fabH	a	fabH	0.15238	0.884242
wt_v_dgk	fabD	a	fabD	0.0181103	0.993253
wt_v_dgk	fabG	a	fabG	-0.0567594	0.966526
wt_v_dgk	acpP	a	acpP	-0.00430216	0.999927
wt_v_dgk	fabF	a	fabF	-0.219253	0.822347
wt_v_dgk	pabC	a	pabC	0.218053	0.674225
wt_v_dgk	yceG	a	yceG	0.0816249	0.933035
wt_v_dgk	tmk	a	tmk	-0.157208	0.858188
wt_v_dgk	holB	a	holB	-0.0333747	0.983685
wt_v_dgk	ycfH	a	ycfH	1.0891	0.0342345
wt_v_dgk	ptsG	a	ptsG	-0.731547	0.281183
wt_v_dgk	fhuE	a	fhuE	-0.537396	0.463695
wt_v_dgk	hinT	a	hinT	0.455849	0.446223
wt_v_dgk	ycfL	a	ycfL	0.472355	0.443022
wt_v_dgk	lpoB	a	lpoB	0.472115	0.490051
wt_v_dgk	thiK	a	thiK	-0.0496563	0.954192
wt_v_dgk	nagZ	a	nagZ	0.301127	0.583052
wt_v_dgk	ycfP	a	ycfP	0.277014	0.732449
wt_v_dgk	ndh	a	ndh	-0.277716	0.794442
wt_v_dgk	ycfJ	a	ycfJ	-1.20377	0.00273428
wt_v_dgk	ycfQ	a	ycfQ	-1.46358	7.87e-05
wt_v_dgk	bhsA	a	bhsA	1.89618	0.000329781
wt_v_dgk	ldtC	a	ldtC	0.301863	0.656117
wt_v_dgk	mfd	a	mfd	-0.179485	0.835826
wt_v_dgk	ycfT	a	ycfT	0.0788376	0.929286
wt_v_dgk	lolC	a	lolC	-0.338888	0.660972
wt_v_dgk	lolD	a	lolD	-0.548905	0.157034
wt_v_dgk	lolE	a	lolE	0.018135	0.992053
wt_v_dgk	nagK	a	nagK	-0.0272519	0.986243
wt_v_dgk	cobB	a	cobB	-0.0150607	0.991946
wt_v_dgk	ycfZ	a	ycfZ	0.349755	0.723025
wt_v_dgk	ymfA	a	ymfA	-0.0270822	0.992353
wt_v_dgk	potD	a	potD	0.0915051	0.937742
wt_v_dgk	potC	a	potC	0.19509	0.843432
wt_v_dgk	potB	a	potB	-0.0866578	0.946359
wt_v_dgk	potA	a	potA	0.00854971	0.999102
wt_v_dgk	pepT	a	pepT	0.303272	0.684828
wt_v_dgk	roxA	a	roxA	0.127136	0.909567
wt_v_dgk	phoQ	a	phoQ	-0.0366908	0.981541
wt_v_dgk	phoP	a	phoP	0.582838	0.257056
wt_v_dgk	purB	a	purB	0.135486	0.937139
wt_v_dgk	hflD	a	hflD	-0.100982	0.952657
wt_v_dgk	mnmA	a	mnmA	-0.564077	0.45302
wt_v_dgk	nudJ	a	nudJ	-0.211401	0.771005
wt_v_dgk	rluE	a	rluE	-0.177484	0.843135
wt_v_dgk	icd	a	icd	0.555173	0.469866
wt_v_dgk	ymfD	a	ymfD	-0.074844	0.966621
wt_v_dgk	ymfE	a	ymfE	-0.212228	0.807102
wt_v_dgk	lit	a	lit	0.0769023	0.966526
wt_v_dgk	intE	a	intE	0.397921	0.400248
wt_v_dgk	xisE	a	xisE	0.337535	0.613701
wt_v_dgk	ymfI	a	ymfI	0.307606	0.558043
wt_v_dgk	ymfJ	a	ymfJ	0.953796	0.0126408
wt_v_dgk	cohE	a	cohE	0.178129	0.830963
wt_v_dgk	croE	a	croE	1.76344	3.53e-09
wt_v_dgk	ymfL	a	ymfL	0.213573	0.790226
wt_v_dgk	ymfM	a	ymfM	0.563263	0.475912
wt_v_dgk	oweE	a	oweE	0.38078	0.852055
wt_v_dgk	aaaE	a	aaaE	0.546671	0.242363
wt_v_dgk	ymfR	a	ymfR	0.0334193	0.990723
wt_v_dgk	beeE	a	beeE	0.398413	0.523803
wt_v_dgk	jayE	a	jayE	-0.572489	0.552692
wt_v_dgk	ymfQ	a	ymfQ	-0.530428	0.510554
wt_v_dgk	stfP	a	stfP	0.558886	0.539
wt_v_dgk	tfaP	a	tfaP	0.16553	0.927169
wt_v_dgk	tfaE	a	tfaE	0.472446	0.3892
wt_v_dgk	stfE	a	stfE	0.0410238	0.986243
wt_v_dgk	pinE	a	pinE	1.02692	0.0733075
wt_v_dgk	mcrA	a	mcrA	0.495284	0.243534
wt_v_dgk	icdC	a	icdC	2.31417	0.154768
wt_v_dgk	iraM	a	iraM	-0.401043	0.548497
wt_v_dgk	ycgX	a	ycgX	0.509404	0.491858
wt_v_dgk	bluR	a	bluR	0.128169	0.87754
wt_v_dgk	bluF	a	bluF	1.01806	0.0483012
wt_v_dgk	ycgZ	a	ycgZ	1.88245	0.00420932
wt_v_dgk	ymgA	a	ymgA	2.29127	0.00200675
wt_v_dgk	ariR	a	ariR	1.70147	0.0633858
wt_v_dgk	ymgC	a	ymgC	2.61805	0.112083
wt_v_dgk	ycgG	a	ycgG	1.39998	0.000392906
wt_v_dgk	ymgF	a	ymgF	1.9964	0.00673238
wt_v_dgk	ycgH	a	ycgH	0.6985	0.0476892
wt_v_dgk	ymgD	a	ymgD	0.303244	0.610448
wt_v_dgk	ymgG	a	ymgG	-0.0953802	0.936162
wt_v_dgk	ymgI	a	ymgI	-0.154904	0.903389
wt_v_dgk	ymgJ	a	ymgJ	0.461167	0.44275
wt_v_dgk	ycgI	a	ycgI	0.0215693	0.997528
wt_v_dgk	minE	a	minE	-0.0393035	0.968084
wt_v_dgk	minD	a	minD	0.157485	0.871405
wt_v_dgk	minC	a	minC	0.0114116	0.998229
wt_v_dgk	ycgJ	a	ycgJ	0.376232	0.424319
wt_v_dgk	pliG	a	pliG	0.341415	0.54559
wt_v_dgk	ycgL	a	ycgL	0.316599	0.582825
wt_v_dgk	ycgM	a	ycgM	0.96966	0.00663721
wt_v_dgk	ycgN	a	ycgN	1.03491	0.00213647
wt_v_dgk	hlyE	a	hlyE	0.516838	0.215228
wt_v_dgk	umuD	a	umuD	0.546656	0.274523
wt_v_dgk	umuC	a	umuC	0.18375	0.748301
wt_v_dgk	dsbB	a	dsbB	-1.1864	0.00339671
wt_v_dgk	nhaB	a	nhaB	-0.265385	0.731186
wt_v_dgk	fadR	a	fadR	0.0109431	0.997388
wt_v_dgk	ycgB	a	ycgB	2.20145	2.19e-06
wt_v_dgk	dadA	a	dadA	0.221914	0.860644
wt_v_dgk	dadX	a	dadX	0.318813	0.798514
wt_v_dgk	cvrA	a	cvrA	-0.547469	0.240037
wt_v_dgk	ldcA	a	ldcA	0.405052	0.504864
wt_v_dgk	emtA	a	emtA	-3.0816	2.58e-12
wt_v_dgk	ycgR	a	ycgR	-7.4499	0
wt_v_dgk	ymgE	a	ymgE	1.56773	0.00540564
wt_v_dgk	ycgY	a	ycgY	1.09935	0.178458
wt_v_dgk	treA	a	treA	1.39836	0.00368599
wt_v_dgk	dhaM	a	dhaM	-0.503515	0.465153
wt_v_dgk	dhaL	a	dhaL	-0.774652	0.163239
wt_v_dgk	dhaK	a	dhaK	-0.788068	0.133214
wt_v_dgk	dhaR	a	dhaR	0.104173	0.920006
wt_v_dgk	ycgV	a	ycgV	0.139878	0.882049
wt_v_dgk	ychF	a	ychF	0.231583	0.822151
wt_v_dgk	pth	a	pth	0.421643	0.53385
wt_v_dgk	ychH	a	ychH	0.169499	0.860988
wt_v_dgk	dauA	a	dauA	-0.00318517	0.999927
wt_v_dgk	prs	a	prs	-0.229031	0.843285
wt_v_dgk	ispE	a	ispE	-0.229642	0.843285
wt_v_dgk	lolB	a	lolB	-0.0242815	0.990273
wt_v_dgk	hemA	a	hemA	0.049526	0.968758
wt_v_dgk	prfA	a	prfA	0.1073	0.929286
wt_v_dgk	prmC	a	prmC	-0.0185414	0.992353
wt_v_dgk	ychQ	a	ychQ	-0.123812	0.886996
wt_v_dgk	ychA	a	ychA	0.122319	0.920006
wt_v_dgk	kdsA	a	kdsA	0.18324	0.848334
wt_v_dgk	ldrA	a	ldrA	0.308044	0.82838
wt_v_dgk	rdlA	a	rdlA	-1.07636	0.188105
wt_v_dgk	ldrB	a	ldrB	0.592874	0.687698
wt_v_dgk	rdlB	a	rdlB	-0.321817	0.93461
wt_v_dgk	ldrC	a	ldrC	0.254169	0.873571
wt_v_dgk	rdlC	a	rdlC	-0.852327	0.145858
wt_v_dgk	chaA	a	chaA	0.419866	0.473808
wt_v_dgk	chaB	a	chaB	1.50167	0.000710791
wt_v_dgk	chaC	a	chaC	0.462132	0.197057
wt_v_dgk	ychN	a	ychN	0.106691	0.867837
wt_v_dgk	ychO	a	ychO	-0.327431	0.592965
wt_v_dgk	narL	a	narL	0.568631	0.300469
wt_v_dgk	narX	a	narX	0.46615	0.34841
wt_v_dgk	narK	a	narK	-1.17479	0.135925
wt_v_dgk	narG	a	narG	-1.31575	0.277948
wt_v_dgk	narH	a	narH	-0.562694	0.56116
wt_v_dgk	narJ	a	narJ	-0.172439	0.855801
wt_v_dgk	narI	a	narI	0.709743	0.0675284
wt_v_dgk	rttR	a	rttR	0.18429	0.83021
wt_v_dgk	tpr	a	tpr	0	1
wt_v_dgk	tyrV	a	tyrV	0.194338	0.882883
wt_v_dgk	tyrT	a	tyrT	-0.0132506	0.998229
wt_v_dgk	purU	a	purU	0.355422	0.63877
wt_v_dgk	ychJ	a	ychJ	0.202995	0.787377
wt_v_dgk	rssA	a	rssA	0.76273	0.13035
wt_v_dgk	rssB	a	rssB	1.18182	0.00186366
wt_v_dgk	galU	a	galU	0.703625	0.120263
wt_v_dgk	hns	a	hns	-0.0306978	0.987365
wt_v_dgk	tdk	a	tdk	0.170406	0.843033
wt_v_dgk	insZ	a	insZ	-0.451005	0.384655
wt_v_dgk	adhE	a	adhE	-1.30732	0.0259275
wt_v_dgk	ychE	a	ychE	-0.139966	0.833869
wt_v_dgk	oppA	a	oppA	0.319495	0.756511
wt_v_dgk	oppB	a	oppB	-0.124799	0.930243
wt_v_dgk	oppC	a	oppC	0.0879391	0.951283
wt_v_dgk	oppD	a	oppD	0.135532	0.918072
wt_v_dgk	oppF	a	oppF	0.367523	0.643153
wt_v_dgk	yciU	a	yciU	0.632291	0.129787
wt_v_dgk	clsA	a	clsA	0.439899	0.531256
wt_v_dgk	yciY	a	yciY	0.244428	0.791532
wt_v_dgk	kch	a	kch	0.314708	0.615463
wt_v_dgk	yciI	a	yciI	-0.617923	0.126656
wt_v_dgk	tonB	a	tonB	-0.0213297	0.992353
wt_v_dgk	yciA	a	yciA	-0.732626	0.0312161
wt_v_dgk	yciB	a	yciB	0.357897	0.473266
wt_v_dgk	yciC	a	yciC	0.395573	0.440762
wt_v_dgk	ompW	a	ompW	-0.942997	0.183694
wt_v_dgk	yciE	a	yciE	1.59857	1.76e-06
wt_v_dgk	yciF	a	yciF	1.53546	2.86e-05
wt_v_dgk	yciG	a	yciG	1.68617	7.93e-05
wt_v_dgk	trpA	a	trpA	0.35718	0.63577
wt_v_dgk	trpB	a	trpB	0.330776	0.693971
wt_v_dgk	trpC	a	trpC	0.300903	0.719863
wt_v_dgk	trpD	a	trpD	0.40249	0.644522
wt_v_dgk	trpE	a	trpE	0.31425	0.753635
wt_v_dgk	trpL	a	trpL	-0.347996	0.843033
wt_v_dgk	yciV	a	yciV	0.637583	0.27075
wt_v_dgk	yciO	a	yciO	0.671352	0.0551607
wt_v_dgk	yciQ	a	yciQ	0.491571	0.146031
wt_v_dgk	rluB	a	rluB	-0.341921	0.552692
wt_v_dgk	btuR	a	btuR	-0.145111	0.852135
wt_v_dgk	yciK	a	yciK	-0.245432	0.772134
wt_v_dgk	sohB	a	sohB	-0.019729	0.990184
wt_v_dgk	yciN	a	yciN	0.255197	0.713188
wt_v_dgk	topA	a	topA	0.175662	0.888593
wt_v_dgk	cysB	a	cysB	-0.334716	0.562376
wt_v_dgk	ymiA	a	ymiA	0.99801	0.0125617
wt_v_dgk	yciX	a	yciX	0.787504	0.0296919
wt_v_dgk	acnA	a	acnA	1.42677	0.00218181
wt_v_dgk	ribA	a	ribA	0.67159	0.158066
wt_v_dgk	pgpB	a	pgpB	0.202433	0.740487
wt_v_dgk	yciS	a	yciS	-0.0746061	0.948565
wt_v_dgk	yciM	a	yciM	0.103883	0.921922
wt_v_dgk	pyrF	a	pyrF	-0.0929127	0.927169
wt_v_dgk	yciH	a	yciH	0.559017	0.388804
wt_v_dgk	osmB	a	osmB	1.7711	2.61e-05
wt_v_dgk	yciT	a	yciT	-0.638065	0.0408066
wt_v_dgk	yciZ	a	yciZ	-0.400689	0.573469
wt_v_dgk	gmr	a	gmr	1.1352	0.00509801
wt_v_dgk	ymiB	a	ymiB	1.3483	0.00156435
wt_v_dgk	rnb	a	rnb	-0.253307	0.831805
wt_v_dgk	yciW	a	yciW	-0.990371	0.0707321
wt_v_dgk	fabI	a	fabI	0.214765	0.807102
wt_v_dgk	ycjD	a	ycjD	0.542017	0.309119
wt_v_dgk	sapF	a	sapF	0.313203	0.559823
wt_v_dgk	sapD	a	sapD	0.310409	0.638098
wt_v_dgk	sapC	a	sapC	0.227976	0.646121
wt_v_dgk	sapB	a	sapB	0.288411	0.609033
wt_v_dgk	sapA	a	sapA	0.096898	0.933231
wt_v_dgk	ymjA	a	ymjA	0.0154388	0.992353
wt_v_dgk	puuP	a	puuP	1.04495	0.000380302
wt_v_dgk	puuA	a	puuA	2.14523	5.93e-05
wt_v_dgk	puuD	a	puuD	1.21693	0.00710586
wt_v_dgk	puuR	a	puuR	1.26519	0.00289076
wt_v_dgk	puuC	a	puuC	1.2555	0.00915766
wt_v_dgk	puuB	a	puuB	1.00681	0.0326007
wt_v_dgk	puuE	a	puuE	0.570947	0.136577
wt_v_dgk	pspF	a	pspF	-0.0567487	0.947752
wt_v_dgk	pspA	a	pspA	-4.93851	0
wt_v_dgk	pspB	a	pspB	-4.04557	0
wt_v_dgk	pspC	a	pspC	-3.60629	0
wt_v_dgk	pspD	a	pspD	-3.77099	0
wt_v_dgk	pspE	a	pspE	-1.8006	1.9e-11
wt_v_dgk	ycjM	a	ycjM	-0.411872	0.458604
wt_v_dgk	ycjN	a	ycjN	0.120947	0.929286
wt_v_dgk	ycjO	a	ycjO	0.0482795	0.97205
wt_v_dgk	ycjP	a	ycjP	0.402578	0.505339
wt_v_dgk	ycjQ	a	ycjQ	0.122221	0.873037
wt_v_dgk	ycjR	a	ycjR	0.198541	0.787069
wt_v_dgk	ycjS	a	ycjS	0.0479193	0.954921
wt_v_dgk	ycjT	a	ycjT	0.415481	0.349404
wt_v_dgk	ycjU	a	ycjU	0.220323	0.721834
wt_v_dgk	ycjV	a	ycjV	-0.488607	0.551742
wt_v_dgk	ompG	a	ompG	-0.334261	0.858309
wt_v_dgk	ycjW	a	ycjW	-0.297684	0.62049
wt_v_dgk	ycjX	a	ycjX	-0.0407677	0.97205
wt_v_dgk	ycjF	a	ycjF	0.054864	0.960447
wt_v_dgk	tyrR	a	tyrR	0.13366	0.884242
wt_v_dgk	tpx	a	tpx	-0.0577472	0.966621
wt_v_dgk	ycjG	a	ycjG	0.303214	0.592965
wt_v_dgk	mpaA	a	mpaA	0.390622	0.526735
wt_v_dgk	ymjC	a	ymjC	0.112899	0.892578
wt_v_dgk	ymjD	a	ymjD	0.367128	0.692576
wt_v_dgk	ycjY	a	ycjY	0.793323	0.0262427
wt_v_dgk	pgrR	a	pgrR	0.344407	0.435025
wt_v_dgk	mppA	a	mppA	0.494731	0.139771
wt_v_dgk	ynaI	a	ynaI	0.333087	0.50445
wt_v_dgk	insH1_4	a	insH1_4	-0.464039	0.421523
wt_v_dgk	ynaJ	a	ynaJ	0.444952	0.388804
wt_v_dgk	uspE	a	uspE	0.880304	0.0838283
wt_v_dgk	fnr	a	fnr	0.158096	0.864871
wt_v_dgk	ogt	a	ogt	0.108278	0.911719
wt_v_dgk	abgT	a	abgT	0.209534	0.690078
wt_v_dgk	abgB	a	abgB	0.177348	0.692576
wt_v_dgk	abgA	a	abgA	-0.247056	0.768584
wt_v_dgk	abgR	a	abgR	0.0534648	0.954576
wt_v_dgk	mcaS	a	mcaS	0.307247	0.765483
wt_v_dgk	smrA	a	smrA	0.405288	0.398449
wt_v_dgk	ydaM	a	ydaM	0.553904	0.27697
wt_v_dgk	ydaN	a	ydaN	0.801564	0.045306
wt_v_dgk	fnrS	a	fnrS	-0.52028	0.590641
wt_v_dgk	dbpA	a	dbpA	0.306521	0.66998
wt_v_dgk	ttcA	a	ttcA	-0.203407	0.753635
wt_v_dgk	intR	a	intR	-0.212851	0.802145
wt_v_dgk	ydaQ	a	ydaQ	1.07851	0.0627085
wt_v_dgk	rcbA	a	rcbA	-2.00579	0.475912
wt_v_dgk	ralR	a	ralR	0.850716	0.7381
wt_v_dgk	recT	a	recT	1.16298	0.00448911
wt_v_dgk	recE	a	recE	0.552905	0.0965786
wt_v_dgk	racC	a	racC	1.72575	0.253516
wt_v_dgk	ydaE	a	ydaE	-1.09035	0.807102
wt_v_dgk	kilR	a	kilR	0.910903	0.224564
wt_v_dgk	sieB	a	sieB	1.30342	0.0252786
wt_v_dgk	ydaF	a	ydaF	2.12553	0.0148811
wt_v_dgk	ydaG	a	ydaG	0.0827813	0.971043
wt_v_dgk	racR	a	racR	0.0971324	0.93521
wt_v_dgk	ydaS	a	ydaS	0.91064	0.0296919
wt_v_dgk	ydaT	a	ydaT	0.979017	0.103706
wt_v_dgk	ydaU	a	ydaU	0.306301	0.546673
wt_v_dgk	ydaV	a	ydaV	0.879207	0.0055697
wt_v_dgk	ydaW	a	ydaW	0.818537	0.012855
wt_v_dgk	rzpR	a	rzpR	0.885587	0.00668661
wt_v_dgk	rzoR	a	rzoR	-0.19241	0.92177
wt_v_dgk	trkG	a	trkG	-0.504436	0.27027
wt_v_dgk	ynaK	a	ynaK	-0.0283423	0.994088
wt_v_dgk	ydaY	a	ydaY	0.198786	0.76079
wt_v_dgk	tmpR	a	tmpR	1.10715	0.00187565
wt_v_dgk	lomR	a	lomR	0.089887	0.954576
wt_v_dgk	insH1_5	a	insH1_5	-0.175824	0.817003
wt_v_dgk	stfR	a	stfR	0.388377	0.287225
wt_v_dgk	tfaR	a	tfaR	0.806713	0.596939
wt_v_dgk	pinR	a	pinR	1.53998	0.00201773
wt_v_dgk	ynaE	a	ynaE	0.173139	0.827413
wt_v_dgk	ttcC	a	ttcC	-0.328083	0.834017
wt_v_dgk	uspF	a	uspF	0.508975	0.47261
wt_v_dgk	ompN	a	ompN	0.00546677	0.999927
wt_v_dgk	micC	a	micC	1.67073	0.841411
wt_v_dgk	pfo	a	pfo	0.939671	0.0168291
wt_v_dgk	ydbJ	a	ydbJ	0.428206	0.296639
wt_v_dgk	hslJ	a	hslJ	0.524949	0.188105
wt_v_dgk	ldhA	a	ldhA	0.402289	0.352643
wt_v_dgk	ydbH	a	ydbH	0.118262	0.897433
wt_v_dgk	ynbE	a	ynbE	-0.0504466	0.974021
wt_v_dgk	ydbL	a	ydbL	0.185758	0.843033
wt_v_dgk	feaR	a	feaR	0.574734	0.151127
wt_v_dgk	feaB	a	feaB	0.955649	0.00634018
wt_v_dgk	tynA	a	tynA	0.184295	0.746962
wt_v_dgk	paaZ	a	paaZ	0.356423	0.50445
wt_v_dgk	paaA	a	paaA	-0.304159	0.737056
wt_v_dgk	paaB	a	paaB	0.488613	0.498247
wt_v_dgk	paaC	a	paaC	0.762192	0.0884804
wt_v_dgk	paaD	a	paaD	-0.166904	0.79502
wt_v_dgk	paaE	a	paaE	0.697345	0.0344662
wt_v_dgk	paaF	a	paaF	0.0799815	0.929286
wt_v_dgk	paaG	a	paaG	0.284868	0.787231
wt_v_dgk	paaH	a	paaH	0.185165	0.758878
wt_v_dgk	paaI	a	paaI	-0.148916	0.925517
wt_v_dgk	paaJ	a	paaJ	0.862524	0.0107351
wt_v_dgk	paaK	a	paaK	0.652491	0.0589391
wt_v_dgk	paaX	a	paaX	0.904607	0.0136508
wt_v_dgk	paaY	a	paaY	0.757413	0.0342345
wt_v_dgk	ynbG	a	ynbG	-0.254622	0.990723
wt_v_dgk	ydbA	a	ydbA	0.200442	0.83021
wt_v_dgk	insD1_2	a	insD1_2	0.139863	0.817049
wt_v_dgk	insC1_2	a	insC1_2	0.310816	0.610921
wt_v_dgk	insI1_3	a	insI1_3	-0.349885	0.511176
wt_v_dgk	ydbC	a	ydbC	0.811726	0.00634018
wt_v_dgk	ydbD	a	ydbD	0.563569	0.246348
wt_v_dgk	ynbA	a	ynbA	1.06945	0.296609
wt_v_dgk	ynbB	a	ynbB	1.31073	0.356366
wt_v_dgk	ynbC	a	ynbC	0.0412191	0.971043
wt_v_dgk	ynbD	a	ynbD	0.104853	0.899335
wt_v_dgk	azoR	a	azoR	0.435934	0.441434
wt_v_dgk	hrpA	a	hrpA	0.265144	0.721834
wt_v_dgk	ydcF	a	ydcF	0.726488	0.113815
wt_v_dgk	aldA	a	aldA	0.356105	0.525195
wt_v_dgk	gapC	a	gapC	0.144813	0.884242
wt_v_dgk	cybB	a	cybB	0.127198	0.879095
wt_v_dgk	rydC	a	rydC	0.0568124	0.949284
wt_v_dgk	ydcA	a	ydcA	0.636698	0.38402
wt_v_dgk	hokB	a	hokB	0.101187	0.974473
wt_v_dgk	mokB	a	mokB	-0.251478	0.811168
wt_v_dgk	sokB	a	sokB	-0.0583014	0.975637
wt_v_dgk	trg	a	trg	-3.08378	0
wt_v_dgk	ydcI	a	ydcI	1.4533	0.0251454
wt_v_dgk	ydcJ	a	ydcJ	0.921937	0.00278709
wt_v_dgk	opgD	a	opgD	-0.0391328	0.981541
wt_v_dgk	ydcH	a	ydcH	1.46823	0.0384499
wt_v_dgk	rimL	a	rimL	0.741777	0.0266454
wt_v_dgk	ydcK	a	ydcK	1.84701	7.7e-06
wt_v_dgk	tehA	a	tehA	0.143673	0.874206
wt_v_dgk	tehB	a	tehB	-0.0982719	0.923055
wt_v_dgk	ydcL	a	ydcL	0.900888	0.0712798
wt_v_dgk	insP	a	insP	0.912376	0.0247761
wt_v_dgk	insQ	a	insQ	0.0430111	0.971192
wt_v_dgk	ydcO	a	ydcO	0.302009	0.496307
wt_v_dgk	ydcN	a	ydcN	0.216341	0.772134
wt_v_dgk	ydcP	a	ydcP	-0.0630286	0.964433
wt_v_dgk	yncJ	a	yncJ	0.326134	0.634547
wt_v_dgk	hicA	a	hicA	-0.110754	0.914388
wt_v_dgk	hicB	a	hicB	-0.00954994	0.996842
wt_v_dgk	ydcR	a	ydcR	-0.117548	0.863173
wt_v_dgk	ydcS	a	ydcS	0.985666	0.0238232
wt_v_dgk	ydcT	a	ydcT	0.630394	0.174206
wt_v_dgk	ydcU	a	ydcU	-0.386318	0.298965
wt_v_dgk	ydcV	a	ydcV	0.482479	0.41878
wt_v_dgk	patD	a	patD	0.391883	0.477235
wt_v_dgk	yncL	a	yncL	1.35226	0.000278007
wt_v_dgk	ydcX	a	ydcX	0.641132	0.0521156
wt_v_dgk	ydcY	a	ydcY	0.360947	0.648324
wt_v_dgk	ydcZ	a	ydcZ	-0.161908	0.857979
wt_v_dgk	mnaT	a	mnaT	-0.0636131	0.959896
wt_v_dgk	curA	a	curA	1.37033	0.0023591
wt_v_dgk	mcbR	a	mcbR	2.26431	7.33e-09
wt_v_dgk	yncD	a	yncD	0.643931	0.364799
wt_v_dgk	yncE	a	yncE	0.00265444	0.999927
wt_v_dgk	ansP	a	ansP	0.15181	0.862503
wt_v_dgk	yncG	a	yncG	1.63704	4.2e-06
wt_v_dgk	yncH	a	yncH	-0.325727	0.966526
wt_v_dgk	rhsE	a	rhsE	0.170188	0.834115
wt_v_dgk	ydcD	a	ydcD	0.00832473	0.998694
wt_v_dgk	yncI	a	yncI	0.148161	0.929286
wt_v_dgk	ydcC	a	ydcC	0.989149	0.00383872
wt_v_dgk	pptA	a	pptA	0.530032	0.321145
wt_v_dgk	yddH	a	yddH	1.12544	0.00093911
wt_v_dgk	nhoA	a	nhoA	0.0124722	0.993253
wt_v_dgk	yddE	a	yddE	-0.0628542	0.941289
wt_v_dgk	narV	a	narV	-1.21858	0.000360795
wt_v_dgk	narW	a	narW	1.12453	0.0141099
wt_v_dgk	narY	a	narY	0.754006	0.0737442
wt_v_dgk	narZ	a	narZ	1.13798	0.0255868
wt_v_dgk	narU	a	narU	1.54712	0.000117445
wt_v_dgk	yddK	a	yddK	-0.140901	0.939685
wt_v_dgk	yddL	a	yddL	0.749459	0.7381
wt_v_dgk	yddG	a	yddG	0.0243641	0.990723
wt_v_dgk	fdnG	a	fdnG	-0.319513	0.634547
wt_v_dgk	fdnH	a	fdnH	0.694327	0.253587
wt_v_dgk	fdnI	a	fdnI	0.254552	0.82352
wt_v_dgk	yddM	a	yddM	-0.0392321	0.975623
wt_v_dgk	adhP	a	adhP	1.13952	0.0386079
wt_v_dgk	maeA	a	maeA	-0.217875	0.799309
wt_v_dgk	sra	a	sra	0.768516	0.169839
wt_v_dgk	bdm	a	bdm	0.184015	0.884287
wt_v_dgk	osmC	a	osmC	1.17895	0.0196299
wt_v_dgk	ddpF	a	ddpF	0.81608	0.00513689
wt_v_dgk	ddpD	a	ddpD	0.513132	0.224069
wt_v_dgk	ddpC	a	ddpC	0.222084	0.714205
wt_v_dgk	ddpB	a	ddpB	0.436874	0.364335
wt_v_dgk	ddpA	a	ddpA	1.14789	0.00101636
wt_v_dgk	ddpX	a	ddpX	2.0316	1.25e-07
wt_v_dgk	dosP	a	dosP	-0.467067	0.530017
wt_v_dgk	dosC	a	dosC	0.136768	0.932728
wt_v_dgk	yddW	a	yddW	-0.0180377	0.990723
wt_v_dgk	gadC	a	gadC	2.86043	4.53e-12
wt_v_dgk	gadB	a	gadB	3.03741	1.28e-14
wt_v_dgk	pqqL	a	pqqL	-0.477783	0.634547
wt_v_dgk	yddB	a	yddB	-0.67833	0.32199
wt_v_dgk	yddA	a	yddA	-0.572524	0.40432
wt_v_dgk	ydeM	a	ydeM	0.331895	0.516644
wt_v_dgk	ydeN	a	ydeN	0.171622	0.843285
wt_v_dgk	ydeO	a	ydeO	1.25794	0.000134112
wt_v_dgk	safA	a	safA	1.91719	0.485779
wt_v_dgk	ydeP	a	ydeP	0.844086	0.0515764
wt_v_dgk	ydeQ	a	ydeQ	-0.0162048	0.99683
wt_v_dgk	ydeR	a	ydeR	0.30819	0.853539
wt_v_dgk	ydeS	a	ydeS	0.353511	0.843033
wt_v_dgk	ydeT	a	ydeT	0.689103	0.41878
wt_v_dgk	yneL	a	yneL	-0.24913	0.885976
wt_v_dgk	hipA	a	hipA	0.32415	0.532308
wt_v_dgk	hipB	a	hipB	0.345587	0.545051
wt_v_dgk	yneO	a	yneO	-0.0393731	0.971043
wt_v_dgk	lsrK	a	lsrK	0.286702	0.581823
wt_v_dgk	lsrR	a	lsrR	0.310461	0.598144
wt_v_dgk	lsrA	a	lsrA	0.645897	0.0662442
wt_v_dgk	lsrC	a	lsrC	0.0227906	0.990184
wt_v_dgk	lsrD	a	lsrD	-8.11e-05	0.999927
wt_v_dgk	lsrB	a	lsrB	0.120221	0.884242
wt_v_dgk	lsrF	a	lsrF	-0.105971	0.898736
wt_v_dgk	lsrG	a	lsrG	-0.136859	0.918264
wt_v_dgk	tam	a	tam	1.23888	0.0024899
wt_v_dgk	yneE	a	yneE	0.451787	0.450018
wt_v_dgk	uxaB	a	uxaB	0.323649	0.548497
wt_v_dgk	yneF	a	yneF	-0.0973676	0.905797
wt_v_dgk	yneG	a	yneG	0.0379399	0.974021
wt_v_dgk	glsB	a	glsB	-0.141227	0.872235
wt_v_dgk	sad	a	sad	0.21663	0.731439
wt_v_dgk	yneJ	a	yneJ	0.185942	0.731186
wt_v_dgk	yneK	a	yneK	0.0018996	0.999927
wt_v_dgk	ydeA	a	ydeA	0.420199	0.28773
wt_v_dgk	marC	a	marC	0.663843	0.0749097
wt_v_dgk	marR	a	marR	0.0192777	0.990273
wt_v_dgk	marA	a	marA	-0.56757	0.13477
wt_v_dgk	marB	a	marB	0.492783	0.244446
wt_v_dgk	eamA	a	eamA	0.621197	0.0959232
wt_v_dgk	ydeE	a	ydeE	0.634275	0.180254
wt_v_dgk	yneM	a	yneM	0.64351	0.65399
wt_v_dgk	mgrR	a	mgrR	0.00550482	0.999927
wt_v_dgk	dgcZ	a	dgcZ	0.640763	0.0936421
wt_v_dgk	ydeI	a	ydeI	2.45065	2.63e-09
wt_v_dgk	ydeJ	a	ydeJ	1.04412	0.00137393
wt_v_dgk	dcp	a	dcp	0.12427	0.921491
wt_v_dgk	ydfG	a	ydfG	-0.161802	0.879396
wt_v_dgk	rspR	a	rspR	-0.23223	0.793343
wt_v_dgk	ydfZ	a	ydfZ	-0.526254	0.573469
wt_v_dgk	ydfI	a	ydfI	-0.143422	0.885976
wt_v_dgk	ydfJ	a	ydfJ	1.18513	0.000557344
wt_v_dgk	ydfK	a	ydfK	0.386903	0.524053
wt_v_dgk	pinQ	a	pinQ	0.690522	0.0916298
wt_v_dgk	tfaQ	a	tfaQ	-0.235271	0.939685
wt_v_dgk	stfQ	a	stfQ	0.126013	0.872284
wt_v_dgk	nohQ	a	nohQ	0.28365	0.735609
wt_v_dgk	ynfO	a	ynfO	-0.690735	0.426055
wt_v_dgk	ydfO	a	ydfO	-0.705457	0.213264
wt_v_dgk	gnsB	a	gnsB	-0.328469	0.655508
wt_v_dgk	ynfN	a	ynfN	0.0782177	0.990524
wt_v_dgk	cspI	a	cspI	0.110919	0.973015
wt_v_dgk	rzpQ	a	rzpQ	0.399723	0.661534
wt_v_dgk	rzoQ	a	rzoQ	0	1
wt_v_dgk	rrrQ	a	rrrQ	0.372889	0.530925
wt_v_dgk	ydfR	a	ydfR	0.762444	0.0806339
wt_v_dgk	essQ	a	essQ	0.799539	0.239604
wt_v_dgk	cspB	a	cspB	0.36953	0.642572
wt_v_dgk	cspF	a	cspF	0.24042	0.666539
wt_v_dgk	quuQ	a	quuQ	0.350839	0.498909
wt_v_dgk	ydfU	a	ydfU	0.612811	0.19924
wt_v_dgk	rem	a	rem	-0.133073	0.923009
wt_v_dgk	hokD	a	hokD	-0.0342821	0.981851
wt_v_dgk	relE	a	relE	0.233605	0.758878
wt_v_dgk	relB	a	relB	0.264432	0.638919
wt_v_dgk	ydfV	a	ydfV	0.0966746	0.927169
wt_v_dgk	flxA	a	flxA	-5.67905	0
wt_v_dgk	intK	a	intK	-1.72969	0.00166585
wt_v_dgk	ydfX	a	ydfX	0.128182	0.899956
wt_v_dgk	dicC	a	dicC	0.916896	0.294466
wt_v_dgk	dicA	a	dicA	0.243388	0.726413
wt_v_dgk	ydfA	a	ydfA	0.220413	0.83021
wt_v_dgk	ydfB	a	ydfB	0.186431	0.817003
wt_v_dgk	ydfC	a	ydfC	0.205657	0.716337
wt_v_dgk	dicF	a	dicF	-0.0310504	0.998229
wt_v_dgk	dicB	a	dicB	-0.924913	0.632539
wt_v_dgk	ydfD	a	ydfD	-0.514068	0.806223
wt_v_dgk	ydfE	a	ydfE	0.32156	0.537899
wt_v_dgk	insD1_3	a	insD1_3	-0.714731	0.330371
wt_v_dgk	intQ	a	intQ	0.386442	0.357242
wt_v_dgk	rspB	a	rspB	0.498555	0.334632
wt_v_dgk	rspA	a	rspA	-0.184992	0.753635
wt_v_dgk	ynfA	a	ynfA	-0.0130702	0.994304
wt_v_dgk	ynfB	a	ynfB	0.0324066	0.983572
wt_v_dgk	speG	a	speG	-0.0575224	0.959896
wt_v_dgk	ynfC	a	ynfC	0.484041	0.298694
wt_v_dgk	ynfD	a	ynfD	1.24503	0.0137206
wt_v_dgk	ynfE	a	ynfE	0.298883	0.653495
wt_v_dgk	ynfF	a	ynfF	0.337349	0.440777
wt_v_dgk	ynfG	a	ynfG	0.147569	0.835738
wt_v_dgk	ynfH	a	ynfH	0.279312	0.532344
wt_v_dgk	dmsD	a	dmsD	-0.170353	0.756511
wt_v_dgk	clcB	a	clcB	0.192346	0.772004
wt_v_dgk	ynfK	a	ynfK	-0.577739	0.516644
wt_v_dgk	mlc	a	mlc	-0.43541	0.493093
wt_v_dgk	ynfL	a	ynfL	0.115755	0.890778
wt_v_dgk	ynfM	a	ynfM	-1.23411	0.000789262
wt_v_dgk	asr	a	asr	-0.281157	0.563139
wt_v_dgk	ydgU	a	ydgU	-0.374348	0.855801
wt_v_dgk	ydgD	a	ydgD	0.954799	0.0311524
wt_v_dgk	mdtI	a	mdtI	0.474969	0.319339
wt_v_dgk	mdtJ	a	mdtJ	0.302971	0.813701
wt_v_dgk	tqsA	a	tqsA	-0.37175	0.505339
wt_v_dgk	pntB	a	pntB	0.0828967	0.958797
wt_v_dgk	pntA	a	pntA	-0.111909	0.93461
wt_v_dgk	ydgH	a	ydgH	-0.104211	0.929286
wt_v_dgk	ydgI	a	ydgI	0.594896	0.21007
wt_v_dgk	folM	a	folM	0.875117	0.0311969
wt_v_dgk	ydgC	a	ydgC	0.515735	0.136992
wt_v_dgk	rstA	a	rstA	-0.350981	0.592965
wt_v_dgk	rstB	a	rstB	-0.22812	0.751873
wt_v_dgk	tus	a	tus	0.331632	0.493093
wt_v_dgk	fumC	a	fumC	0.893536	0.00553214
wt_v_dgk	fumA	a	fumA	0.72429	0.0570078
wt_v_dgk	manA	a	manA	-0.0190131	0.993253
wt_v_dgk	ydgA	a	ydgA	0.872649	0.0520321
wt_v_dgk	uidC	a	uidC	0.857462	0.117916
wt_v_dgk	uidB	a	uidB	0.1284	0.860136
wt_v_dgk	uidA	a	uidA	-0.0282824	0.982287
wt_v_dgk	uidR	a	uidR	-0.0139675	0.993253
wt_v_dgk	hdhA	a	hdhA	1.23503	0.00683311
wt_v_dgk	malI	a	malI	-0.0694682	0.932463
wt_v_dgk	malX	a	malX	0.277605	0.713188
wt_v_dgk	malY	a	malY	0.306151	0.650297
wt_v_dgk	add	a	add	0.235245	0.827413
wt_v_dgk	ydgJ	a	ydgJ	0.0700347	0.953348
wt_v_dgk	blr	a	blr	-0.617453	0.358072
wt_v_dgk	cnu	a	cnu	-0.0445735	0.971043
wt_v_dgk	ydgK	a	ydgK	0.281696	0.674225
wt_v_dgk	rsxA	a	rsxA	0.0607408	0.954921
wt_v_dgk	rsxB	a	rsxB	-0.0597808	0.968084
wt_v_dgk	rsxC	a	rsxC	-0.217839	0.856405
wt_v_dgk	rsxD	a	rsxD	-0.314242	0.708963
wt_v_dgk	rsxG	a	rsxG	-0.314797	0.670132
wt_v_dgk	rsxE	a	rsxE	-0.606149	0.308815
wt_v_dgk	nth	a	nth	-0.376104	0.550175
wt_v_dgk	dtpA	a	dtpA	-0.0289789	0.990273
wt_v_dgk	gstA	a	gstA	0.552564	0.356165
wt_v_dgk	pdxY	a	pdxY	-0.0280583	0.983611
wt_v_dgk	tyrS	a	tyrS	-0.1039	0.929286
wt_v_dgk	pdxH	a	pdxH	-0.263426	0.69918
wt_v_dgk	mliC	a	mliC	0.0864718	0.921491
wt_v_dgk	anmK	a	anmK	0.132617	0.882487
wt_v_dgk	slyB	a	slyB	0.0646222	0.946359
wt_v_dgk	slyA	a	slyA	0.235856	0.731306
wt_v_dgk	ydhI	a	ydhI	1.03076	0.00207077
wt_v_dgk	ydhJ	a	ydhJ	0.3944	0.271552
wt_v_dgk	ydhK	a	ydhK	0.834864	0.0467852
wt_v_dgk	sodC	a	sodC	2.11962	1.21e-06
wt_v_dgk	ydhF	a	ydhF	0.662732	0.193629
wt_v_dgk	ydhL	a	ydhL	1.12854	0.00977435
wt_v_dgk	nemR	a	nemR	-0.0873475	0.929286
wt_v_dgk	nemA	a	nemA	0.356159	0.584466
wt_v_dgk	gloA	a	gloA	0.0376225	0.976877
wt_v_dgk	rnt	a	rnt	-0.40007	0.551742
wt_v_dgk	lhr	a	lhr	0.0536109	0.959943
wt_v_dgk	grxD	a	grxD	0.252147	0.739855
wt_v_dgk	mepH	a	mepH	-0.0419583	0.960336
wt_v_dgk	sodB	a	sodB	0.0919342	0.944334
wt_v_dgk	ydhP	a	ydhP	0.152154	0.843432
wt_v_dgk	ynhF	a	ynhF	0.0444228	0.975637
wt_v_dgk	purR	a	purR	-0.136388	0.920227
wt_v_dgk	ydhB	a	ydhB	-0.0911611	0.929286
wt_v_dgk	ydhC	a	ydhC	-0.212546	0.830963
wt_v_dgk	cfa	a	cfa	1.36586	0.000255422
wt_v_dgk	ribC	a	ribC	0.0995842	0.929286
wt_v_dgk	mdtK	a	mdtK	0.440362	0.40321
wt_v_dgk	ydhQ	a	ydhQ	0.695595	0.116163
wt_v_dgk	valV	a	valV	0.532315	0.709744
wt_v_dgk	valW	a	valW	-0.999701	0.713188
wt_v_dgk	ydhR	a	ydhR	0.19274	0.740487
wt_v_dgk	ydhS	a	ydhS	1.29797	0.002365
wt_v_dgk	ydhT	a	ydhT	0.773446	0.0248036
wt_v_dgk	ydhU	a	ydhU	0.519004	0.234055
wt_v_dgk	ydhX	a	ydhX	-0.00307569	0.999927
wt_v_dgk	ydhW	a	ydhW	-0.163476	0.817003
wt_v_dgk	ydhV	a	ydhV	0.0406675	0.974021
wt_v_dgk	ydhY	a	ydhY	-0.48842	0.683799
wt_v_dgk	ydhZ	a	ydhZ	1.26515	0.000744587
wt_v_dgk	pykF	a	pykF	0.145188	0.89252
wt_v_dgk	lpp	a	lpp	0.0941819	0.937742
wt_v_dgk	ldtE	a	ldtE	1.55811	0.000617624
wt_v_dgk	sufE	a	sufE	0.0500061	0.974021
wt_v_dgk	sufS	a	sufS	0.193184	0.856405
wt_v_dgk	sufD	a	sufD	0.194665	0.830963
wt_v_dgk	sufC	a	sufC	0.022078	0.992353
wt_v_dgk	sufB	a	sufB	0.0573096	0.970137
wt_v_dgk	sufA	a	sufA	0.21454	0.787377
wt_v_dgk	rydB	a	rydB	0.200332	0.885804
wt_v_dgk	ydiH	a	ydiH	-0.280933	0.705397
wt_v_dgk	menI	a	menI	-0.815247	0.0814259
wt_v_dgk	ydiJ	a	ydiJ	-0.741914	0.281947
wt_v_dgk	ydiK	a	ydiK	0.495146	0.15112
wt_v_dgk	rprA	a	rprA	-1.70751	0.597494
wt_v_dgk	ydiL	a	ydiL	0.399463	0.705285
wt_v_dgk	ydiM	a	ydiM	0.513599	0.440762
wt_v_dgk	ydiN	a	ydiN	0.672124	0.464403
wt_v_dgk	ydiB	a	ydiB	0.489773	0.203176
wt_v_dgk	aroD	a	aroD	0.598862	0.131501
wt_v_dgk	ydiF	a	ydiF	0.252967	0.687698
wt_v_dgk	ydiO	a	ydiO	0.0744359	0.939685
wt_v_dgk	ydiP	a	ydiP	0.336903	0.475912
wt_v_dgk	ydiQ	a	ydiQ	0.309917	0.534578
wt_v_dgk	ydiR	a	ydiR	0.370487	0.279094
wt_v_dgk	ydiS	a	ydiS	0.351565	0.47284
wt_v_dgk	ydiT	a	ydiT	-0.311428	0.779916
wt_v_dgk	fadK	a	fadK	0.300094	0.441434
wt_v_dgk	ppsA	a	ppsA	0.99196	0.0996173
wt_v_dgk	ppsR	a	ppsR	0.422761	0.515083
wt_v_dgk	aroH	a	aroH	0.295169	0.663013
wt_v_dgk	ydiE	a	ydiE	-0.274439	0.664695
wt_v_dgk	ydiU	a	ydiU	-0.0351815	0.98317
wt_v_dgk	ydiV	a	ydiV	0.369982	0.398449
wt_v_dgk	nlpC	a	nlpC	0.247251	0.564265
wt_v_dgk	btuD	a	btuD	0.349269	0.591049
wt_v_dgk	btuE	a	btuE	0.442686	0.518041
wt_v_dgk	btuC	a	btuC	-0.224043	0.672932
wt_v_dgk	ihfA	a	ihfA	0.576668	0.147789
wt_v_dgk	pheT	a	pheT	0.209968	0.843135
wt_v_dgk	pheS	a	pheS	-0.0333168	0.988511
wt_v_dgk	pheM	a	pheM	-0.370349	0.860136
wt_v_dgk	rplT	a	rplT	-0.629109	0.225254
wt_v_dgk	rpmI	a	rpmI	-0.636467	0.359472
wt_v_dgk	infC	a	infC	-0.0627697	0.960336
wt_v_dgk	thrS	a	thrS	0.0235377	0.992353
wt_v_dgk	arpB	a	arpB	0.418024	0.41878
wt_v_dgk	yniD	a	yniD	0.0964311	0.929905
wt_v_dgk	ydiY	a	ydiY	-0.0330513	0.978508
wt_v_dgk	pfkB	a	pfkB	2.8147	0
wt_v_dgk	ydiZ	a	ydiZ	1.4463	0.00219899
wt_v_dgk	yniA	a	yniA	1.45978	0.00114755
wt_v_dgk	yniB	a	yniB	0.93719	0.0403003
wt_v_dgk	yniC	a	yniC	0.184098	0.7381
wt_v_dgk	ydjM	a	ydjM	0.429779	0.278789
wt_v_dgk	ydjN	a	ydjN	-0.890438	0.353958
wt_v_dgk	ydjO	a	ydjO	-0.224897	0.884242
wt_v_dgk	cedA	a	cedA	0.0223646	0.993253
wt_v_dgk	katE	a	katE	1.76721	3.21e-05
wt_v_dgk	chbG	a	chbG	0.259419	0.672932
wt_v_dgk	chbF	a	chbF	-0.155499	0.760096
wt_v_dgk	chbR	a	chbR	-0.161114	0.816836
wt_v_dgk	chbA	a	chbA	-0.092769	0.929905
wt_v_dgk	chbC	a	chbC	-0.000261877	0.999927
wt_v_dgk	chbB	a	chbB	0.796359	0.0257115
wt_v_dgk	osmE	a	osmE	1.40444	0.00137393
wt_v_dgk	nadE	a	nadE	0.384224	0.595291
wt_v_dgk	cho	a	cho	-0.564564	0.338192
wt_v_dgk	ves	a	ves	-4.59817	0
wt_v_dgk	spy	a	spy	0.328425	0.584653
wt_v_dgk	astE	a	astE	2.04137	8.77e-07
wt_v_dgk	astB	a	astB	1.67384	0.000130192
wt_v_dgk	astD	a	astD	2.34574	9e-07
wt_v_dgk	astA	a	astA	2.9213	4.19e-08
wt_v_dgk	astC	a	astC	2.05922	0.000165526
wt_v_dgk	xthA	a	xthA	0.294776	0.668581
wt_v_dgk	ydjX	a	ydjX	-1.6232	0.00168092
wt_v_dgk	ydjY	a	ydjY	-1.20712	0.0161856
wt_v_dgk	ydjZ	a	ydjZ	-0.492776	0.343396
wt_v_dgk	ynjA	a	ynjA	-0.16377	0.770271
wt_v_dgk	ynjB	a	ynjB	-0.132108	0.890406
wt_v_dgk	ynjC	a	ynjC	0.357303	0.450442
wt_v_dgk	ynjD	a	ynjD	-0.0902426	0.93461
wt_v_dgk	ynjE	a	ynjE	-0.478145	0.478079
wt_v_dgk	ynjF	a	ynjF	-0.348969	0.46635
wt_v_dgk	nudG	a	nudG	-1.26078	1.58e-05
wt_v_dgk	ynjH	a	ynjH	-4.2981	0
wt_v_dgk	gdhA	a	gdhA	-0.612516	0.475912
wt_v_dgk	ynjI	a	ynjI	-0.476941	0.365372
wt_v_dgk	topB	a	topB	-0.701802	0.150731
wt_v_dgk	selD	a	selD	-0.0748458	0.949668
wt_v_dgk	ydjA	a	ydjA	0.0269028	0.986243
wt_v_dgk	sppA	a	sppA	-0.0832644	0.946925
wt_v_dgk	ansA	a	ansA	0.0477544	0.975509
wt_v_dgk	pncA	a	pncA	0.0991169	0.883569
wt_v_dgk	ydjE	a	ydjE	0.303088	0.597799
wt_v_dgk	ydjF	a	ydjF	-0.173221	0.789373
wt_v_dgk	ydjG	a	ydjG	-0.403473	0.48592
wt_v_dgk	ydjH	a	ydjH	-0.0494141	0.974021
wt_v_dgk	ydjI	a	ydjI	-0.418263	0.541004
wt_v_dgk	ydjJ	a	ydjJ	-0.190181	0.881356
wt_v_dgk	ydjK	a	ydjK	-0.0517239	0.966558
wt_v_dgk	ydjL	a	ydjL	-0.195585	0.738582
wt_v_dgk	yeaC	a	yeaC	-0.21951	0.765483
wt_v_dgk	msrB	a	msrB	0.00834015	0.998229
wt_v_dgk	gapA	a	gapA	-0.459376	0.582156
wt_v_dgk	yeaD	a	yeaD	-0.543003	0.50445
wt_v_dgk	yeaE	a	yeaE	0.235444	0.683098
wt_v_dgk	mipA	a	mipA	0.0619449	0.974021
wt_v_dgk	yeaG	a	yeaG	1.96921	0.000325151
wt_v_dgk	yeaH	a	yeaH	1.86005	4.56e-05
wt_v_dgk	yeaI	a	yeaI	0.798866	0.0568307
wt_v_dgk	yeaJ	a	yeaJ	0.361985	0.475912
wt_v_dgk	yeaK	a	yeaK	0.0127863	0.994614
wt_v_dgk	yoaI	a	yoaI	0.340286	0.561838
wt_v_dgk	yeaL	a	yeaL	0.0729888	0.929286
wt_v_dgk	yeaM	a	yeaM	0.111819	0.883331
wt_v_dgk	yeaN	a	yeaN	0.28561	0.540011
wt_v_dgk	yeaO	a	yeaO	0.745624	0.119355
wt_v_dgk	yoaF	a	yoaF	-0.0233391	0.988511
wt_v_dgk	yeaP	a	yeaP	-0.526413	0.342577
wt_v_dgk	yoaK	a	yoaK	-0.481967	0.588001
wt_v_dgk	yoaJ	a	yoaJ	0.293524	0.826554
wt_v_dgk	yeaQ	a	yeaQ	0.740046	0.0662704
wt_v_dgk	yoaG	a	yoaG	0.297532	0.843432
wt_v_dgk	yeaR	a	yeaR	-0.335187	0.783132
wt_v_dgk	leuE	a	leuE	0.376246	0.43901
wt_v_dgk	dmlR	a	dmlR	-0.0748551	0.939685
wt_v_dgk	dmlA	a	dmlA	0.378178	0.464403
wt_v_dgk	yeaV	a	yeaV	0.00145138	0.999927
wt_v_dgk	yeaW	a	yeaW	-0.00396418	0.999927
wt_v_dgk	yeaX	a	yeaX	0.283112	0.634547
wt_v_dgk	rnd	a	rnd	-0.0721465	0.955272
wt_v_dgk	fadD	a	fadD	0.414615	0.462661
wt_v_dgk	yeaY	a	yeaY	0.0677644	0.957194
wt_v_dgk	tsaB	a	tsaB	-0.547217	0.4138
wt_v_dgk	yoaA	a	yoaA	-0.0918616	0.941289
wt_v_dgk	yoaB	a	yoaB	0.112957	0.923009
wt_v_dgk	yoaC	a	yoaC	1.32756	0.00102766
wt_v_dgk	yoaH	a	yoaH	0.121131	0.862514
wt_v_dgk	pabB	a	pabB	0.117484	0.879832
wt_v_dgk	nudL	a	nudL	0.163467	0.828499
wt_v_dgk	sdaA	a	sdaA	0.970582	0.0569864
wt_v_dgk	yoaD	a	yoaD	0.973572	0.0182353
wt_v_dgk	yoaE	a	yoaE	0.277423	0.664
wt_v_dgk	manX	a	manX	-0.528359	0.382816
wt_v_dgk	manY	a	manY	-0.319641	0.697928
wt_v_dgk	manZ	a	manZ	-0.309852	0.648324
wt_v_dgk	yobD	a	yobD	-0.58179	0.373462
wt_v_dgk	mntP	a	mntP	0.279623	0.623443
wt_v_dgk	rlmA	a	rlmA	0.0674903	0.954576
wt_v_dgk	cspC	a	cspC	-0.00728695	0.999102
wt_v_dgk	yobF	a	yobF	-0.103552	0.935589
wt_v_dgk	yebO	a	yebO	0.532726	0.205316
wt_v_dgk	mgrB	a	mgrB	-0.428926	0.352643
wt_v_dgk	yobH	a	yobH	0.298183	0.782844
wt_v_dgk	kdgR	a	kdgR	-0.0774529	0.939685
wt_v_dgk	yebQ	a	yebQ	-0.124978	0.856405
wt_v_dgk	htpX	a	htpX	0.205647	0.83021
wt_v_dgk	prc	a	prc	0.146156	0.8956
wt_v_dgk	proQ	a	proQ	0.0495893	0.97205
wt_v_dgk	msrC	a	msrC	0.363215	0.581823
wt_v_dgk	yebS	a	yebS	0.447639	0.354352
wt_v_dgk	yebT	a	yebT	0.363072	0.568572
wt_v_dgk	rsmF	a	rsmF	-0.0648265	0.954576
wt_v_dgk	yebV	a	yebV	0.332626	0.605546
wt_v_dgk	yebW	a	yebW	0.980918	0.0125617
wt_v_dgk	pphA	a	pphA	0.942312	0.00971598
wt_v_dgk	ryeA	a	ryeA	0.834747	0.0358759
wt_v_dgk	sdsR	a	sdsR	0	1
wt_v_dgk	yebY	a	yebY	0.0363542	0.978348
wt_v_dgk	yebZ	a	yebZ	-0.287543	0.574765
wt_v_dgk	yobA	a	yobA	-0.187334	0.823073
wt_v_dgk	holE	a	holE	0.501349	0.41878
wt_v_dgk	yobB	a	yobB	0.603558	0.10153
wt_v_dgk	exoX	a	exoX	0.29572	0.614952
wt_v_dgk	ptrB	a	ptrB	0.826057	0.0601115
wt_v_dgk	yebE	a	yebE	0.441476	0.306876
wt_v_dgk	yebF	a	yebF	0.802296	0.122482
wt_v_dgk	yebG	a	yebG	-0.264192	0.740487
wt_v_dgk	purT	a	purT	0.0739838	0.96695
wt_v_dgk	eda	a	eda	0.00220913	0.999927
wt_v_dgk	edd	a	edd	0.165643	0.872045
wt_v_dgk	zwf	a	zwf	0.171694	0.87754
wt_v_dgk	yebK	a	yebK	-0.500191	0.411792
wt_v_dgk	pykA	a	pykA	0.0698396	0.953343
wt_v_dgk	lpxM	a	lpxM	0.888682	0.020665
wt_v_dgk	mepM	a	mepM	-0.172154	0.862514
wt_v_dgk	znuA	a	znuA	-0.088495	0.953465
wt_v_dgk	znuC	a	znuC	-0.140241	0.890778
wt_v_dgk	znuB	a	znuB	0.029939	0.979195
wt_v_dgk	ruvB	a	ruvB	0.221876	0.691142
wt_v_dgk	ruvA	a	ruvA	0.12962	0.87754
wt_v_dgk	yobI	a	yobI	1.33749	0.122482
wt_v_dgk	yebB	a	yebB	0.41767	0.416925
wt_v_dgk	ruvC	a	ruvC	-0.394247	0.483425
wt_v_dgk	yebC	a	yebC	-0.190166	0.877812
wt_v_dgk	nudB	a	nudB	-0.341021	0.634547
wt_v_dgk	aspS	a	aspS	-0.0368539	0.982297
wt_v_dgk	yecD	a	yecD	0.337489	0.504864
wt_v_dgk	yecE	a	yecE	0.130505	0.860136
wt_v_dgk	yecN	a	yecN	0.855548	0.0296909
wt_v_dgk	cmoA	a	cmoA	0.903763	0.0125617
wt_v_dgk	cmoB	a	cmoB	0.549057	0.230083
wt_v_dgk	torZ	a	torZ	0.344377	0.419369
wt_v_dgk	torY	a	torY	0.317552	0.550434
wt_v_dgk	cutC	a	cutC	0.422717	0.498483
wt_v_dgk	yecM	a	yecM	0.544995	0.19121
wt_v_dgk	argS	a	argS	0.11114	0.929905
wt_v_dgk	yecT	a	yecT	-0.676392	0.215228
wt_v_dgk	flhE	a	flhE	-4.17568	0
wt_v_dgk	flhA	a	flhA	-5.07897	0
wt_v_dgk	flhB	a	flhB	-6.40632	0
wt_v_dgk	cheZ	a	cheZ	-6.05357	0
wt_v_dgk	cheY	a	cheY	-6.6907	0
wt_v_dgk	cheB	a	cheB	-7.10305	0
wt_v_dgk	cheR	a	cheR	-7.70175	0
wt_v_dgk	tap	a	tap	-8.33411	0
wt_v_dgk	tar	a	tar	-8.8026	0
wt_v_dgk	cheW	a	cheW	-7.50407	0
wt_v_dgk	cheA	a	cheA	-7.55433	0
wt_v_dgk	motB	a	motB	-7.6537	0
wt_v_dgk	motA	a	motA	-7.93194	0
wt_v_dgk	flhC	a	flhC	-2.35818	2.17e-12
wt_v_dgk	flhD	a	flhD	-3.13159	0
wt_v_dgk	uspC	a	uspC	0.0787457	0.942807
wt_v_dgk	otsA	a	otsA	1.46772	0.00141871
wt_v_dgk	otsB	a	otsB	1.67928	0.000573135
wt_v_dgk	araH	a	araH	0.500652	0.27697
wt_v_dgk	araG	a	araG	0.208248	0.788833
wt_v_dgk	araF	a	araF	-0.823373	0.0170811
wt_v_dgk	ftnB	a	ftnB	-0.056342	0.950173
wt_v_dgk	yecJ	a	yecJ	0.140807	0.827413
wt_v_dgk	azuC	a	azuC	1.53166	0.475912
wt_v_dgk	yecR	a	yecR	-6.62828	0
wt_v_dgk	ftnA	a	ftnA	-1.02221	0.00629195
wt_v_dgk	yecH	a	yecH	0.604575	0.331347
wt_v_dgk	tyrP	a	tyrP	0.499612	0.298346
wt_v_dgk	yecA	a	yecA	0.109361	0.928991
wt_v_dgk	leuZ	a	leuZ	-0.417782	0.780503
wt_v_dgk	cysT	a	cysT	-0.645206	0.505339
wt_v_dgk	glyW	a	glyW	-0.473154	0.326088
wt_v_dgk	pgsA	a	pgsA	-0.14136	0.873571
wt_v_dgk	uvrC	a	uvrC	0.0389711	0.979195
wt_v_dgk	uvrY	a	uvrY	0.199895	0.817003
wt_v_dgk	yecF	a	yecF	0.723989	0.254107
wt_v_dgk	sdiA	a	sdiA	0.710602	0.10153
wt_v_dgk	yecC	a	yecC	-0.0287158	0.983685
wt_v_dgk	yecS	a	yecS	-0.122012	0.920006
wt_v_dgk	dcyD	a	dcyD	-0.128468	0.913763
wt_v_dgk	fliY	a	fliY	-1.41217	0.00117379
wt_v_dgk	fliZ	a	fliZ	-7.11381	0
wt_v_dgk	fliA	a	fliA	-8.88374	0
wt_v_dgk	fliC	a	fliC	-8.25942	0
wt_v_dgk	fliD	a	fliD	-7.92749	0
wt_v_dgk	fliS	a	fliS	-7.45923	0
wt_v_dgk	fliT	a	fliT	-6.83594	0
wt_v_dgk	amyA	a	amyA	0.0553442	0.975637
wt_v_dgk	yedD	a	yedD	-0.167928	0.760096
wt_v_dgk	yedE	a	yedE	-0.121883	0.919893
wt_v_dgk	yedF	a	yedF	-0.145625	0.862503
wt_v_dgk	yedK	a	yedK	1.28547	5.83e-05
wt_v_dgk	yedL	a	yedL	0.104186	0.932728
wt_v_dgk	yedN	a	yedN	-0.202847	0.883569
wt_v_dgk	intG	a	intG	-2.72273	5.05e-06
wt_v_dgk	fliE	a	fliE	-5.86661	0
wt_v_dgk	fliF	a	fliF	-7.39498	0
wt_v_dgk	fliG	a	fliG	-6.47185	0
wt_v_dgk	fliH	a	fliH	-6.1363	0
wt_v_dgk	fliI	a	fliI	-6.52323	0
wt_v_dgk	fliJ	a	fliJ	-6.10474	0
wt_v_dgk	fliK	a	fliK	-6.42337	0
wt_v_dgk	fliL	a	fliL	-7.07499	0
wt_v_dgk	fliM	a	fliM	-6.25764	0
wt_v_dgk	fliN	a	fliN	-7.41755	0
wt_v_dgk	fliO	a	fliO	-5.67976	0
wt_v_dgk	fliP	a	fliP	-4.62722	0
wt_v_dgk	fliQ	a	fliQ	-4.09994	0
wt_v_dgk	fliR	a	fliR	-2.68986	1.65e-12
wt_v_dgk	rcsA	a	rcsA	-1.25512	0.0159428
wt_v_dgk	dsrB	a	dsrB	0.777585	0.100082
wt_v_dgk	yodD	a	yodD	1.91128	1.36e-06
wt_v_dgk	dsrA	a	dsrA	1.49341	0.000146992
wt_v_dgk	yedP	a	yedP	1.55684	6.12e-06
wt_v_dgk	yedQ	a	yedQ	0.626829	0.178079
[truncated: 42,901 more rows]
