# Supplementary material for: Correction: Experimental evolution of diverse Escherichia coli metabolic mutants identifies genetic loci for convergent adaptation of growth rate
Source: PLoS Genet. 2018 May 29;14(5):e1007411. doi: 10.1371/journal.pgen.1007411 (PMC5973558; doi:10.1371/journal.pgen.1007411)
Supplement: S5 Table — (XLSX) [file pgen.1007411.s006.xlsx]

## Sheet: Legend
S5 Table: Analysis of the transcriptomic response to the entC deletion and adaptive evolution
∆entC parent vs. WT-Keio: Expression ratios between WT and the primary null strain (edgeR, ref. 93) for all genes. PANTHER (ref. 46) was used to calculate the enriched Gene Ontology terms
restored_to_WT: Genes for which expression levels are statistically restored to WT levels in the suppressor strains. Note the Table of men pathway fold changes
regulated_in_sup: Genes unaffected by primary deletion, and modulated in suppressor strains.
full dataset for Venn Analysis; formatted to render Venn diagrams using VennT; http://drpowell.github.io/vennt/
for Venn Analysis, export full table in the final tab as .csv
dpwnloaded python script from github link above can be run on the .csv file: python vennt.py gene-lists.csv > my-vennt.html
When considering Venn analysis: although it might appear inconsistent for genes to exist in the single sets of Fig 6B (WT vs. Primary Deletion only, WT vs. sup only or Primary Deletion vs sup only), genes may fall into these regions due to the statistical significance thresholds that define whether two expression values are different.

## Sheet: ∆entC parent vs. WT-Keio
Expression ratios between WT and the primary null strain for all genes.
logFC = log fold change = log2(WT/null)
adj.P.Val = false discovery rate, see materials and methods.
Differentially regulated genes (with FDR <0.01) were sorted by GO Terms. Go Term Categories significantly enriched in the regulated gene set are shown on the right.
key	Gene Name	logFC	adj.P.Val			GO biological process complete	# in database	# hits in list	expected # of hits	Fold Enrichment	Direction of enrichment (+ or -)	P value
wt_v_entC	thrL	0.039054	0.995841			Unclassified	1649	55	58.42	0.94	-	0
wt_v_entC	thrA	0.242837	0.958012			locomotion	48	27	1.7	15.88	+	2.5e-21
wt_v_entC	thrB	0.248808	0.937396			cell motility	36	21	1.28	16.46	+	1.95e-16
wt_v_entC	thrC	0.178622	0.958451			localization of cell	36	21	1.28	16.46	+	1.95e-16
wt_v_entC	yaaX	-0.0811582	0.978183			bacterial-type flagellum-dependent cell motility	30	19	1.06	17.88	+	2.46e-15
wt_v_entC	yaaA	-0.171941	0.953681			archaeal or bacterial-type flagellum-dependent cell motility	30	19	1.06	17.88	+	2.46e-15
wt_v_entC	yaaJ	0.301444	0.864723			cilium or flagellum-dependent cell motility	30	19	1.06	17.88	+	2.46e-15
wt_v_entC	talB	-0.0649599	0.987941			movement of cell or subcellular component	45	21	1.59	13.17	+	1.63e-14
wt_v_entC	mog	0.0882861	0.978183			chemotaxis	13	8	0.46	17.37	+	2.09e-05
wt_v_entC	satP	0.164848	0.936044			taxis	13	8	0.46	17.37	+	2.09e-05
wt_v_entC	yaaW	-0.0825277	0.97891			bacterial-type flagellum-dependent swarming motility	12	7	0.43	16.46	+	0.000225
wt_v_entC	yaaI	0.139001	0.958451			siderophore metabolic process	9	6	0.32	18.82	+	0.000753
wt_v_entC	dnaK	-0.257466	0.93518			enterobactin metabolic process	9	6	0.32	18.82	+	0.000753
wt_v_entC	dnaJ	-0.570387	0.723177			catechol-containing compound metabolic process	10	6	0.35	16.94	+	0.00138
wt_v_entC	insL1_1	-0.300913	0.868806			phenol-containing compound metabolic process	11	6	0.39	15.4	+	0.00237
wt_v_entC	hokC	-0.143541	0.999891			enterobactin biosynthetic process	8	5	0.28	17.64	+	0.00841
wt_v_entC	mokC	0.885854	0.135301			siderophore biosynthetic process from catechol	8	5	0.28	17.64	+	0.00841
wt_v_entC	sokC	0.298219	0.930456			siderophore biosynthetic process	8	5	0.28	17.64	+	0.00841
wt_v_entC	nhaA	0.477845	0.733377			catechol-containing compound biosynthetic process	9	5	0.32	15.68	+	0.0147
wt_v_entC	nhaR	0.442246	0.806804			phenol-containing compound biosynthetic process	9	5	0.32	15.68	+	0.0147
wt_v_entC	insB1_1	0.202919	0.933774			nonribosomal peptide biosynthetic process	10	5	0.35	14.11	+	0.0243
wt_v_entC	insA_1	-0.321379	0.841239			siderophore transport	10	5	0.35	14.11	+	0.0243
wt_v_entC	rpsT	-0.962259	0.420432			iron chelate transport	10	5	0.35	14.11	+	0.0243
wt_v_entC	yaaY	0.503517	0.656013
wt_v_entC	ribF	-0.244487	0.899427
wt_v_entC	ileS	-0.070953	0.986164
wt_v_entC	lspA	-0.302906	0.857935
wt_v_entC	fkpB	-0.0459554	0.988345
wt_v_entC	ispH	-0.022157	0.99818
wt_v_entC	rihC	-0.178244	0.936044
wt_v_entC	dapB	-0.779968	0.44422
wt_v_entC	carA	-2.55631	4.66156e-06
wt_v_entC	carB	-1.77395	0.00560499
wt_v_entC	caiF	-0.396087	0.857935
wt_v_entC	caiE	-0.0751768	0.9848
wt_v_entC	caiD	0.60638	0.533518
wt_v_entC	caiC	-0.128519	0.958451
wt_v_entC	caiB	0.422345	0.754949
wt_v_entC	caiA	-0.155416	0.94602
wt_v_entC	caiT	-0.195352	0.934432
wt_v_entC	fixA	0.0931101	0.981295
wt_v_entC	fixB	-0.0703249	0.981533
wt_v_entC	fixC	0.22225	0.934432
wt_v_entC	fixX	-0.660825	0.936044
wt_v_entC	yaaU	-0.230044	0.923324
wt_v_entC	kefF	0.135345	0.958451
wt_v_entC	kefC	0.00228553	0.999891
wt_v_entC	folA	0.730234	0.311905
wt_v_entC	apaH	-0.0771733	0.979118
wt_v_entC	apaG	0.264387	0.934432
wt_v_entC	rsmA	-0.377431	0.872147
wt_v_entC	pdxA	-0.446684	0.815296
wt_v_entC	surA	-0.114585	0.976044
wt_v_entC	lptD	0.183929	0.958012
wt_v_entC	djlA	-0.128168	0.958012
wt_v_entC	yabP	0.795671	0.499201
wt_v_entC	rluA	0.39731	0.789825
wt_v_entC	rapA	0.382083	0.837732
wt_v_entC	polB	0.125502	0.958451
wt_v_entC	araD	0.125841	0.978183
wt_v_entC	araC	0.431408	0.721662
wt_v_entC	yabI	-0.283512	0.864723
wt_v_entC	thiQ	-0.790879	0.361239
wt_v_entC	thiP	-0.791969	0.250953
wt_v_entC	thiB	-0.823712	0.314832
wt_v_entC	sgrR	0.160126	0.956588
wt_v_entC	sgrS	0.63106	0.60061
wt_v_entC	sgrT	#NUM!	#NUM!
wt_v_entC	setA	-0.252286	0.857935
wt_v_entC	leuD	0.424821	0.850657
wt_v_entC	leuC	0.321371	0.928468
wt_v_entC	leuB	0.0395591	0.993424
wt_v_entC	leuA	0.156296	0.971024
wt_v_entC	leuL	-0.335625	0.906092
wt_v_entC	leuO	0.828283	0.304768
wt_v_entC	ilvI	-0.669499	0.594988
wt_v_entC	ilvH	-0.593261	0.500267
wt_v_entC	cra	-0.150779	0.958451
wt_v_entC	mraZ	-0.127584	0.972011
wt_v_entC	rsmH	0.175183	0.958451
wt_v_entC	ftsL	0.276784	0.927799
wt_v_entC	ftsI	0.0424635	0.987941
wt_v_entC	murE	-0.14016	0.970792
wt_v_entC	murF	-0.20866	0.939403
wt_v_entC	mraY	-0.0284781	0.993681
wt_v_entC	murD	-0.0381492	0.988345
wt_v_entC	ftsW	-0.0584329	0.987941
wt_v_entC	murG	-0.00852784	0.999891
wt_v_entC	murC	-0.0430475	0.987941
wt_v_entC	ddlB	0.129009	0.976044
wt_v_entC	ftsQ	0.0428703	0.987941
wt_v_entC	ftsA	-0.109981	0.970792
wt_v_entC	ftsZ	0.118099	0.976044
wt_v_entC	lpxC	0.209985	0.936044
wt_v_entC	secM	-0.452532	0.818859
wt_v_entC	secA	-0.37984	0.850657
wt_v_entC	mutT	-0.542597	0.453209
wt_v_entC	yacG	0.166908	0.93609
wt_v_entC	zapD	0.141434	0.958451
wt_v_entC	coaE	0.363413	0.812429
wt_v_entC	guaC	-0.68295	0.627233
wt_v_entC	hofC	0.0365597	0.987941
wt_v_entC	hofB	0.0983952	0.976044
wt_v_entC	ppdD	0.404013	0.846273
wt_v_entC	nadC	-0.0848067	0.981533
wt_v_entC	ampD	-0.0801909	0.984554
wt_v_entC	ampE	-0.482882	0.716216
wt_v_entC	aroP	-0.539194	0.735962
wt_v_entC	pdhR	0.149005	0.96669
wt_v_entC	aceE	0.000233053	0.999891
wt_v_entC	aceF	-0.147242	0.962543
wt_v_entC	lpd	-0.116229	0.976044
wt_v_entC	yacH	0.138373	0.958451
wt_v_entC	acnB	-0.539065	0.753667
wt_v_entC	yacL	0.033797	0.996964
wt_v_entC	speD	-0.634296	0.639615
wt_v_entC	speE	-0.593653	0.676655
wt_v_entC	yacC	0.176869	0.954996
wt_v_entC	cueO	-0.141036	0.970792
wt_v_entC	gcd	0.0377242	0.996964
wt_v_entC	hpt	0.285385	0.865361
wt_v_entC	can	-0.363149	0.8951
wt_v_entC	yadG	0.461971	0.702781
wt_v_entC	yadH	0.486692	0.625157
wt_v_entC	yadI	-0.125817	0.958451
wt_v_entC	yadE	0.233481	0.909896
wt_v_entC	panD	0.0471399	0.987941
wt_v_entC	yadD	-0.195854	0.934432
wt_v_entC	panC	0.0400659	0.988345
wt_v_entC	panB	-0.102726	0.976044
wt_v_entC	yadC	0.372653	0.805998
wt_v_entC	yadK	0.130431	0.958451
wt_v_entC	yadL	-0.012652	0.999891
wt_v_entC	yadM	-0.233874	0.934756
wt_v_entC	htrE	0.283421	0.888764
wt_v_entC	yadV	0.726622	0.667221
wt_v_entC	yadN	0.342269	0.934126
wt_v_entC	folK	-0.798052	0.439518
wt_v_entC	pcnB	-0.426984	0.854366
wt_v_entC	gluQ	0.0671453	0.986164
wt_v_entC	dksA	0.0164953	0.999891
wt_v_entC	sfsA	0.593154	0.670185
wt_v_entC	ligT	-0.329244	0.863792
wt_v_entC	hrpB	-0.258722	0.857935
wt_v_entC	mrcB	-0.300801	0.908944
wt_v_entC	fhuA	-0.0163497	0.999891
wt_v_entC	fhuC	-0.166354	0.939403
wt_v_entC	fhuD	-0.350355	0.856416
wt_v_entC	fhuB	-0.557285	0.429329
wt_v_entC	hemL	-0.0564058	0.987941
wt_v_entC	clcA	0.292638	0.886899
wt_v_entC	erpA	0.0768341	0.978183
wt_v_entC	yadS	-0.0802352	0.978032
wt_v_entC	btuF	-0.697521	0.43741
wt_v_entC	mtn	-0.0393717	0.990516
wt_v_entC	dgt	0.273222	0.905557
wt_v_entC	degP	-0.546537	0.663657
wt_v_entC	cdaR	0.109992	0.964205
wt_v_entC	yaeH	0.565741	0.702781
wt_v_entC	yaeI	-0.175344	0.936044
wt_v_entC	dapD	-0.585156	0.667221
wt_v_entC	glnD	0.154304	0.958451
wt_v_entC	map	-0.162484	0.962774
wt_v_entC	tff	-0.887702	0.483853
wt_v_entC	rpsB	-0.564609	0.71615
wt_v_entC	tsf	-0.160031	0.958451
wt_v_entC	pyrH	-0.942651	0.106843
wt_v_entC	frr	0.0143991	0.999891
wt_v_entC	dxr	-0.00229488	0.999891
wt_v_entC	ispU	-0.192253	0.93518
wt_v_entC	cdsA	-0.159895	0.958451
wt_v_entC	rseP	-0.34357	0.837732
wt_v_entC	bamA	-0.255615	0.933795
wt_v_entC	skp	-0.122262	0.976044
wt_v_entC	lpxD	-0.217131	0.93518
wt_v_entC	fabZ	0.0409497	0.987941
wt_v_entC	lpxA	-0.218599	0.934126
wt_v_entC	lpxB	-0.3526	0.857935
wt_v_entC	rnhB	-0.363369	0.849788
wt_v_entC	dnaE	-0.312777	0.899427
wt_v_entC	accA	-0.0470902	0.987941
wt_v_entC	ldcC	0.774665	0.488244
wt_v_entC	yaeR	0.0794376	0.985706
wt_v_entC	tilS	-0.43188	0.67941
wt_v_entC	rof	0.583865	0.645547
wt_v_entC	yaeP	0.608525	0.633488
wt_v_entC	yaeQ	0.221858	0.890918
wt_v_entC	arfB	-0.0416632	0.987941
wt_v_entC	nlpE	0.385409	0.781322
wt_v_entC	yaeF	0.0427429	0.987941
wt_v_entC	proS	-0.526843	0.753667
wt_v_entC	tsaA	-0.710511	0.559273
wt_v_entC	rcsF	-0.56529	0.651682
wt_v_entC	metQ	-0.559735	0.725611
wt_v_entC	metI	-0.625841	0.717667
wt_v_entC	metN	-0.152264	0.978183
wt_v_entC	gmhB	-0.139448	0.958451
wt_v_entC	rrsH	0.297656	0.958451
wt_v_entC	ileV	-0.504128	0.776843
wt_v_entC	alaV	-1.51077	0.652916
wt_v_entC	rrlH	-0.122746	0.987941
wt_v_entC	rrfH	-0.620574	0.934432
wt_v_entC	aspU	-1.11775	0.137318
wt_v_entC	dkgB	0.151524	0.937269
wt_v_entC	yafC	0.412083	0.812429
wt_v_entC	yafD	0.494019	0.776843
wt_v_entC	yafE	0.449406	0.740146
wt_v_entC	mltD	-0.0337789	0.993681
wt_v_entC	gloB	0.376667	0.79209
wt_v_entC	yafS	0.419213	0.748708
wt_v_entC	rnhA	0.0776808	0.981295
wt_v_entC	dnaQ	0.17264	0.958451
wt_v_entC	aspV	-1.14098	0.137318
wt_v_entC	yafT	0.376257	0.818859
wt_v_entC	ykfM	-0.0987288	0.978183
wt_v_entC	yafU	0.119178	0.976044
wt_v_entC	yafF	0.192371	0.93518
wt_v_entC	yafV	0.0426263	0.987941
wt_v_entC	ivy	0.0523881	0.987941
wt_v_entC	fadE	-0.0450581	0.992492
wt_v_entC	gmhA	-0.0329354	0.993424
wt_v_entC	yafJ	0.124446	0.970792
wt_v_entC	yafK	0.0417776	0.99324
wt_v_entC	yafQ	0.253079	0.933774
wt_v_entC	dinJ	0.600916	0.635428
wt_v_entC	yafL	-0.0711896	0.97891
wt_v_entC	rayT	0.188689	0.930767
wt_v_entC	lfhA	-0.100004	0.964205
wt_v_entC	lafU	-0.337133	0.818859
wt_v_entC	dinB	0.259091	0.857935
wt_v_entC	yafN	0.396721	0.788404
wt_v_entC	yafO	0.334246	0.821268
wt_v_entC	yafP	-0.0136198	0.999891
wt_v_entC	ykfJ	1.53013	0.504225
wt_v_entC	prfH	0.174695	0.958451
wt_v_entC	pepD	-0.0458759	0.987941
wt_v_entC	gpt	-0.578408	0.670635
wt_v_entC	frsA	0.311944	0.863698
wt_v_entC	crl	0.19137	0.939425
wt_v_entC	phoE	0.513717	0.676655
wt_v_entC	proB	-0.0846533	0.979118
wt_v_entC	proA	-0.0801588	0.981295
wt_v_entC	thrW	0.0343471	0.99189
wt_v_entC	ykfN	0.877682	0.850657
wt_v_entC	ykfI	0.391731	0.85384
wt_v_entC	yafW	0.108968	0.978183
wt_v_entC	ykfH	0.485888	0.812429
wt_v_entC	ykfG	0.37489	0.789092
wt_v_entC	yafX	-0.136964	0.958012
wt_v_entC	ykfF	-0.120477	0.976044
wt_v_entC	ykfB	-0.0706457	0.987941
wt_v_entC	yafY	-0.911646	0.302174
wt_v_entC	ykfL	0.416396	0.804442
wt_v_entC	ykfK	-0.22707	0.958451
wt_v_entC	yafZ	-0.752617	0.38173
wt_v_entC	ykfA	0.384399	0.723392
wt_v_entC	perR	0.0320826	0.987941
wt_v_entC	insN	0.281383	0.857935
wt_v_entC	insI1_1	-0.0636968	0.9848
wt_v_entC	eyeA	0.10017	0.987941
wt_v_entC	ykfC	0.272538	0.857935
wt_v_entC	insH1_1	-0.591806	0.594988
wt_v_entC	mmuP	-0.216253	0.927799
wt_v_entC	mmuM	-0.076862	0.978032
wt_v_entC	afuC	0.30505	0.816985
wt_v_entC	afuB	0.391789	0.815296
wt_v_entC	insB1_2	0.656494	0.39584
wt_v_entC	insA_2	-0.443074	0.590709
wt_v_entC	insI1_2	-0.0236665	0.99818
wt_v_entC	insX	-0.0833185	0.978183
wt_v_entC	yagB	-0.0354532	0.988345
wt_v_entC	yagA	0.0174746	0.999891
wt_v_entC	yagE	-0.571215	0.620748
wt_v_entC	yagF	-0.537388	0.533142
wt_v_entC	yagG	0.240462	0.929601
wt_v_entC	yagH	-0.0378615	0.987941
wt_v_entC	yagI	-0.539111	0.562294
wt_v_entC	argF	-0.515531	0.841138
wt_v_entC	ykgS	0.249815	0.857935
wt_v_entC	insB1_3	0.903695	0.132732
wt_v_entC	insA_3	-0.403743	0.629951
wt_v_entC	yagJ	0.22488	0.901066
wt_v_entC	yagK	0.34367	0.812429
wt_v_entC	yagL	-0.0979766	0.978183
wt_v_entC	yagM	0.259546	0.939403
wt_v_entC	yagN	-0.207136	0.93518
wt_v_entC	intF	0.157162	0.958451
wt_v_entC	ptwF	#NUM!	#NUM!
wt_v_entC	yagP	0.150814	0.958451
wt_v_entC	ykgT	-0.57122	0.850657
wt_v_entC	paoD	0.412463	0.779799
wt_v_entC	paoC	0.438117	0.804442
wt_v_entC	paoB	0.747276	0.375155
wt_v_entC	paoA	0.560383	0.725611
wt_v_entC	yagU	-0.15607	0.958451
wt_v_entC	ykgJ	0.203226	0.936044
wt_v_entC	ecpE	0.230764	0.91716
wt_v_entC	ecpD	0.0647385	0.984554
wt_v_entC	ecpC	0.014221	0.999891
wt_v_entC	ecpB	-0.373663	0.864625
wt_v_entC	ecpA	0.190434	0.933774
wt_v_entC	ecpR	-0.255933	0.936044
wt_v_entC	ykgL	1.04662	0.559246
wt_v_entC	ykgO	-0.695666	0.918017
wt_v_entC	ykgM	0.358876	0.864625
wt_v_entC	ykgR	0.232675	0.987941
wt_v_entC	ykgP	0.517923	0.976044
wt_v_entC	eaeH	0.0942335	0.980697
wt_v_entC	insE1_1	0.644043	0.52495
wt_v_entC	insF1_1	0.0859636	0.975058
wt_v_entC	ykgA	0.293963	0.856858
wt_v_entC	ykgQ	0.235821	0.987941
wt_v_entC	rclC	0.206071	0.953349
wt_v_entC	rclB	0.0968186	0.987941
wt_v_entC	rclA	0.476428	0.778273
wt_v_entC	rclR	0.0428515	0.987941
wt_v_entC	ykgE	-0.231827	0.908289
wt_v_entC	ykgF	0.0784471	0.976044
wt_v_entC	ykgG	0.361106	0.847565
wt_v_entC	ykgH	-1.30181	0.35729
wt_v_entC	betA	-0.534451	0.695049
wt_v_entC	betB	-0.588961	0.743783
wt_v_entC	betI	-0.478106	0.789092
wt_v_entC	betT	-0.383982	0.853719
wt_v_entC	yahA	0.396148	0.812429
wt_v_entC	yahB	0.306511	0.864723
wt_v_entC	yahC	0.236913	0.958451
wt_v_entC	yahD	0.489579	0.716216
wt_v_entC	yahE	0.0854548	0.984554
wt_v_entC	yahF	-0.0128012	0.999891
wt_v_entC	yahG	-0.239414	0.904964
wt_v_entC	yahI	-0.109302	0.958451
wt_v_entC	yahJ	-0.20402	0.934432
wt_v_entC	yahK	0.47616	0.818859
wt_v_entC	yahL	0.68164	0.702781
wt_v_entC	yahM	-0.0636439	0.987941
wt_v_entC	yahN	0.30372	0.906092
wt_v_entC	yahO	1.05311	0.558822
wt_v_entC	prpR	0.420528	0.789825
wt_v_entC	prpB	0.810593	0.229223
wt_v_entC	prpC	-0.21622	0.935652
wt_v_entC	prpD	-0.183549	0.93518
wt_v_entC	prpE	-0.394969	0.753667
wt_v_entC	codB	-1.53524	0.000828477
wt_v_entC	codA	-1.42746	0.0261389
wt_v_entC	cynR	-0.434718	0.665499
wt_v_entC	cynT	0.108529	0.958451
wt_v_entC	cynS	0.0304396	0.992358
wt_v_entC	cynX	0.058762	0.986164
wt_v_entC	lacA	0.37334	0.798469
wt_v_entC	lacY	0.0454396	0.987941
wt_v_entC	lacZ	-0.114656	0.964205
wt_v_entC	lacI	-0.0522432	0.987941
wt_v_entC	mhpR	-0.0936538	0.979118
wt_v_entC	mhpA	-0.358467	0.857935
wt_v_entC	mhpB	0.156151	0.958451
wt_v_entC	mhpC	0.0447642	0.987941
wt_v_entC	mhpD	0.237583	0.89539
wt_v_entC	mhpF	-0.161969	0.939403
wt_v_entC	mhpE	0.028553	0.995058
wt_v_entC	mhpT	0.154288	0.948543
wt_v_entC	yaiL	0.207949	0.921776
wt_v_entC	frmB	-0.0288383	0.988345
wt_v_entC	frmA	0.110457	0.978032
wt_v_entC	frmR	-0.306656	0.863698
wt_v_entC	yaiO	0.288347	0.884862
wt_v_entC	yaiX	0.145935	0.958451
wt_v_entC	insC1_1	-0.0293863	0.993681
wt_v_entC	insD1_1	-0.134877	0.958024
wt_v_entC	yaiP	0.505757	0.688687
wt_v_entC	yaiS	1.30582	0.652916
wt_v_entC	tauA	-0.88585	0.225913
wt_v_entC	tauB	-1.54506	4.40068e-05
wt_v_entC	tauC	-0.472513	0.717118
wt_v_entC	tauD	-0.142322	0.937359
wt_v_entC	hemB	0.122573	0.971024
wt_v_entC	yaiT	0.215734	0.934432
wt_v_entC	insF1_2	-0.0113346	0.999891
wt_v_entC	insE1_2	-0.18758	0.935342
wt_v_entC	yaiV	0.30783	0.933774
wt_v_entC	ampH	-0.395895	0.806804
wt_v_entC	sbmA	0.268414	0.91119
wt_v_entC	yaiW	0.00530474	0.999891
wt_v_entC	yaiY	0.00248565	0.999891
wt_v_entC	yaiZ	-0.231982	0.890918
wt_v_entC	ddlA	-0.015629	0.999891
wt_v_entC	iraP	0.467363	0.750457
wt_v_entC	phoA	0.360372	0.819013
wt_v_entC	psiF	0.949692	0.180268
wt_v_entC	yaiC	-0.266438	0.873218
wt_v_entC	proC	-0.207627	0.939403
wt_v_entC	yaiI	-0.0311074	0.993424
wt_v_entC	aroL	-1.03422	0.444537
wt_v_entC	yaiA	0.577866	0.572488
wt_v_entC	aroM	0.132865	0.958451
wt_v_entC	yaiE	0.219606	0.934432
wt_v_entC	ykiA	0.431351	0.716216
wt_v_entC	rdgC	-0.292189	0.85384
wt_v_entC	mak	-0.127397	0.958451
wt_v_entC	araJ	0.0544545	0.987941
wt_v_entC	sbcC	-0.385863	0.819013
wt_v_entC	sbcD	-0.0940203	0.978032
wt_v_entC	phoB	0.126489	0.959586
wt_v_entC	phoR	0.349201	0.786849
wt_v_entC	brnQ	0.412038	0.812264
wt_v_entC	proY	-0.0412321	0.987941
wt_v_entC	malZ	-0.177113	0.934432
wt_v_entC	acpH	0.115235	0.958451
wt_v_entC	queA	-0.273946	0.930767
wt_v_entC	tgt	-0.494277	0.764898
wt_v_entC	yajC	-0.600203	0.788404
wt_v_entC	secD	-0.248281	0.928571
wt_v_entC	secF	-0.455344	0.809167
wt_v_entC	yajD	0.00134876	0.999891
wt_v_entC	tsx	-0.313401	0.869939
wt_v_entC	yajI	0.625063	0.499117
wt_v_entC	nrdR	0.130204	0.971024
wt_v_entC	ribD	0.0463559	0.987941
wt_v_entC	ribE	-0.146349	0.961079
wt_v_entC	nusB	-0.482612	0.676655
wt_v_entC	thiL	-0.61675	0.543688
wt_v_entC	pgpA	0.611668	0.559977
wt_v_entC	yajO	1.00482	0.320341
wt_v_entC	dxs	-0.427549	0.820936
wt_v_entC	ispA	-0.364579	0.890838
wt_v_entC	xseB	-0.636192	0.609658
wt_v_entC	thiI	-0.441451	0.834996
wt_v_entC	yajL	0.460907	0.645547
wt_v_entC	panE	0.39253	0.812429
wt_v_entC	yajQ	-0.156533	0.958451
wt_v_entC	yajR	-0.146688	0.957575
wt_v_entC	cyoE	-0.479631	0.691335
wt_v_entC	cyoD	-0.567721	0.590709
wt_v_entC	cyoC	-0.579084	0.737277
wt_v_entC	cyoB	-0.750824	0.596486
wt_v_entC	cyoA	-0.65851	0.743783
wt_v_entC	ampG	-0.631994	0.560757
wt_v_entC	yajG	-0.535345	0.812264
wt_v_entC	bolA	0.992511	0.355411
wt_v_entC	tig	-0.635595	0.648565
wt_v_entC	clpP	0.380976	0.845443
wt_v_entC	clpX	0.566389	0.665499
wt_v_entC	lon	0.0543531	0.987941
wt_v_entC	hupB	-0.468782	0.812429
wt_v_entC	ppiD	-0.044141	0.988345
wt_v_entC	ybaV	0.146447	0.946292
wt_v_entC	fadM	0.70729	0.282211
wt_v_entC	queC	0.13566	0.937829
wt_v_entC	ybaE	-0.167202	0.939403
wt_v_entC	cof	0.234261	0.934126
wt_v_entC	ybaO	-0.264091	0.859667
wt_v_entC	mdlA	-0.120182	0.958451
wt_v_entC	mdlB	-0.1495	0.94461
wt_v_entC	glnK	-0.538211	0.733729
wt_v_entC	amtB	-0.249787	0.87788
wt_v_entC	tesB	0.467854	0.708808
wt_v_entC	ybaY	0.659555	0.596486
wt_v_entC	ybaZ	0.0347734	0.987941
wt_v_entC	ffs	-0.317518	0.934432
wt_v_entC	ybaA	0.645308	0.37203
wt_v_entC	ylaB	0.259097	0.927983
wt_v_entC	ylaC	-0.24611	0.927799
wt_v_entC	maa	0.907844	0.161187
wt_v_entC	hha	0.904676	0.283381
wt_v_entC	tomB	0.716741	0.499201
wt_v_entC	acrB	0.0547653	0.987941
wt_v_entC	acrA	0.117005	0.976044
wt_v_entC	acrR	0.178235	0.958012
wt_v_entC	mscK	-0.114543	0.976044
wt_v_entC	ybaM	-0.41099	0.753667
wt_v_entC	priC	0.124322	0.958451
wt_v_entC	ybaN	-0.00187694	0.999891
wt_v_entC	apt	-0.147039	0.970792
wt_v_entC	dnaX	-0.0523727	0.987941
wt_v_entC	ybaB	-0.53392	0.723177
wt_v_entC	recR	-0.298826	0.918017
wt_v_entC	htpG	-0.80588	0.559673
wt_v_entC	adk	-0.598434	0.67941
wt_v_entC	hemH	0.117228	0.958451
wt_v_entC	aes	0.205707	0.919624
wt_v_entC	gsk	0.0341756	0.993424
wt_v_entC	ybaL	0.0130397	0.999891
wt_v_entC	fsr	-0.0863071	0.970792
wt_v_entC	ushA	0.458426	0.751179
wt_v_entC	ybaK	0.0357589	0.987941
wt_v_entC	chiX	-0.174814	0.958451
wt_v_entC	ybaP	-0.122514	0.966521
wt_v_entC	ybaQ	-0.0232273	0.998417
wt_v_entC	copA	0.106178	0.978183
wt_v_entC	glsA	1.23899	0.144267
wt_v_entC	ybaT	0.96845	0.192484
wt_v_entC	cueR	0.283966	0.888764
wt_v_entC	ybbJ	0.606512	0.568697
wt_v_entC	qmcA	0.603089	0.676655
wt_v_entC	fetA	0.134575	0.958451
wt_v_entC	fetB	-0.0635949	0.984554
wt_v_entC	ybbN	-0.263766	0.929601
wt_v_entC	ybbO	0.0615907	0.987941
wt_v_entC	tesA	-0.076953	0.979118
wt_v_entC	ybbA	-0.110081	0.970792
wt_v_entC	ybbP	-0.0132345	0.999891
wt_v_entC	rhsD	-0.00506225	0.999891
wt_v_entC	ybbC	-0.267327	0.936044
wt_v_entC	rhsH	-0.123993	0.962774
wt_v_entC	ybbD	0.545134	0.818859
wt_v_entC	ylbI	-1.7238	0.684296
wt_v_entC	ylbG	-0.0791158	0.979301
wt_v_entC	mnmH	-0.309946	0.809641
wt_v_entC	allS	-0.308979	0.845443
wt_v_entC	allA	-0.525009	0.493139
wt_v_entC	allR	0.00481969	0.999891
wt_v_entC	gcl	0.190677	0.934432
wt_v_entC	hyi	0.992822	0.199625
wt_v_entC	glxR	-0.270915	0.93518
wt_v_entC	ybbW	0.22994	0.939403
wt_v_entC	allB	0.352138	0.842986
wt_v_entC	ybbY	0.399426	0.789825
wt_v_entC	glxK	0.124528	0.966826
wt_v_entC	allE	0.489644	0.716216
wt_v_entC	allC	0.15425	0.955005
wt_v_entC	allD	-0.234808	0.934432
wt_v_entC	fdrA	-0.14193	0.958451
wt_v_entC	ylbE	0.124257	0.958451
wt_v_entC	ylbF	-0.261635	0.857935
wt_v_entC	ybcF	-0.38909	0.891871
wt_v_entC	purK	-1.67435	0.344288
wt_v_entC	purE	-1.58604	0.408584
wt_v_entC	lpxH	-0.700896	0.684286
wt_v_entC	ppiB	-0.2683	0.934432
wt_v_entC	cysS	-0.218908	0.936044
wt_v_entC	ybcI	0.0575185	0.987941
wt_v_entC	ybcJ	-0.283519	0.904964
wt_v_entC	folD	-0.46768	0.812775
wt_v_entC	sfmA	0.17404	0.976044
wt_v_entC	sfmC	0.921563	0.559246
wt_v_entC	sfmD	0.0606297	0.984554
wt_v_entC	sfmH	-0.723456	0.751179
wt_v_entC	sfmF	0.338805	0.934396
wt_v_entC	sfmZ	0.160078	0.954996
wt_v_entC	argU	-0.46463	0.742609
wt_v_entC	intD	0.232432	0.899427
wt_v_entC	xisD	-0.0623126	0.987941
wt_v_entC	exoD	-0.486569	0.716562
wt_v_entC	peaD	0.302021	0.864723
wt_v_entC	renD	0.285582	0.891871
wt_v_entC	insE1_3	0.825058	0.334719
wt_v_entC	insF1_3	0.0242529	0.993424
wt_v_entC	emrE	-0.575591	0.702781
wt_v_entC	ybcK	0.887596	0.609658
wt_v_entC	ybcL	0.119977	0.963317
wt_v_entC	ybcM	0.575046	0.665499
wt_v_entC	ylcH	-0.01115	0.999891
wt_v_entC	ybcN	0.304169	0.93518
wt_v_entC	ninE	0.0404394	0.999654
wt_v_entC	ybcO	0.266729	0.956588
wt_v_entC	rusA	0.195314	0.960394
wt_v_entC	ylcG	1.29386	0.537956
wt_v_entC	quuD	0.157745	0.970792
wt_v_entC	nmpC	-2.22023	0.00104377
wt_v_entC	insH1_2	-0.597845	0.594988
wt_v_entC	essD	-0.933079	0.150581
wt_v_entC	rrrD	-0.722027	0.37203
wt_v_entC	rzpD	-1.22486	0.00785057
wt_v_entC	rzoD	3.07273	0.812429
wt_v_entC	borD	-2.70277	6.04044e-05
wt_v_entC	ybcV	-0.915761	0.315193
wt_v_entC	ybcW	-0.184936	0.958451
wt_v_entC	ylcI	-1.20911	0.352399
wt_v_entC	nohD	-0.893278	0.230631
wt_v_entC	aaaD	-0.426034	0.725794
wt_v_entC	tfaD	-1.05489	0.0818046
wt_v_entC	ybcY	-1.02328	0.0913834
wt_v_entC	tfaX	-2.2408	0.0423897
wt_v_entC	appY	-0.0254082	0.999891
wt_v_entC	ompT	-1.83903	0.00315264
wt_v_entC	pauD	#NUM!	#NUM!
wt_v_entC	envY	-0.839698	0.207172
wt_v_entC	ybcH	-0.973946	0.00924083
wt_v_entC	nfrA	-0.923922	0.121574
wt_v_entC	nfrB	-0.777637	0.248763
wt_v_entC	cusS	-0.888487	0.366823
wt_v_entC	cusR	-0.934616	0.277212
wt_v_entC	cusC	-1.05893	0.818859
wt_v_entC	cusF	-0.466864	0.936044
wt_v_entC	cusB	-0.19062	0.978183
wt_v_entC	cusA	-0.251911	0.936044
wt_v_entC	pheP	-0.927681	0.0750603
wt_v_entC	ybdG	-1.08202	0.0253981
wt_v_entC	nfsB	-1.69644	0.000822466
wt_v_entC	ybdF	-0.848158	0.185187
wt_v_entC	ybdJ	-0.93409	0.101646
wt_v_entC	ybdK	0.285966	0.934432
wt_v_entC	sokE	-0.385966	0.932085
wt_v_entC	hokE	-0.951393	0.135005
wt_v_entC	insL1_2	-0.350946	0.837451
wt_v_entC	entD	-2.09158	0.00181923
wt_v_entC	fepA	-2.28056	0.00130946
wt_v_entC	fes	-1.51042	0.00300947
wt_v_entC	ybdZ	-1.59909	0.00443969
wt_v_entC	entF	-1.46084	0.0324334
wt_v_entC	fepE	-1.46781	0.000669003
wt_v_entC	fepC	-1.26041	0.0208184
wt_v_entC	fepG	-1.57114	0.00750231
wt_v_entC	fepD	-1.13112	0.070835
wt_v_entC	entS	-1.67044	0.00185569
wt_v_entC	fepB	-1.21197	0.0679125
wt_v_entC	entC	9.26596	0
wt_v_entC	entE	-1.62816	0.0115362
wt_v_entC	entB	-1.23288	0.0762741
wt_v_entC	entA	-1.44515	0.0227679
wt_v_entC	entH	-1.23827	0.0304297
wt_v_entC	cstA	-1.34023	0.0031929
wt_v_entC	ybdD	-0.825432	0.303873
wt_v_entC	ybdH	-1.10748	0.0400622
wt_v_entC	ybdL	-1.25757	0.0449397
wt_v_entC	ybdM	-0.378036	0.818859
wt_v_entC	ybdN	-0.45226	0.594988
wt_v_entC	ybdO	-1.54563	2.49447e-06
wt_v_entC	dsbG	-0.677306	0.500267
wt_v_entC	ahpC	-0.812452	0.472489
wt_v_entC	ahpF	-0.707584	0.500517
wt_v_entC	uspG	0.152171	0.976044
wt_v_entC	ybdR	-0.5906	0.594988
wt_v_entC	rnk	-0.928468	0.0502283
wt_v_entC	rna	-0.998544	0.131641
wt_v_entC	citT	-0.942775	0.0580093
wt_v_entC	citG	-0.956616	0.0221462
wt_v_entC	citX	-1.31597	0.195393
wt_v_entC	citF	-0.965338	0.0642248
wt_v_entC	citE	-1.5124	0.000611268
wt_v_entC	citD	0.0632055	0.996964
wt_v_entC	citC	-1.2529	0.00378545
wt_v_entC	citA	-0.99044	0.0642248
wt_v_entC	citB	-0.571389	0.596631
wt_v_entC	dcuC	-0.197845	0.973426
wt_v_entC	pagP	-0.524717	0.676655
wt_v_entC	cspE	-1.07533	0.19361
wt_v_entC	flc	-0.845821	0.183594
wt_v_entC	ybeM	-0.564293	0.472489
wt_v_entC	tatE	-0.932941	0.264245
wt_v_entC	lipA	-0.615441	0.60518
wt_v_entC	ybeF	-1.03231	0.0115362
wt_v_entC	lipB	-1.51633	0.00300947
wt_v_entC	ybeD	-0.882531	0.280757
wt_v_entC	dacA	-1.42758	0.0253981
wt_v_entC	rlpA	-1.13458	0.0818046
wt_v_entC	mrdB	-1.24551	0.0157711
wt_v_entC	mrdA	-1.27115	0.0642248
wt_v_entC	rlmH	-1.05198	0.144267
wt_v_entC	rsfS	-1.08783	0.128042
wt_v_entC	cobC	-0.960776	0.070699
wt_v_entC	nadD	-1.10247	0.0976991
wt_v_entC	holA	-1.16077	0.0838614
wt_v_entC	lptE	-1.12569	0.101646
wt_v_entC	leuS	-1.13809	0.0901769
wt_v_entC	ybeL	0.271204	0.93518
wt_v_entC	ybeQ	-0.843624	0.113418
wt_v_entC	ybeR	-0.932297	0.251992
wt_v_entC	djlB	-0.987015	0.103778
wt_v_entC	ybeT	-1.27403	0.0108518
wt_v_entC	ybeU	-1.29392	0.00738981
wt_v_entC	djlC	-1.02307	0.0196393
wt_v_entC	hscC	-1.04605	0.0317041
wt_v_entC	rihA	-1.66229	0.00109756
wt_v_entC	gltL	-1.74956	6.86305e-06
wt_v_entC	gltK	-1.80424	3.3177e-06
wt_v_entC	gltJ	-1.75142	1.8287e-05
wt_v_entC	gltI	-1.40361	0.0204364
wt_v_entC	insH1_3	-0.616481	0.560757
wt_v_entC	lnt	-0.168722	0.958451
wt_v_entC	ybeX	0.125369	0.965353
wt_v_entC	ybeY	0.226218	0.934432
wt_v_entC	ybeZ	0.300097	0.899427
wt_v_entC	miaB	-0.0720287	0.984266
wt_v_entC	ubiF	0.103927	0.976044
wt_v_entC	glnX	-0.168626	0.950695
wt_v_entC	glnV	-0.00751709	0.999891
wt_v_entC	metU	-0.423969	0.857935
wt_v_entC	glnW	-0.384202	0.832017
wt_v_entC	glnU	-0.457022	0.79444
wt_v_entC	leuW	-0.242203	0.934432
wt_v_entC	metT	-0.693463	0.639615
wt_v_entC	asnB	-0.173241	0.95308
wt_v_entC	umpH	-0.0199098	0.999072
wt_v_entC	nagC	0.139557	0.963317
wt_v_entC	nagA	0.206333	0.93518
wt_v_entC	nagB	0.290748	0.891871
wt_v_entC	nagE	0.261873	0.913955
wt_v_entC	glnS	-0.316476	0.899427
wt_v_entC	chiP	0.208173	0.930767
wt_v_entC	chiQ	0.208775	0.934126
wt_v_entC	fur	0.196429	0.934432
wt_v_entC	uof	-0.0814537	0.984266
wt_v_entC	fldA	-0.155817	0.962774
wt_v_entC	ybfE	0.155745	0.958451
wt_v_entC	ybfF	-0.0505428	0.987941
wt_v_entC	seqA	0.0135966	0.999891
wt_v_entC	pgm	-0.193588	0.956588
wt_v_entC	ybfP	-0.35288	0.9054
wt_v_entC	ybfG	0.102492	0.977168
wt_v_entC	ybfI	0.457536	0.958451
wt_v_entC	potE	0.403612	0.812429
wt_v_entC	speF	0.148695	0.936044
wt_v_entC	ybfK	3.37026	0.753667
wt_v_entC	kdpE	0.200232	0.934432
wt_v_entC	kdpD	-0.124773	0.958451
wt_v_entC	kdpC	-0.0815509	0.978183
wt_v_entC	kdpB	0.0611368	0.984554
wt_v_entC	kdpA	-0.0587638	0.987941
wt_v_entC	kdpF	-0.10655	0.988345
wt_v_entC	ybfA	-0.198626	0.936044
wt_v_entC	rhsC	-0.23039	0.933774
wt_v_entC	ybfB	-0.118676	0.973416
wt_v_entC	rhsO	-0.104038	0.978032
wt_v_entC	ybfC	0.512352	0.711996
wt_v_entC	ybfQ	0.063619	0.993681
wt_v_entC	ybfL	-0.392265	0.925041
wt_v_entC	ybfD	0.204737	0.936044
wt_v_entC	ybgA	0.537821	0.725611
wt_v_entC	phr	0.384583	0.812775
wt_v_entC	dtpD	-0.0682739	0.97891
wt_v_entC	ybgI	-0.142829	0.958451
wt_v_entC	ybgJ	-0.108205	0.962774
wt_v_entC	ybgK	-0.0207765	0.999072
wt_v_entC	ybgL	-0.224877	0.932089
wt_v_entC	nei	-0.350994	0.856858
wt_v_entC	abrB	0.0122991	0.999891
wt_v_entC	ybgO	0.677919	0.530993
wt_v_entC	ybgP	0.432431	0.753667
wt_v_entC	ybgQ	0.155363	0.936044
wt_v_entC	ybgD	-0.202175	0.958012
wt_v_entC	gltA	0.157068	0.966521
wt_v_entC	sdhC	-0.569852	0.864625
wt_v_entC	sdhD	-0.823569	0.702781
wt_v_entC	sdhA	-1.01101	0.644496
wt_v_entC	sdhB	-0.848562	0.543907
wt_v_entC	sucA	-0.712353	0.594988
wt_v_entC	sucB	-0.445489	0.824886
wt_v_entC	sucC	-0.220223	0.939403
wt_v_entC	sucD	-0.011426	0.999891
wt_v_entC	mngR	0.285791	0.818859
wt_v_entC	mngA	0.128525	0.964205
wt_v_entC	mngB	0.336908	0.753667
wt_v_entC	cydA	1.2153	0.149096
wt_v_entC	cydB	0.997192	0.230631
wt_v_entC	cydX	0.770373	0.500517
wt_v_entC	ybgE	0.720484	0.559273
wt_v_entC	ybgC	0.198406	0.934432
wt_v_entC	tolQ	-0.250742	0.876901
wt_v_entC	tolR	-0.363255	0.80223
wt_v_entC	tolA	-0.418859	0.717481
wt_v_entC	tolB	-0.0735876	0.987941
wt_v_entC	pal	0.0727524	0.985706
wt_v_entC	ybgF	-0.380525	0.862464
wt_v_entC	lysT	-0.593123	0.74678
wt_v_entC	valT	-0.496178	0.816267
wt_v_entC	lysW	-0.611814	0.723392
wt_v_entC	valZ	-0.339312	0.91119
wt_v_entC	lysY	-0.531147	0.791777
wt_v_entC	lysZ	-0.590354	0.73484
wt_v_entC	lysQ	-0.545278	0.781322
wt_v_entC	nadA	-1.21192	0.00242923
wt_v_entC	pnuC	0.173645	0.958451
wt_v_entC	zitB	0.346611	0.845443
wt_v_entC	ybgS	1.1882	0.24929
wt_v_entC	aroG	0.220986	0.943085
wt_v_entC	gpmA	0.42952	0.841138
wt_v_entC	galM	-0.236057	0.934126
wt_v_entC	galK	-0.110591	0.978183
wt_v_entC	galT	-0.134597	0.958451
wt_v_entC	galE	-0.160009	0.958451
wt_v_entC	modF	-0.800004	0.559273
wt_v_entC	modE	0.0757806	0.979301
wt_v_entC	acrZ	-0.166897	0.958451
wt_v_entC	modA	-1.59517	5.61839e-05
wt_v_entC	modB	-1.08514	0.0145588
wt_v_entC	modC	-0.790833	0.173332
wt_v_entC	ybhA	-0.198834	0.934432
wt_v_entC	pgl	0.558642	0.753667
wt_v_entC	ybhD	0.48989	0.46681
wt_v_entC	ybhH	-0.439639	0.934432
wt_v_entC	ybhI	0.10004	0.979118
wt_v_entC	ybhJ	-0.181211	0.936044
wt_v_entC	ybhC	-0.670748	0.651682
wt_v_entC	ybhB	0.0158625	0.999891
wt_v_entC	bioA	-0.807699	0.45564
wt_v_entC	bioB	-1.06608	0.338293
wt_v_entC	bioF	-1.20005	0.173123
wt_v_entC	bioC	-1.21603	0.165429
wt_v_entC	bioD	-1.0792	0.290807
wt_v_entC	uvrB	0.540665	0.60061
wt_v_entC	ybhK	0.0944065	0.976044
wt_v_entC	moaA	0.298959	0.927799
wt_v_entC	moaB	0.655884	0.67123
wt_v_entC	moaC	0.404717	0.800733
wt_v_entC	moaD	0.1826	0.934432
wt_v_entC	moaE	0.0398574	0.987941
wt_v_entC	ybhL	0.95072	0.250953
wt_v_entC	ybhM	0.517808	0.67941
wt_v_entC	ybhN	0.918084	0.226954
wt_v_entC	clsB	1.09085	0.137318
wt_v_entC	ybhP	0.660048	0.559273
wt_v_entC	ybhQ	-0.411982	0.688687
wt_v_entC	ybhR	0.306091	0.815296
wt_v_entC	ybhS	0.303351	0.846432
wt_v_entC	ybhF	0.234942	0.933774
wt_v_entC	ybhG	0.479318	0.674472
wt_v_entC	ybiH	0.319488	0.857935
wt_v_entC	rhlE	0.101313	0.97891
wt_v_entC	ybiA	-0.0163145	0.999891
wt_v_entC	dinG	0.186438	0.934432
wt_v_entC	ybiB	0.84104	0.44422
wt_v_entC	ybiC	0.0960467	0.978183
wt_v_entC	ybiJ	0.523415	0.675893
wt_v_entC	ybiI	0.106794	0.975652
wt_v_entC	ybiX	-1.3752	0.0913834
wt_v_entC	fiu	-1.90324	0.0885682
wt_v_entC	mcbA	1.25181	0.0439233
wt_v_entC	rlmF	0.0618087	0.987941
wt_v_entC	ybiO	0.517592	0.625176
wt_v_entC	glnQ	0.0544388	0.987941
wt_v_entC	glnP	0.0874628	0.984554
wt_v_entC	glnH	0.468619	0.834646
wt_v_entC	dps	1.15512	0.37203
wt_v_entC	rhtA	0.270588	0.857935
wt_v_entC	ompX	0.940455	0.365157
wt_v_entC	ybiP	0.435999	0.740261
wt_v_entC	mntS	0.489446	0.667899
wt_v_entC	mntR	0.0971918	0.971811
wt_v_entC	ybiR	-0.1695	0.93518
wt_v_entC	ldtB	0.163244	0.958451
wt_v_entC	ybiT	-0.231059	0.93518
wt_v_entC	ybiU	0.297846	0.855158
wt_v_entC	ybiV	0.418048	0.757656
wt_v_entC	ybiW	0.240702	0.874079
wt_v_entC	ybiY	-0.0422307	0.987941
wt_v_entC	fsaA	-0.0586909	0.987941
wt_v_entC	moeB	0.058525	0.986164
wt_v_entC	moeA	0.00850109	0.999891
wt_v_entC	iaaA	-0.533533	0.740146
wt_v_entC	gsiA	-0.328764	0.89539
wt_v_entC	gsiB	-0.312573	0.864625
wt_v_entC	gsiC	-0.404375	0.688687
wt_v_entC	gsiD	-0.577554	0.47151
wt_v_entC	yliE	-1.13676	0.126321
wt_v_entC	yliF	-0.18395	0.940731
wt_v_entC	rimO	-0.252996	0.93518
wt_v_entC	bssR	1.33325	0.200878
wt_v_entC	yliI	0.297142	0.849788
wt_v_entC	gstB	0.223171	0.936044
wt_v_entC	dacC	0.866336	0.355411
wt_v_entC	deoR	0.0674683	0.986452
wt_v_entC	ybjG	0.185528	0.935652
wt_v_entC	mdfA	0.430968	0.783191
wt_v_entC	ybjH	0.2175	0.930767
wt_v_entC	ybjI	0.100154	0.976044
wt_v_entC	ybjJ	-0.121827	0.953349
wt_v_entC	rcdA	0.0307137	0.990499
wt_v_entC	rybB	0.432751	0.789825
wt_v_entC	ybjL	0.264343	0.929601
wt_v_entC	ybjM	0.699754	0.600937
wt_v_entC	grxA	0.46774	0.740261
wt_v_entC	ybjC	-0.333542	0.816985
wt_v_entC	nfsA	-0.0347355	0.988345
wt_v_entC	rimK	-0.429621	0.702781
wt_v_entC	ybjN	0.0550936	0.987941
wt_v_entC	potF	0.359814	0.909896
wt_v_entC	potG	0.0864563	0.987941
wt_v_entC	potH	0.0412739	0.988345
wt_v_entC	potI	0.133934	0.958451
wt_v_entC	ybjO	-0.267158	0.909874
wt_v_entC	rlmC	-0.35661	0.788404
wt_v_entC	artJ	-0.774053	0.639615
wt_v_entC	artM	0.204109	0.934432
wt_v_entC	artQ	0.0733642	0.984554
wt_v_entC	artI	0.269023	0.895951
wt_v_entC	artP	0.353425	0.850657
wt_v_entC	ybjP	0.644785	0.609658
wt_v_entC	ybjQ	0.783287	0.292459
wt_v_entC	amiD	0.702846	0.419479
wt_v_entC	ybjS	-0.0221725	0.998417
wt_v_entC	ybjT	-0.498147	0.730839
wt_v_entC	ltaE	-0.0920581	0.979118
wt_v_entC	poxB	0.783123	0.569519
wt_v_entC	hcr	0.0138353	0.999891
wt_v_entC	hcp	-0.134744	0.961166
wt_v_entC	ybjE	0.00997666	0.999891
wt_v_entC	aqpZ	0.0576619	0.987941
wt_v_entC	ybjD	-0.0491088	0.987941
wt_v_entC	ybjX	-0.0676833	0.987941
wt_v_entC	macA	0.422843	0.678175
wt_v_entC	macB	0.00302773	0.999891
wt_v_entC	cspD	0.326782	0.855158
wt_v_entC	clpS	0.53532	0.702781
wt_v_entC	clpA	0.792336	0.594988
wt_v_entC	serW	0.977561	0.927799
wt_v_entC	infA	-0.636187	0.545623
wt_v_entC	aat	0.0346673	0.987941
wt_v_entC	cydC	-0.401905	0.780274
wt_v_entC	cydD	-0.275703	0.893969
wt_v_entC	trxB	-0.333023	0.899427
wt_v_entC	lrp	-0.334474	0.850059
wt_v_entC	ftsK	-0.0865309	0.979118
wt_v_entC	lolA	0.0995319	0.978183
wt_v_entC	rarA	0.246612	0.934432
wt_v_entC	serS	0.26595	0.930767
wt_v_entC	dmsA	0.592154	0.812429
wt_v_entC	dmsB	0.652893	0.537956
wt_v_entC	dmsC	0.157554	0.957575
wt_v_entC	ycaC	0.813144	0.651682
wt_v_entC	ycaD	0.0880636	0.978183
wt_v_entC	ycaM	0.340865	0.812264
wt_v_entC	ycaN	0.544374	0.611536
wt_v_entC	ycaK	-0.25647	0.936044
wt_v_entC	pflA	0.41036	0.816267
wt_v_entC	pflB	0.70688	0.60518
wt_v_entC	focA	0.446261	0.850657
wt_v_entC	ycaO	-0.485642	0.84375
wt_v_entC	ycaP	0.45304	0.815296
wt_v_entC	serC	-0.501859	0.803083
wt_v_entC	aroA	-0.771133	0.670185
wt_v_entC	ycaL	0.0187862	0.999072
wt_v_entC	cmk	-0.56917	0.660475
wt_v_entC	rpsA	-0.772553	0.594988
wt_v_entC	ihfB	0.509413	0.837451
wt_v_entC	ycaI	0.267894	0.890918
wt_v_entC	msbA	-0.066063	0.987941
wt_v_entC	lpxK	-0.465849	0.659287
wt_v_entC	ycaQ	-0.135555	0.958451
wt_v_entC	ycaR	-0.214739	0.907356
wt_v_entC	kdsB	0.0979438	0.976044
wt_v_entC	ycbJ	0.458532	0.789825
wt_v_entC	ycbC	0.29764	0.848744
wt_v_entC	smtA	-0.0954112	0.976044
wt_v_entC	mukF	-0.176547	0.936044
wt_v_entC	mukE	-0.420393	0.780274
wt_v_entC	mukB	-0.451265	0.786849
wt_v_entC	ldtD	0.850928	0.369067
wt_v_entC	ycbK	0.220304	0.939425
wt_v_entC	ycbL	-0.0840727	0.979118
wt_v_entC	aspC	-0.574191	0.702781
wt_v_entC	ompF	-1.31128	0.29393
wt_v_entC	asnS	-0.339307	0.909896
wt_v_entC	pncB	-0.664579	0.559977
wt_v_entC	pepN	0.0849503	0.979118
wt_v_entC	ssuB	-0.073482	0.984266
wt_v_entC	ssuC	0.160457	0.946292
wt_v_entC	ssuD	-0.834366	0.184948
wt_v_entC	ssuA	-0.836755	0.173123
wt_v_entC	ssuE	-0.34947	0.787754
wt_v_entC	elfA	0.701748	0.725794
wt_v_entC	elfD	-0.0265043	0.999891
wt_v_entC	elfC	0.102978	0.963168
wt_v_entC	elfG	0.233909	0.87658
wt_v_entC	ycbU	0.318364	0.85384
wt_v_entC	ycbV	0.00277154	0.999891
wt_v_entC	ycbF	-0.389158	0.735962
wt_v_entC	pyrD	-1.68416	0.0532075
wt_v_entC	zapC	0.184962	0.93518
wt_v_entC	ycbX	-0.0468816	0.987941
wt_v_entC	rlmL	-0.377052	0.864625
wt_v_entC	uup	-0.379053	0.857935
wt_v_entC	pqiA	0.240079	0.890918
wt_v_entC	pqiB	0.200041	0.934432
wt_v_entC	pqiC	0.429552	0.645547
wt_v_entC	rmf	0.550622	0.49372
wt_v_entC	fabA	0.198086	0.936044
wt_v_entC	ycbZ	0.307656	0.895951
wt_v_entC	matP	0.30586	0.864625
wt_v_entC	ompA	0.604788	0.71615
wt_v_entC	sulA	0.366092	0.824886
wt_v_entC	sxy	0.609585	0.471457
wt_v_entC	yccS	-0.148909	0.961166
wt_v_entC	yccF	-0.276295	0.864625
wt_v_entC	helD	0.0421206	0.987941
wt_v_entC	mgsA	-0.229537	0.93518
wt_v_entC	yccT	0.626964	0.524942
wt_v_entC	yccU	0.115477	0.971024
wt_v_entC	hspQ	0.391103	0.781322
wt_v_entC	rlmI	0.110236	0.976044
wt_v_entC	yccX	0.850211	0.0889644
wt_v_entC	tusE	0.66551	0.444407
wt_v_entC	yccA	0.497684	0.753667
wt_v_entC	serT	2.11728	0.344383
wt_v_entC	hyaA	0.5123	0.568697
wt_v_entC	hyaB	-0.0551704	0.987941
wt_v_entC	hyaC	0.0981011	0.975652
wt_v_entC	hyaD	-0.179158	0.934432
wt_v_entC	hyaE	0.137145	0.978032
wt_v_entC	hyaF	-0.0739686	0.985122
wt_v_entC	cbdA	-0.686247	0.37203
wt_v_entC	cbdB	-0.0561645	0.987941
wt_v_entC	cbdX	-0.0643876	0.987941
wt_v_entC	appA	-0.216628	0.930269
wt_v_entC	etk	0.0850035	0.977649
wt_v_entC	etp	0.175311	0.936044
wt_v_entC	gfcE	-0.0124336	0.999891
wt_v_entC	gfcD	0.144335	0.953349
wt_v_entC	gfcC	0.180156	0.946292
wt_v_entC	gfcB	0.195919	0.932085
wt_v_entC	gfcA	0.238802	0.924886
wt_v_entC	insA_4	0.0164269	0.999891
wt_v_entC	insB1_4	0.138029	0.958451
wt_v_entC	cspH	0.373723	0.930767
wt_v_entC	cspG	1.11861	0.209044
wt_v_entC	ymcE	-0.351783	0.834824
wt_v_entC	gnsA	-0.568148	0.735967
wt_v_entC	yccM	0.422472	0.812429
wt_v_entC	torS	-0.0320792	0.992358
wt_v_entC	torT	-0.0104734	0.999891
wt_v_entC	torR	-0.212536	0.899427
wt_v_entC	torC	-0.14469	0.956023
wt_v_entC	torA	-0.117871	0.958451
wt_v_entC	torD	0.502435	0.667899
wt_v_entC	cbpM	0.601353	0.609658
wt_v_entC	cbpA	0.54925	0.725611
wt_v_entC	yccE	0.410978	0.902812
wt_v_entC	agp	0.731938	0.37203
wt_v_entC	yccJ	1.29305	0.196225
wt_v_entC	wrbA	1.11155	0.284428
wt_v_entC	ymdF	0.863631	0.344288
wt_v_entC	rutG	0.315148	0.818859
wt_v_entC	rutF	0.479691	0.772812
wt_v_entC	rutE	0.376224	0.818859
wt_v_entC	rutD	0.194038	0.932464
wt_v_entC	rutC	-0.0309656	0.993424
wt_v_entC	rutB	0.095327	0.978032
wt_v_entC	rutA	-0.0532852	0.987941
wt_v_entC	rutR	-0.085445	0.976044
wt_v_entC	putA	0.721137	0.652916
wt_v_entC	putP	-0.448595	0.789154
wt_v_entC	efeU	-0.86249	0.397624
wt_v_entC	efeO	-1.3471	0.299676
wt_v_entC	efeB	-1.31513	0.345228
wt_v_entC	phoH	0.671586	0.824249
wt_v_entC	pgaD	0.421585	0.67123
wt_v_entC	pgaC	0.210824	0.936044
wt_v_entC	pgaB	0.399938	0.66962
wt_v_entC	pgaA	0.947227	0.166926
wt_v_entC	ycdT	0.165867	0.939403
wt_v_entC	insF1_4	-0.0457778	0.987941
wt_v_entC	insE1_4	-0.307728	0.863698
wt_v_entC	ymdE	0.25631	0.939403
wt_v_entC	ycdU	-0.0225282	0.99818
wt_v_entC	serX	4.16784	0.622028
wt_v_entC	ghrA	0.240051	0.934432
wt_v_entC	ycdX	0.0724834	0.987941
wt_v_entC	ycdY	0.00308063	0.999891
wt_v_entC	ycdZ	-0.228571	0.908289
wt_v_entC	csgG	-0.23914	0.934432
wt_v_entC	csgF	-0.368738	0.864723
wt_v_entC	csgE	-0.145647	0.970792
wt_v_entC	csgD	0.206604	0.93518
wt_v_entC	csgB	0.578405	0.656013
wt_v_entC	csgA	0.528137	0.716216
wt_v_entC	csgC	-4.25058	0
wt_v_entC	ymdA	-3.35208	9.58635e-15
wt_v_entC	ymdB	0.31501	0.864723
wt_v_entC	clsC	0.256162	0.899427
wt_v_entC	opgC	0.203543	0.934432
wt_v_entC	opgG	-0.411041	0.841805
wt_v_entC	opgH	-0.488786	0.771875
wt_v_entC	yceK	0.769448	0.559246
wt_v_entC	msyB	0.914011	0.625176
wt_v_entC	mdtG	0.316307	0.85384
wt_v_entC	lpxL	0.272985	0.892315
wt_v_entC	yceA	-0.232195	0.934432
wt_v_entC	yceI	0.166851	0.939403
wt_v_entC	yceJ	0.00336246	0.999891
wt_v_entC	yceO	-0.365904	0.930767
wt_v_entC	solA	-0.322231	0.888764
wt_v_entC	bssS	1.08952	0.334719
wt_v_entC	dinI	-0.693416	0.408584
wt_v_entC	pyrC	-2.16675	0.0323182
wt_v_entC	yceB	0.0461337	0.987941
wt_v_entC	grxB	0.234402	0.934432
wt_v_entC	mdtH	0.0910549	0.976044
wt_v_entC	rimJ	0.152865	0.958451
wt_v_entC	yceH	0.0785138	0.984554
wt_v_entC	yceM	-0.120081	0.964205
wt_v_entC	murJ	-0.353216	0.850906
wt_v_entC	flgN	-3.23286	1.88109e-14
wt_v_entC	flgM	-3.76169	0
wt_v_entC	flgA	-5.51223	0
wt_v_entC	flgB	-7.57007	0
wt_v_entC	flgC	-7.13402	0
wt_v_entC	flgD	-7.02653	0
wt_v_entC	flgE	-6.54447	0
wt_v_entC	flgF	-3.51931	0
wt_v_entC	flgG	-6.21136	0
wt_v_entC	flgH	-5.82155	0
wt_v_entC	flgI	-5.13091	0
wt_v_entC	flgJ	-5.41653	0
wt_v_entC	flgK	-5.0864	0
wt_v_entC	flgL	-3.68069	0
wt_v_entC	rne	-0.191393	0.957474
wt_v_entC	yceQ	-0.0766905	0.985914
wt_v_entC	rluC	0.191258	0.93518
wt_v_entC	yceF	0.0635946	0.984554
wt_v_entC	psrD	-0.037956	0.993424
wt_v_entC	yceD	-0.349801	0.884155
wt_v_entC	rpmF	-0.463577	0.812775
wt_v_entC	plsX	-0.200213	0.954859
wt_v_entC	fabH	-0.305265	0.909896
wt_v_entC	fabD	-0.253501	0.934432
wt_v_entC	fabG	-0.235671	0.934432
wt_v_entC	acpP	-0.387724	0.850906
wt_v_entC	fabF	-0.366163	0.86385
wt_v_entC	pabC	0.100884	0.973416
wt_v_entC	yceG	0.0416	0.987941
wt_v_entC	tmk	0.00827913	0.999891
wt_v_entC	holB	-0.105217	0.976044
wt_v_entC	ycfH	0.334077	0.915703
wt_v_entC	ptsG	-0.256899	0.934432
wt_v_entC	fhuE	-0.852794	0.559273
wt_v_entC	hinT	0.154598	0.958451
wt_v_entC	ycfL	0.118439	0.976044
wt_v_entC	lpoB	0.0772371	0.985914
wt_v_entC	thiK	-0.326388	0.816985
wt_v_entC	nagZ	0.34022	0.849206
wt_v_entC	ycfP	0.494894	0.722812
wt_v_entC	ndh	0.499445	0.744315
wt_v_entC	ycfJ	-0.554974	0.553202
wt_v_entC	ycfQ	-0.402488	0.789825
wt_v_entC	bhsA	1.57882	0.0756044
wt_v_entC	ldtC	0.146492	0.964205
wt_v_entC	mfd	-0.429343	0.813885
wt_v_entC	ycfT	-0.190993	0.934432
wt_v_entC	lolC	-0.399389	0.83135
wt_v_entC	lolD	-0.229364	0.933774
wt_v_entC	lolE	-0.0816748	0.978032
wt_v_entC	nagK	0.0915303	0.976044
wt_v_entC	cobB	0.187251	0.933774
wt_v_entC	ycfZ	0.0150012	0.999891
wt_v_entC	ymfA	0.0322067	0.996964
wt_v_entC	potD	0.0646176	0.987941
wt_v_entC	potC	-0.270383	0.934432
wt_v_entC	potB	-0.453004	0.815296
wt_v_entC	potA	-0.175891	0.958451
wt_v_entC	pepT	0.865549	0.30061
wt_v_entC	roxA	0.189021	0.936044
wt_v_entC	phoQ	0.0600542	0.986452
wt_v_entC	phoP	0.537306	0.717118
wt_v_entC	purB	-1.25707	0.387333
wt_v_entC	hflD	-0.810916	0.695015
wt_v_entC	mnmA	-0.413147	0.857935
wt_v_entC	nudJ	-0.179637	0.934432
wt_v_entC	rluE	-0.406083	0.841138
wt_v_entC	icd	0.209938	0.951417
wt_v_entC	ymfD	-0.79391	0.46681
wt_v_entC	ymfE	-0.383851	0.784261
wt_v_entC	lit	-0.590681	0.83135
wt_v_entC	intE	0.285999	0.881543
wt_v_entC	xisE	0.138131	0.958451
wt_v_entC	ymfI	0.199058	0.927224
wt_v_entC	ymfJ	-0.000496204	0.999891
wt_v_entC	cohE	-0.432784	0.753667
wt_v_entC	croE	0.925234	0.101646
wt_v_entC	ymfL	0.136892	0.958451
wt_v_entC	ymfM	0.0341725	0.996703
wt_v_entC	oweE	-1.23066	0.444841
wt_v_entC	aaaE	-0.869351	0.301835
wt_v_entC	ymfR	-0.790204	0.543688
wt_v_entC	beeE	-0.521223	0.699168
wt_v_entC	jayE	-1.12651	0.39584
wt_v_entC	ymfQ	-1.22881	0.0740298
wt_v_entC	stfP	-0.348498	0.899427
wt_v_entC	tfaP	-0.123147	0.978379
wt_v_entC	tfaE	-0.280137	0.890918
wt_v_entC	stfE	0.054313	0.987941
wt_v_entC	pinE	-0.420434	0.863792
wt_v_entC	mcrA	0.176949	0.934432
wt_v_entC	icdC	0.0392608	0.999891
wt_v_entC	iraM	-0.513183	0.641939
wt_v_entC	ycgX	0.273779	0.915976
wt_v_entC	bluR	0.226114	0.934432
wt_v_entC	bluF	0.255673	0.934432
wt_v_entC	ycgZ	0.363269	0.936044
wt_v_entC	ymgA	0.594103	0.899427
wt_v_entC	ariR	1.17466	0.780274
wt_v_entC	ymgC	0.283867	0.976044
wt_v_entC	ycgG	0.66581	0.600937
wt_v_entC	ymgF	0.834486	0.702781
wt_v_entC	ycgH	0.398225	0.818859
wt_v_entC	ymgD	0.1543	0.958451
wt_v_entC	ymgG	-0.204907	0.91686
wt_v_entC	ymgI	-0.528725	0.631434
wt_v_entC	ymgJ	0.239074	0.927799
wt_v_entC	ycgI	-0.2915	0.958451
wt_v_entC	minE	0.108017	0.959586
wt_v_entC	minD	0.0524372	0.987941
wt_v_entC	minC	-0.176237	0.958012
wt_v_entC	ycgJ	0.189783	0.934432
wt_v_entC	pliG	0.641204	0.499201
wt_v_entC	ycgL	-0.0560161	0.987941
wt_v_entC	ycgM	0.677944	0.500517
wt_v_entC	ycgN	0.570128	0.594988
wt_v_entC	hlyE	0.643388	0.483853
wt_v_entC	umuD	0.150351	0.958451
wt_v_entC	umuC	0.11601	0.964205
wt_v_entC	dsbB	-0.424359	0.740261
wt_v_entC	nhaB	-0.375021	0.815296
wt_v_entC	fadR	0.217084	0.936044
wt_v_entC	ycgB	1.43089	0.144324
wt_v_entC	dadA	0.0930908	0.981694
wt_v_entC	dadX	0.448075	0.753667
wt_v_entC	cvrA	-0.218978	0.9306
wt_v_entC	ldcA	0.335773	0.87194
wt_v_entC	emtA	-1.99235	9.36248e-09
wt_v_entC	ycgR	-5.94897	0
wt_v_entC	ymgE	0.824971	0.563754
wt_v_entC	ycgY	1.28181	0.406306
wt_v_entC	treA	0.351454	0.909896
wt_v_entC	dhaM	0.306253	0.930767
wt_v_entC	dhaL	0.0582604	0.987941
wt_v_entC	dhaK	0.069377	0.987941
wt_v_entC	dhaR	-0.0488194	0.987941
wt_v_entC	ycgV	0.296471	0.908594
wt_v_entC	ychF	-0.317884	0.909896
wt_v_entC	pth	-0.11457	0.976044
wt_v_entC	ychH	0.59571	0.590709
wt_v_entC	dauA	0.124435	0.958451
wt_v_entC	prs	-1.09949	0.229113
wt_v_entC	ispE	-0.767712	0.609658
wt_v_entC	lolB	-0.233394	0.934432
wt_v_entC	hemA	0.268481	0.908506
wt_v_entC	prfA	0.159541	0.958451
wt_v_entC	prmC	0.148236	0.958012
wt_v_entC	ychQ	-0.176707	0.953681
wt_v_entC	ychA	0.209592	0.940403
wt_v_entC	kdsA	0.2765	0.927983
wt_v_entC	ldrA	0.207974	0.970792
wt_v_entC	rdlA	-0.452235	0.930767
wt_v_entC	ldrB	-0.115378	0.987941
wt_v_entC	rdlB	-0.290359	0.978183
wt_v_entC	ldrC	-0.181896	0.978032
wt_v_entC	rdlC	0.226986	0.958451
wt_v_entC	chaA	0.225701	0.933774
wt_v_entC	chaB	0.675359	0.490711
wt_v_entC	chaC	0.18029	0.936044
wt_v_entC	ychN	0.227079	0.91119
wt_v_entC	ychO	0.0952042	0.976044
wt_v_entC	narL	0.590717	0.622028
wt_v_entC	narX	0.396882	0.812429
wt_v_entC	narK	0.121963	0.972011
wt_v_entC	narG	0.42157	0.864723
wt_v_entC	narH	0.848449	0.353854
wt_v_entC	narJ	0.282188	0.890918
wt_v_entC	narI	0.42043	0.716216
wt_v_entC	rttR	-0.447942	0.730839
wt_v_entC	tpr	#NUM!	#NUM!
wt_v_entC	tyrV	-0.285995	0.934432
wt_v_entC	tyrT	-0.416173	0.863531
wt_v_entC	purU	-0.219333	0.936044
wt_v_entC	ychJ	-0.237933	0.93518
wt_v_entC	rssA	0.551597	0.717481
wt_v_entC	rssB	0.694888	0.443933
wt_v_entC	galU	0.366889	0.841805
wt_v_entC	hns	0.0149583	0.999891
wt_v_entC	tdk	-0.40858	0.853707
wt_v_entC	insZ	-0.56076	0.62487
wt_v_entC	adhE	0.179733	0.959073
wt_v_entC	ychE	0.0433425	0.987941
wt_v_entC	oppA	0.383776	0.908944
wt_v_entC	oppB	-0.0868672	0.987941
wt_v_entC	oppC	-0.201568	0.968914
wt_v_entC	oppD	-0.237592	0.958451
wt_v_entC	oppF	-0.0683302	0.987941
wt_v_entC	yciU	0.198992	0.93518
wt_v_entC	clsA	0.355692	0.857935
wt_v_entC	yciY	0.0516892	0.987941
wt_v_entC	kch	0.0560626	0.987941
wt_v_entC	yciI	-0.390351	0.889947
wt_v_entC	tonB	-0.160393	0.958451
wt_v_entC	yciA	-0.370822	0.789825
wt_v_entC	yciB	0.305056	0.855158
wt_v_entC	yciC	0.0910647	0.976044
wt_v_entC	ompW	0.246332	0.93518
wt_v_entC	yciE	0.799949	0.292459
wt_v_entC	yciF	0.626888	0.662659
wt_v_entC	yciG	0.853136	0.553202
wt_v_entC	trpA	-0.228697	0.93518
wt_v_entC	trpB	-0.24608	0.934432
wt_v_entC	trpC	-0.295352	0.930767
wt_v_entC	trpD	-0.724365	0.641939
wt_v_entC	trpE	-0.833499	0.497386
wt_v_entC	trpL	-0.822778	0.718174
wt_v_entC	yciV	0.407679	0.841138
wt_v_entC	yciO	0.641047	0.500517
wt_v_entC	yciQ	0.246786	0.864625
wt_v_entC	rluB	0.0638434	0.987941
wt_v_entC	btuR	0.213588	0.932616
wt_v_entC	yciK	0.0275707	0.998487
wt_v_entC	sohB	0.0785955	0.978183
wt_v_entC	yciN	-0.00549745	0.999891
wt_v_entC	topA	-0.368433	0.890918
wt_v_entC	cysB	0.000554371	0.999891
wt_v_entC	ymiA	0.409606	0.798218
wt_v_entC	yciX	0.442587	0.725794
wt_v_entC	acnA	0.555459	0.753667
wt_v_entC	ribA	0.24056	0.934432
wt_v_entC	pgpB	0.320705	0.849206
wt_v_entC	yciS	0.169158	0.956185
wt_v_entC	yciM	0.255911	0.918017
wt_v_entC	pyrF	-0.665568	0.426493
wt_v_entC	yciH	-0.0761461	0.987941
wt_v_entC	osmB	1.2571	0.115635
wt_v_entC	yciT	-0.0845359	0.978032
wt_v_entC	yciZ	-0.111829	0.976044
wt_v_entC	gmr	0.624452	0.488244
wt_v_entC	ymiB	0.375917	0.784261
wt_v_entC	rnb	-0.978068	0.346947
wt_v_entC	yciW	-1.4901	0.130331
wt_v_entC	fabI	-0.15272	0.958451
wt_v_entC	ycjD	0.318265	0.85384
wt_v_entC	sapF	0.360328	0.824886
wt_v_entC	sapD	0.264234	0.895951
wt_v_entC	sapC	-0.133982	0.947186
wt_v_entC	sapB	0.0259676	0.99676
wt_v_entC	sapA	0.0475577	0.987941
wt_v_entC	ymjA	-0.0530679	0.987941
wt_v_entC	puuP	0.201069	0.930767
wt_v_entC	puuA	0.102112	0.9848
wt_v_entC	puuD	0.467595	0.723177
wt_v_entC	puuR	0.368492	0.812264
wt_v_entC	puuC	0.356725	0.881716
wt_v_entC	puuB	0.23005	0.9348
wt_v_entC	puuE	0.203275	0.936044
wt_v_entC	pspF	0.297246	0.812429
wt_v_entC	pspA	-0.0773919	0.985122
wt_v_entC	pspB	0.235	0.912779
wt_v_entC	pspC	0.118557	0.971811
wt_v_entC	pspD	0.578383	0.724751
wt_v_entC	pspE	0.1008	0.976044
wt_v_entC	ycjM	-0.0738928	0.986164
wt_v_entC	ycjN	0.224892	0.936044
wt_v_entC	ycjO	0.00866306	0.999891
wt_v_entC	ycjP	-0.0473288	0.987941
wt_v_entC	ycjQ	0.048528	0.987941
wt_v_entC	ycjR	0.239386	0.908462
wt_v_entC	ycjS	0.0871744	0.976044
wt_v_entC	ycjT	0.199077	0.929601
wt_v_entC	ycjU	-0.215522	0.933774
wt_v_entC	ycjV	-0.449463	0.809262
wt_v_entC	ompG	0.0794108	0.987941
wt_v_entC	ycjW	-0.392414	0.809167
wt_v_entC	ycjX	0.0687316	0.986452
wt_v_entC	ycjF	-0.186303	0.93518
wt_v_entC	tyrR	0.116801	0.976044
wt_v_entC	tpx	-0.0158673	0.999891
wt_v_entC	ycjG	0.403945	0.782102
wt_v_entC	mpaA	0.220709	0.936044
wt_v_entC	ymjC	0.385103	0.77859
wt_v_entC	ymjD	0.280722	0.933774
wt_v_entC	ycjY	0.525349	0.521268
wt_v_entC	pgrR	0.211885	0.92027
wt_v_entC	mppA	0.264072	0.886899
wt_v_entC	ynaI	-0.226846	0.908944
wt_v_entC	insH1_4	-0.610377	0.559673
wt_v_entC	ynaJ	0.363759	0.85384
wt_v_entC	uspE	1.04079	0.24202
wt_v_entC	fnr	0.201075	0.936044
wt_v_entC	ogt	0.3025	0.841805
wt_v_entC	abgT	0.187244	0.930767
wt_v_entC	abgB	0.0647537	0.97846
wt_v_entC	abgA	-0.112936	0.976044
wt_v_entC	abgR	0.357596	0.735962
wt_v_entC	mcaS	-0.202945	0.952462
wt_v_entC	smrA	0.282007	0.864723
wt_v_entC	ydaM	0.0680414	0.987941
wt_v_entC	ydaN	0.360488	0.824886
wt_v_entC	fnrS	0.195327	0.963317
wt_v_entC	dbpA	0.145349	0.961166
wt_v_entC	ttcA	-0.0453132	0.987941
wt_v_entC	intR	0.262194	0.927983
wt_v_entC	ydaQ	0.631745	0.593356
wt_v_entC	rcbA	-1.5697	0.846273
wt_v_entC	ralR	1.3421	0.818859
wt_v_entC	recT	1.06436	0.137048
wt_v_entC	recE	0.433679	0.708808
wt_v_entC	racC	1.36815	0.717118
wt_v_entC	ydaE	-1.0694	0.934432
wt_v_entC	kilR	0.0904188	0.986164
wt_v_entC	sieB	0.0932399	0.979118
wt_v_entC	ydaF	1.74197	0.10606
wt_v_entC	ydaG	-0.264779	0.953681
wt_v_entC	racR	0.504092	0.753667
wt_v_entC	ydaS	0.461982	0.702781
wt_v_entC	ydaT	0.300151	0.897698
wt_v_entC	ydaU	0.360506	0.786849
wt_v_entC	ydaV	0.322876	0.875438
wt_v_entC	ydaW	0.558696	0.4268
wt_v_entC	rzpR	0.764817	0.250953
wt_v_entC	rzoR	-0.148156	0.976044
wt_v_entC	trkG	-0.393109	0.785939
wt_v_entC	ynaK	0.42533	0.936044
wt_v_entC	ydaY	0.0925374	0.97891
wt_v_entC	tmpR	0.298117	0.890918
wt_v_entC	lomR	-0.0638845	0.987941
wt_v_entC	insH1_5	-0.0594845	0.987941
wt_v_entC	stfR	0.150502	0.939403
wt_v_entC	tfaR	0.416795	0.933774
wt_v_entC	pinR	1.05358	0.152416
wt_v_entC	ynaE	0.62524	0.566406
wt_v_entC	ttcC	0.193398	0.971349
wt_v_entC	uspF	1.2592	0.152776
wt_v_entC	ompN	0.254959	0.936044
wt_v_entC	micC	1.72015	0.9348
wt_v_entC	pfo	0.673093	0.53534
wt_v_entC	ydbJ	0.268248	0.899427
wt_v_entC	hslJ	0.26152	0.859055
wt_v_entC	ldhA	0.393978	0.79004
wt_v_entC	ydbH	-0.113023	0.967439
wt_v_entC	ynbE	-0.221266	0.93518
wt_v_entC	ydbL	0.298366	0.883749
wt_v_entC	feaR	-0.0573932	0.987941
wt_v_entC	feaB	0.149651	0.958024
wt_v_entC	tynA	0.0347066	0.987941
wt_v_entC	paaZ	-0.0699827	0.98122
wt_v_entC	paaA	-0.429557	0.820922
wt_v_entC	paaB	0.239971	0.934432
wt_v_entC	paaC	0.434604	0.758488
wt_v_entC	paaD	-0.415861	0.740261
wt_v_entC	paaE	0.208791	0.927799
wt_v_entC	paaF	-0.16374	0.936044
wt_v_entC	paaG	-0.372904	0.891871
wt_v_entC	paaH	0.0110095	0.999891
wt_v_entC	paaI	0.337446	0.915703
wt_v_entC	paaJ	-0.0832107	0.979118
wt_v_entC	paaK	-0.0310438	0.988345
wt_v_entC	paaX	0.580762	0.543907
wt_v_entC	paaY	0.737076	0.425135
wt_v_entC	ynbG	-2.89346	0.812775
wt_v_entC	ydbA	0.118026	0.976044
wt_v_entC	insD1_2	-0.194644	0.934432
wt_v_entC	insC1_2	-0.0863753	0.978183
wt_v_entC	insI1_3	-0.160428	0.939252
wt_v_entC	ydbC	0.403328	0.723392
wt_v_entC	ydbD	0.188569	0.934432
wt_v_entC	ynbA	-0.357423	0.935652
wt_v_entC	ynbB	0.589621	0.910327
wt_v_entC	ynbC	-0.0758925	0.978032
wt_v_entC	ynbD	-0.0991395	0.975058
wt_v_entC	azoR	-0.0541718	0.987941
wt_v_entC	hrpA	0.157456	0.958451
wt_v_entC	ydcF	0.483119	0.77408
wt_v_entC	aldA	-0.714686	0.533142
wt_v_entC	gapC	0.276516	0.934432
wt_v_entC	cybB	-0.115437	0.976044
wt_v_entC	rydC	0.253555	0.891871
wt_v_entC	ydcA	0.328767	0.927799
wt_v_entC	hokB	0.868698	0.856858
wt_v_entC	mokB	0.0752128	0.987941
wt_v_entC	sokB	0.347131	0.912617
wt_v_entC	trg	-1.20513	0.0115804
wt_v_entC	ydcI	-0.235825	0.958451
wt_v_entC	ydcJ	0.511206	0.508557
wt_v_entC	opgD	-0.342026	0.841138
wt_v_entC	ydcH	0.733311	0.622028
wt_v_entC	rimL	0.468295	0.639488
wt_v_entC	ydcK	1.23691	0.0609466
wt_v_entC	tehA	0.0106135	0.999891
wt_v_entC	tehB	0.06792	0.984554
wt_v_entC	ydcL	0.424421	0.816267
wt_v_entC	insP	0.611788	0.425135
wt_v_entC	insQ	0.202152	0.934432
wt_v_entC	ydcO	0.220232	0.927799
wt_v_entC	ydcN	0.0407034	0.988168
wt_v_entC	ydcP	-0.234061	0.933774
wt_v_entC	yncJ	-0.0579408	0.987941
wt_v_entC	hicA	0.206368	0.933774
wt_v_entC	hicB	0.028135	0.993813
wt_v_entC	ydcR	-0.144608	0.958012
wt_v_entC	ydcS	0.704188	0.455104
wt_v_entC	ydcT	0.748958	0.366823
wt_v_entC	ydcU	0.156823	0.93518
wt_v_entC	ydcV	0.450782	0.740261
wt_v_entC	patD	0.139057	0.959586
wt_v_entC	yncL	0.261092	0.920759
wt_v_entC	ydcX	0.072412	0.979118
wt_v_entC	ydcY	0.160889	0.959586
wt_v_entC	ydcZ	-0.065904	0.987941
wt_v_entC	mnaT	0.131257	0.963317
wt_v_entC	curA	0.699173	0.652916
wt_v_entC	mcbR	0.985778	0.111043
wt_v_entC	yncD	-0.0359023	0.993681
wt_v_entC	yncE	-0.598632	0.753799
wt_v_entC	ansP	0.297488	0.901066
wt_v_entC	yncG	0.778931	0.43741
wt_v_entC	yncH	-0.259689	0.987941
wt_v_entC	rhsE	-0.378425	0.806804
wt_v_entC	ydcD	-0.0920851	0.978183
wt_v_entC	yncI	-0.162926	0.976044
wt_v_entC	ydcC	0.533695	0.753667
wt_v_entC	pptA	0.0589604	0.987941
wt_v_entC	yddH	0.472861	0.665499
wt_v_entC	nhoA	-0.0446964	0.987941
wt_v_entC	yddE	-0.0385928	0.988345
wt_v_entC	narV	-0.285424	0.864625
wt_v_entC	narW	0.482627	0.716562
wt_v_entC	narY	0.657623	0.443933
wt_v_entC	narZ	0.707884	0.338293
wt_v_entC	narU	0.897977	0.152416
wt_v_entC	yddK	1.07094	0.672957
wt_v_entC	yddL	0.781936	0.92027
wt_v_entC	yddG	-0.180977	0.93518
wt_v_entC	fdnG	0.226178	0.933774
wt_v_entC	fdnH	0.100359	0.978183
wt_v_entC	fdnI	0.19746	0.958451
wt_v_entC	yddM	-0.00751038	0.999891
wt_v_entC	adhP	1.09388	0.406306
wt_v_entC	maeA	-0.309021	0.886907
wt_v_entC	sra	0.613028	0.743783
wt_v_entC	bdm	0.371857	0.885475
wt_v_entC	osmC	0.777519	0.600937
wt_v_entC	ddpF	0.657517	0.560757
wt_v_entC	ddpD	0.2401	0.901066
wt_v_entC	ddpC	0.155265	0.93518
wt_v_entC	ddpB	0.0362002	0.987941
wt_v_entC	ddpA	0.276607	0.862464
wt_v_entC	ddpX	0.492983	0.665499
wt_v_entC	dosP	0.607666	0.632145
wt_v_entC	dosC	1.19816	0.185895
wt_v_entC	yddW	-0.442552	0.648565
wt_v_entC	gadC	1.51397	0.085767
wt_v_entC	gadB	1.19422	0.24929
wt_v_entC	pqqL	-0.56402	0.820922
wt_v_entC	yddB	-0.60026	0.797212
wt_v_entC	yddA	-0.529404	0.787754
wt_v_entC	ydeM	0.131546	0.958451
wt_v_entC	ydeN	0.5363	0.49372
wt_v_entC	ydeO	0.37887	0.816737
wt_v_entC	safA	-0.488421	0.953681
wt_v_entC	ydeP	0.664482	0.365157
wt_v_entC	ydeQ	-0.116732	0.981295
wt_v_entC	ydeR	0.356863	0.936044
wt_v_entC	ydeS	-0.00930444	0.999891
wt_v_entC	ydeT	0.0367276	0.996964
wt_v_entC	yneL	0.789835	0.819013
wt_v_entC	hipA	0.185326	0.944299
wt_v_entC	hipB	-0.123384	0.959586
wt_v_entC	yneO	-0.141777	0.958451
wt_v_entC	lsrK	0.159164	0.955586
wt_v_entC	lsrR	0.133784	0.958012
wt_v_entC	lsrA	0.207688	0.908944
wt_v_entC	lsrC	-0.0288208	0.993681
wt_v_entC	lsrD	0.0355839	0.987941
wt_v_entC	lsrB	0.100741	0.971349
wt_v_entC	lsrF	0.231611	0.922671
wt_v_entC	lsrG	-0.288997	0.933774
wt_v_entC	tam	0.689272	0.49372
wt_v_entC	yneE	-0.161627	0.958012
wt_v_entC	uxaB	0.33596	0.818859
wt_v_entC	yneF	0.265884	0.888764
wt_v_entC	yneG	0.00877792	0.999891
wt_v_entC	glsB	-0.154213	0.958451
wt_v_entC	sad	0.0458392	0.987941
wt_v_entC	yneJ	-0.203558	0.934124
wt_v_entC	yneK	-0.356014	0.816985
wt_v_entC	ydeA	-0.0492916	0.987941
wt_v_entC	marC	0.603201	0.43741
wt_v_entC	marR	-0.128398	0.958451
wt_v_entC	marA	-0.444983	0.717667
wt_v_entC	marB	-0.095441	0.976044
wt_v_entC	eamA	-0.1953	0.935652
wt_v_entC	ydeE	-0.053987	0.987941
wt_v_entC	yneM	0.558917	0.909896
wt_v_entC	mgrR	-0.528996	0.84375
wt_v_entC	dgcZ	0.537193	0.492754
wt_v_entC	ydeI	1.02235	0.45564
wt_v_entC	ydeJ	0.172397	0.936044
wt_v_entC	dcp	-0.27765	0.930269
wt_v_entC	ydfG	-0.19835	0.953349
wt_v_entC	rspR	-0.0175416	0.999891
wt_v_entC	ydfZ	-0.0482595	0.988345
wt_v_entC	ydfI	0.393752	0.813885
wt_v_entC	ydfJ	0.8548	0.29387
wt_v_entC	ydfK	0.986763	0.252572
wt_v_entC	pinQ	0.587034	0.451914
wt_v_entC	tfaQ	-1.19613	0.716216
wt_v_entC	stfQ	0.18601	0.934432
wt_v_entC	nohQ	0.582399	0.703622
wt_v_entC	ynfO	-0.329541	0.93518
wt_v_entC	ydfO	0.0140366	0.999891
wt_v_entC	gnsB	-0.982884	0.0777176
wt_v_entC	ynfN	0.666955	0.933774
wt_v_entC	cspI	1.41981	0.609658
wt_v_entC	rzpQ	0.42845	0.890918
wt_v_entC	rzoQ	#NUM!	#NUM!
wt_v_entC	rrrQ	0.246578	0.909896
wt_v_entC	ydfR	1.10132	0.0885682
wt_v_entC	essQ	0.816492	0.600937
wt_v_entC	cspB	1.24973	0.102426
wt_v_entC	cspF	0.0162645	0.999891
wt_v_entC	quuQ	0.26362	0.886907
wt_v_entC	ydfU	0.208906	0.930269
wt_v_entC	rem	-0.222327	0.936044
wt_v_entC	hokD	0.192509	0.953349
wt_v_entC	relE	0.539194	0.512082
wt_v_entC	relB	0.664326	0.353854
wt_v_entC	ydfV	0.474553	0.656013
wt_v_entC	flxA	-3.58186	6.00034e-13
wt_v_entC	intK	-0.214726	0.958451
wt_v_entC	ydfX	0.241221	0.934432
wt_v_entC	dicC	0.115829	0.986164
wt_v_entC	dicA	0.208758	0.93518
wt_v_entC	ydfA	0.109102	0.976415
wt_v_entC	ydfB	-0.0258822	0.996964
wt_v_entC	ydfC	0.390467	0.815014
wt_v_entC	dicF	-0.349305	0.976044
wt_v_entC	dicB	-1.71262	0.559273
wt_v_entC	ydfD	-0.467294	0.937269
wt_v_entC	ydfE	-0.0346589	0.99335
wt_v_entC	insD1_3	-0.138445	0.976044
wt_v_entC	intQ	0.444542	0.622628
wt_v_entC	rspB	0.124864	0.958451
wt_v_entC	rspA	-0.182325	0.93518
wt_v_entC	ynfA	0.0859379	0.978183
wt_v_entC	ynfB	0.0928622	0.978183
wt_v_entC	speG	0.211986	0.93518
wt_v_entC	ynfC	0.349589	0.815296
wt_v_entC	ynfD	1.1219	0.155937
wt_v_entC	ynfE	0.687635	0.67941
wt_v_entC	ynfF	0.520027	0.76799
wt_v_entC	ynfG	0.187444	0.934756
wt_v_entC	ynfH	0.237271	0.888764
wt_v_entC	dmsD	-0.260584	0.864723
wt_v_entC	clcB	0.375156	0.834824
wt_v_entC	ynfK	0.492652	0.798469
wt_v_entC	mlc	-0.346363	0.817885
wt_v_entC	ynfL	0.0102844	0.999891
wt_v_entC	ynfM	-0.679418	0.497386
wt_v_entC	asr	-0.0679384	0.984266
wt_v_entC	ydgU	-0.540534	0.91686
wt_v_entC	ydgD	0.478344	0.743783
wt_v_entC	mdtI	0.288947	0.901066
wt_v_entC	mdtJ	-0.113096	0.978183
wt_v_entC	tqsA	-0.416973	0.743783
wt_v_entC	pntB	-0.414646	0.856858
wt_v_entC	pntA	-0.649652	0.560757
wt_v_entC	ydgH	-0.294519	0.886899
wt_v_entC	ydgI	0.337068	0.841805
wt_v_entC	folM	0.599337	0.480384
wt_v_entC	ydgC	0.0858946	0.978032
wt_v_entC	rstA	-0.153024	0.958451
wt_v_entC	rstB	-0.216836	0.933774
wt_v_entC	tus	0.0867352	0.978032
wt_v_entC	fumC	-0.338262	0.857935
wt_v_entC	fumA	-0.328929	0.886899
wt_v_entC	manA	0.0693966	0.986643
wt_v_entC	ydgA	0.991456	0.187382
wt_v_entC	uidC	0.0698094	0.987941
wt_v_entC	uidB	-0.143186	0.958451
wt_v_entC	uidA	0.301444	0.819912
wt_v_entC	uidR	0.176259	0.936044
wt_v_entC	hdhA	0.751355	0.688687
wt_v_entC	malI	0.267622	0.891871
wt_v_entC	malX	0.409604	0.789825
wt_v_entC	malY	0.25893	0.918017
wt_v_entC	add	0.472092	0.812775
wt_v_entC	ydgJ	-0.11113	0.976415
wt_v_entC	blr	0.205797	0.953681
wt_v_entC	cnu	0.14369	0.958451
wt_v_entC	ydgK	-0.0895416	0.978183
wt_v_entC	rsxA	-0.191198	0.936044
wt_v_entC	rsxB	-0.24846	0.934432
wt_v_entC	rsxC	-0.835371	0.45564
wt_v_entC	rsxD	-0.775515	0.49372
wt_v_entC	rsxG	-0.852943	0.385551
wt_v_entC	rsxE	-0.611506	0.611536
wt_v_entC	nth	-0.291723	0.901066
wt_v_entC	dtpA	0.285317	0.934432
wt_v_entC	gstA	0.347306	0.864625
wt_v_entC	pdxY	-0.291549	0.891871
wt_v_entC	tyrS	-0.281242	0.892315
wt_v_entC	pdxH	-0.664603	0.543195
wt_v_entC	mliC	0.0244021	0.996964
wt_v_entC	anmK	-0.00390469	0.999891
wt_v_entC	slyB	0.477629	0.740261
wt_v_entC	slyA	0.21129	0.937269
wt_v_entC	ydhI	0.462042	0.688687
wt_v_entC	ydhJ	0.267296	0.857935
wt_v_entC	ydhK	0.352583	0.850059
wt_v_entC	sodC	1.34822	0.0986722
wt_v_entC	ydhF	0.6819	0.513969
wt_v_entC	ydhL	0.44758	0.723177
wt_v_entC	nemR	-0.0560072	0.987941
wt_v_entC	nemA	0.138519	0.958451
wt_v_entC	gloA	0.0534489	0.987941
wt_v_entC	rnt	-0.508087	0.717118
wt_v_entC	lhr	0.00648548	0.999891
wt_v_entC	grxD	-0.15915	0.958451
wt_v_entC	mepH	-0.301242	0.815296
wt_v_entC	sodB	0.431088	0.815296
wt_v_entC	ydhP	-0.128952	0.958451
wt_v_entC	ynhF	0.32336	0.891871
wt_v_entC	purR	-0.705468	0.559273
wt_v_entC	ydhB	-0.187423	0.936044
wt_v_entC	ydhC	0.524782	0.671737
wt_v_entC	cfa	0.771157	0.48731
wt_v_entC	ribC	0.056574	0.987941
wt_v_entC	mdtK	0.146915	0.958451
wt_v_entC	ydhQ	0.140427	0.958451
wt_v_entC	valV	-0.723436	0.809167
wt_v_entC	valW	-0.95412	0.878909
wt_v_entC	ydhR	0.534347	0.672957
wt_v_entC	ydhS	0.687324	0.591756
wt_v_entC	ydhT	0.473184	0.702781
wt_v_entC	ydhU	0.480429	0.691335
wt_v_entC	ydhX	0.324918	0.82271
wt_v_entC	ydhW	-0.117279	0.958451
wt_v_entC	ydhV	0.142723	0.945167
wt_v_entC	ydhY	0.279155	0.958451
wt_v_entC	ydhZ	0.384683	0.729417
wt_v_entC	pykF	0.306828	0.906092
wt_v_entC	lpp	0.0554925	0.987941
wt_v_entC	ldtE	1.26059	0.232397
wt_v_entC	sufE	0.242652	0.934575
wt_v_entC	sufS	0.0889542	0.97982
wt_v_entC	sufD	0.0271332	0.997839
wt_v_entC	sufC	-0.0666098	0.987941
wt_v_entC	sufB	-0.117772	0.976044
wt_v_entC	sufA	-0.127813	0.972579
wt_v_entC	rydB	1.06523	0.37203
wt_v_entC	ydiH	-0.291988	0.918017
wt_v_entC	menI	-1.02932	0.24202
wt_v_entC	ydiJ	-1.44791	0.199625
wt_v_entC	ydiK	0.320321	0.81264
wt_v_entC	rprA	1.74218	0.934432
wt_v_entC	ydiL	-0.22205	0.939403
wt_v_entC	ydiM	0.265148	0.908944
wt_v_entC	ydiN	0.00743946	0.999891
wt_v_entC	ydiB	0.0238118	0.996992
wt_v_entC	aroD	0.221348	0.932085
wt_v_entC	ydiF	-0.477605	0.665499
wt_v_entC	ydiO	-0.0519661	0.987941
wt_v_entC	ydiP	0.197542	0.934432
wt_v_entC	ydiQ	0.0914	0.976044
wt_v_entC	ydiR	0.33336	0.812429
wt_v_entC	ydiS	0.177205	0.936044
wt_v_entC	ydiT	0.0204947	0.999891
wt_v_entC	fadK	0.202554	0.917675
wt_v_entC	ppsA	-0.240231	0.936044
wt_v_entC	ppsR	0.133252	0.965353
wt_v_entC	aroH	-0.333421	0.857935
wt_v_entC	ydiE	-0.194544	0.936044
wt_v_entC	ydiU	0.0943819	0.976044
wt_v_entC	ydiV	0.356485	0.798469
wt_v_entC	nlpC	0.268814	0.855158
wt_v_entC	btuD	0.212499	0.93518
wt_v_entC	btuE	0.189688	0.943085
wt_v_entC	btuC	-0.253547	0.850935
wt_v_entC	ihfA	0.651728	0.552982
wt_v_entC	pheT	0.077469	0.987941
wt_v_entC	pheS	-0.544512	0.749117
wt_v_entC	pheM	-0.851885	0.787754
wt_v_entC	rplT	-0.183984	0.958451
wt_v_entC	rpmI	-0.534257	0.824994
wt_v_entC	infC	-0.173245	0.958012
wt_v_entC	thrS	0.376466	0.850906
wt_v_entC	arpB	0.244025	0.91119
wt_v_entC	yniD	0.493542	0.716216
wt_v_entC	ydiY	0.134463	0.958451
wt_v_entC	pfkB	1.06284	0.151781
wt_v_entC	ydiZ	1.05243	0.329762
wt_v_entC	yniA	1.22486	0.108639
wt_v_entC	yniB	0.489812	0.600937
wt_v_entC	yniC	0.125275	0.957575
wt_v_entC	ydjM	0.155775	0.939425
wt_v_entC	ydjN	-2.54189	0.000918805
wt_v_entC	ydjO	-0.499791	0.845443
wt_v_entC	cedA	0.00680867	0.999891
wt_v_entC	katE	0.784481	0.609658
wt_v_entC	chbG	0.371211	0.817671
wt_v_entC	chbF	-0.220152	0.927799
wt_v_entC	chbR	-0.0414736	0.987941
wt_v_entC	chbA	0.391036	0.818859
wt_v_entC	chbC	-0.133824	0.956588
wt_v_entC	chbB	0.787487	0.192159
wt_v_entC	osmE	0.820303	0.511425
wt_v_entC	nadE	0.25744	0.933774
wt_v_entC	cho	-0.362033	0.815296
wt_v_entC	ves	-2.14774	3.13556e-09
wt_v_entC	spy	0.390234	0.855158
wt_v_entC	astE	0.991514	0.0599399
wt_v_entC	astB	0.618251	0.472489
wt_v_entC	astD	0.78773	0.508237
wt_v_entC	astA	0.560472	0.780274
wt_v_entC	astC	0.605875	0.716216
wt_v_entC	xthA	-0.229448	0.934432
wt_v_entC	ydjX	-0.297842	0.933774
wt_v_entC	ydjY	0.00335666	0.999891
wt_v_entC	ydjZ	0.267643	0.857935
wt_v_entC	ynjA	0.168446	0.934432
wt_v_entC	ynjB	0.123704	0.970792
wt_v_entC	ynjC	0.0928746	0.973426
wt_v_entC	ynjD	-0.211837	0.936044
wt_v_entC	ynjE	0.148633	0.962774
wt_v_entC	ynjF	-0.0216847	0.996964
wt_v_entC	nudG	-0.478741	0.652916
wt_v_entC	ynjH	-2.34961	4.83998e-10
wt_v_entC	gdhA	-1.01853	0.24202
wt_v_entC	ynjI	-0.675209	0.35729
wt_v_entC	topB	-0.587494	0.635428
wt_v_entC	selD	-0.0214253	0.998728
wt_v_entC	ydjA	0.0615411	0.987941
wt_v_entC	sppA	-0.256562	0.934432
wt_v_entC	ansA	-0.244964	0.93518
wt_v_entC	pncA	-0.0469572	0.987941
wt_v_entC	ydjE	0.0176592	0.999891
wt_v_entC	ydjF	-0.139581	0.958451
wt_v_entC	ydjG	-0.0186681	0.999891
wt_v_entC	ydjH	-0.107279	0.976044
wt_v_entC	ydjI	-0.47218	0.850906
wt_v_entC	ydjJ	0.0192845	0.999891
wt_v_entC	ydjK	-0.14945	0.958451
wt_v_entC	ydjL	-0.130867	0.958451
wt_v_entC	yeaC	-0.223114	0.934432
wt_v_entC	msrB	0.00425037	0.999891
wt_v_entC	gapA	-0.316294	0.934126
wt_v_entC	yeaD	-0.810721	0.453209
wt_v_entC	yeaE	0.333508	0.818859
wt_v_entC	mipA	-0.803449	0.521268
wt_v_entC	yeaG	1.52167	0.202268
wt_v_entC	yeaH	1.85232	0.0177736
wt_v_entC	yeaI	0.866319	0.354869
wt_v_entC	yeaJ	0.395905	0.723177
wt_v_entC	yeaK	0.149542	0.958012
wt_v_entC	yoaI	0.649173	0.438959
wt_v_entC	yeaL	0.191412	0.934432
wt_v_entC	yeaM	0.181671	0.93518
wt_v_entC	yeaN	-0.0792225	0.978183
wt_v_entC	yeaO	0.612929	0.64905
wt_v_entC	yoaF	0.0160326	0.999891
wt_v_entC	yeaP	-0.0866499	0.979118
wt_v_entC	yoaK	-0.712609	0.660248
wt_v_entC	yoaJ	0.194662	0.958012
wt_v_entC	yeaQ	0.358506	0.850657
wt_v_entC	yoaG	0.4143	0.930767
wt_v_entC	yeaR	-0.0116536	0.999891
wt_v_entC	leuE	0.135612	0.958451
wt_v_entC	dmlR	0.163391	0.946292
wt_v_entC	dmlA	0.16886	0.934432
wt_v_entC	yeaV	-0.077924	0.978183
wt_v_entC	yeaW	0.176604	0.939403
wt_v_entC	yeaX	0.0830325	0.979003
wt_v_entC	rnd	-0.086818	0.978183
wt_v_entC	fadD	0.109083	0.976044
wt_v_entC	yeaY	-0.232771	0.934432
wt_v_entC	tsaB	-0.505766	0.803083
wt_v_entC	yoaA	-0.0715473	0.987941
wt_v_entC	yoaB	-0.690656	0.447444
wt_v_entC	yoaC	0.879309	0.168436
wt_v_entC	yoaH	-0.025735	0.995762
wt_v_entC	pabB	0.0394767	0.987941
wt_v_entC	nudL	-0.0833876	0.978183
wt_v_entC	sdaA	0.612592	0.622451
wt_v_entC	yoaD	0.613621	0.443933
wt_v_entC	yoaE	0.169805	0.942814
wt_v_entC	manX	-0.000493791	0.999891
wt_v_entC	manY	0.284695	0.932085
wt_v_entC	manZ	0.269374	0.908944
wt_v_entC	yobD	-0.602636	0.702781
wt_v_entC	mntP	0.283382	0.879631
wt_v_entC	rlmA	-0.331849	0.857935
wt_v_entC	cspC	-0.235434	0.933774
wt_v_entC	yobF	-0.409797	0.849206
wt_v_entC	yebO	0.578119	0.490081
wt_v_entC	mgrB	-0.297226	0.859667
wt_v_entC	yobH	-0.215253	0.939403
wt_v_entC	kdgR	-0.130504	0.96593
wt_v_entC	yebQ	-0.2387	0.915976
wt_v_entC	htpX	-0.424331	0.849788
wt_v_entC	prc	-0.227965	0.936044
wt_v_entC	proQ	-0.136439	0.976044
wt_v_entC	msrC	0.0817951	0.985706
wt_v_entC	yebS	0.428799	0.702781
wt_v_entC	yebT	0.083442	0.979118
wt_v_entC	rsmF	0.093866	0.978032
wt_v_entC	yebV	0.781276	0.197953
wt_v_entC	yebW	0.792875	0.245319
wt_v_entC	pphA	0.916962	0.175249
wt_v_entC	ryeA	0.508689	0.666921
wt_v_entC	sdsR	#NUM!	#NUM!
wt_v_entC	yebY	0.086311	0.971349
wt_v_entC	yebZ	-0.340665	0.85384
wt_v_entC	yobA	-0.0723788	0.978032
wt_v_entC	holE	0.00475005	0.999891
wt_v_entC	yobB	0.559787	0.512082
wt_v_entC	exoX	0.21273	0.934432
wt_v_entC	ptrB	0.598396	0.656013
wt_v_entC	yebE	0.399334	0.691335
wt_v_entC	yebF	0.217881	0.93518
wt_v_entC	yebG	-0.259235	0.929601
wt_v_entC	purT	-1.19592	0.202268
wt_v_entC	eda	-0.0931121	0.978183
wt_v_entC	edd	-0.141357	0.967439
wt_v_entC	zwf	-0.0613866	0.987941
wt_v_entC	yebK	0.03499	0.988345
wt_v_entC	pykA	0.371686	0.841805
wt_v_entC	lpxM	0.365315	0.778551
wt_v_entC	mepM	-0.304445	0.899427
wt_v_entC	znuA	-0.575251	0.719909
wt_v_entC	znuC	-0.100363	0.976044
wt_v_entC	znuB	-0.0703829	0.984266
wt_v_entC	ruvB	0.0910045	0.978183
wt_v_entC	ruvA	0.226208	0.930767
wt_v_entC	yobI	0.70455	0.717667
wt_v_entC	yebB	0.255443	0.864723
wt_v_entC	ruvC	-0.153994	0.958451
wt_v_entC	yebC	-0.00796152	0.999891
wt_v_entC	nudB	-0.267583	0.924655
wt_v_entC	aspS	-0.111984	0.976415
wt_v_entC	yecD	0.233016	0.87246
wt_v_entC	yecE	0.079582	0.978183
wt_v_entC	yecN	0.493774	0.702781
wt_v_entC	cmoA	0.410079	0.81683
wt_v_entC	cmoB	0.236362	0.933774
wt_v_entC	torZ	0.158818	0.937829
wt_v_entC	torY	0.0806385	0.984554
wt_v_entC	cutC	-0.526126	0.702781
wt_v_entC	yecM	0.129995	0.966826
wt_v_entC	argS	-0.19484	0.948176
wt_v_entC	yecT	-0.160051	0.958451
wt_v_entC	flhE	-3.26559	1.9913e-08
wt_v_entC	flhA	-4.32538	0
wt_v_entC	flhB	-5.63395	0
wt_v_entC	cheZ	-4.09483	0
wt_v_entC	cheY	-4.61108	0
wt_v_entC	cheB	-5.17042	0
wt_v_entC	cheR	-5.46468	0
wt_v_entC	tap	-6.11366	0
wt_v_entC	tar	-6.63984	0
wt_v_entC	cheW	-5.27249	0
wt_v_entC	cheA	-5.65164	0
wt_v_entC	motB	-5.53837	0
wt_v_entC	motA	-5.60809	0
wt_v_entC	flhC	-1.78748	5.23656e-05
wt_v_entC	flhD	-2.27359	1.28084e-06
wt_v_entC	uspC	0.921574	0.0584864
wt_v_entC	otsA	1.00677	0.250953
wt_v_entC	otsB	0.99443	0.27645
wt_v_entC	araH	0.588099	0.588931
wt_v_entC	araG	0.254665	0.906092
wt_v_entC	araF	-0.102743	0.976044
wt_v_entC	ftnB	0.280895	0.881153
wt_v_entC	yecJ	-0.27179	0.875438
wt_v_entC	azuC	0.692887	0.934126
wt_v_entC	yecR	-5.28136	0
wt_v_entC	ftnA	-0.686794	0.363942
wt_v_entC	yecH	0.524544	0.744674
wt_v_entC	tyrP	-0.305481	0.908289
wt_v_entC	yecA	0.395537	0.818859
wt_v_entC	leuZ	-0.566384	0.886899
wt_v_entC	cysT	-0.699865	0.760531
wt_v_entC	glyW	-0.0640942	0.987941
wt_v_entC	pgsA	-0.110593	0.976044
wt_v_entC	uvrC	0.184705	0.937396
wt_v_entC	uvrY	0.248942	0.909922
wt_v_entC	yecF	-0.231733	0.93518
wt_v_entC	sdiA	0.534283	0.641115
wt_v_entC	yecC	-0.334938	0.845443
wt_v_entC	yecS	-0.125752	0.958451
wt_v_entC	dcyD	-0.0472809	0.987941
wt_v_entC	fliY	-0.813647	0.439261
wt_v_entC	fliZ	-5.41552	0
wt_v_entC	fliA	-7.44965	0
wt_v_entC	fliC	-5.64497	0
wt_v_entC	fliD	-5.6944	0
wt_v_entC	fliS	-5.30774	0
wt_v_entC	fliT	-4.61869	0
wt_v_entC	amyA	0.469847	0.816267
wt_v_entC	yedD	-0.106871	0.970792
wt_v_entC	yedE	-0.295095	0.895951
wt_v_entC	yedF	-0.135347	0.958451
wt_v_entC	yedK	0.847862	0.183594
wt_v_entC	yedL	-0.211051	0.934432
wt_v_entC	yedN	-0.316863	0.901066
wt_v_entC	intG	-2.08045	0.0226179
wt_v_entC	fliE	-5.17263	0
wt_v_entC	fliF	-6.43047	0
wt_v_entC	fliG	-5.59735	0
wt_v_entC	fliH	-5.12022	0
wt_v_entC	fliI	-5.81399	0
wt_v_entC	fliJ	-5.42166	0
wt_v_entC	fliK	-5.7494	0
wt_v_entC	fliL	-6.37372	0
wt_v_entC	fliM	-5.27346	0
wt_v_entC	fliN	-6.44349	0
wt_v_entC	fliO	-4.93644	0
wt_v_entC	fliP	-3.94729	0
wt_v_entC	fliQ	-3.4856	0
wt_v_entC	fliR	-2.36104	2.10089e-06
wt_v_entC	rcsA	-1.14481	0.160127
wt_v_entC	dsrB	0.378082	0.873218
[truncated: 2,495 more rows]

## Sheet: restored_to_WT
Genes for which expression levels are statistically restored to WT levels in the suppressor strains.
Genes displayed in columns on the left are differentially regulated in the null compared to WT, but not in the suppressors compared to WT. i.e. these genes have been restored to WT-like levels in the suppressors (see Venn below).
Genes displayed in columns on the right are differentially regulated in WT compared to the null, and in the suppressors compared to null. i.e. these genes are differ from the primary null strain in both WT and suppressor strains (see Venn below).
Numbers in the Venn circles indicate genes that meet a false discovery rate p-value threshold < 0.01.
Genes which overlap between the two lists are bold and shaded.
Suppressors with mutations at the rpoB/rpoC locus are printed in green.
Acid resistance genes shared with Conrad et al (ref. 5) are printed in red.
Feature	log2 (∆entC / WT)	log2 (sup1 / WT)	log2 (sup2 / WT)	log2 (sup3 / WT)			Feature	log2 (WT / ΔentC)	log2 (sup1 / ΔentC)	log2 (sup2 / ΔentC)	log2 (sup3 / ΔentC)			log2(sup1/ ΔentC)
carA	2.55631	1.21192	-0.690566	-0.601295			carA	-2.55631	-1.34439	-3.24688	-3.15761		menE	1.87
carB	1.77395	1.04314	-0.319798	-0.781439			carB	-1.77395	-0.730811	-2.09375	-2.55539		menB	1.67
codB	1.53524	0.397063	-0.395173	-0.346503			codB	-1.53524	-1.13817	-1.93041	-1.88174		menH	1.85
nmpC	2.22023	1.67907	0.874775	1.20389			nadA	-1.21192	-0.862539	-1.2609	-1.27766		menD	2.45
borD	2.70277	2.01684	1.50265	1.66388			csgC	-4.25058	-0.898074	-2.27215	-3.25247		menF	2.69
ompT	1.83903	1.80063	0.587064	-0.354684			ymdA	-3.35208	-1.1861	-2.00705	-2.28924		malE	-2.07
nfsB	1.69644	1.40166	0.749992	0.854969			flgE	-6.54447	-0.0552873	-1.73877	-3.34306		malK	-2.48
entD	2.09158	1.96582	0.93332	1.20848			flgF	-3.51931	-0.399695	-1.7142	-2.62533		pyrL	-1.77
fepA	2.28056	2.16136	0.7232	0.764361			flgH	-5.82155	-0.0666264	-1.77992	-3.32945
fes	1.51042	1.38671	0.842665	1.05437			flgI	-5.13091	-0.079838	-1.79267	-3.32721
ybdZ	1.59909	1.66309	0.674334	0.669761			flgJ	-5.41653	-0.0674256	-1.9313	-3.34077
fepG	1.57114	1.46385	1.08949	0.870267			emtA	-1.99235	-0.24384	-1.67552	-2.21981
entS	1.67044	1.33451	1.21887	1.05979			ycgR	-5.94897	-0.118091	-2.01711	-4.59943
cstA	1.34023	0.982289	1.08947	1.06647			ynjH	-2.34961	0.102471	-1.38703	-1.97008
rihA	1.66229	1.01788	0.907792	0.588984			flhA	-4.32538	-0.291028	-1.88145	-2.51861
nadA	1.21192	0.349384	-0.0489769	-0.0657395			cheZ	-4.09483	0.268984	-1.76955	-3.36258
modA	1.59517	1.72412	1.13924	0.303456			cheY	-4.61108	0.436972	-1.90241	-3.83671
ymdA	3.35208	2.16598	1.34503	1.06284			cheB	-5.17042	0.0436688	-2.05027	-3.90174
emtA	1.99235	1.74851	0.316834	-0.22746			cheR	-5.46468	0.236488	-1.84957	-4.03653
ydjN	2.54189	1.70972	-0.0730402	1.55775			tap	-6.11366	0.288118	-1.8144	-4.34837
ynjH	2.34961	2.45209	0.962583	0.379532			tar	-6.63984	0.221412	-1.96059	-4.36759
flhE	3.26559	3.24795	1.65451	0.976655			cheA	-5.65164	0.216769	-1.87254	-4.20653
flhC	1.78748	1.0662	0.758969	0.782734			motB	-5.53837	0.290491	-2.01665	-3.91432
flhD	2.27359	1.62726	1.09459	1.0996			motA	-5.60809	0.391458	-1.63841	-3.83424
fliR	2.36104	1.80586	1.04205	1.2723			fliC	-5.64497	0.293286	-1.86799	-4.11506
cysA	2.65455	2.01172	0.474235	1.98818			fliD	-5.6944	-0.00734652	-2.41079	-3.93729
cysW	2.34004	1.98222	0.92923	1.94441			fliS	-5.30774	0.108545	-2.39699	-3.71102
nadB	1.29708	0.329851	0.254028	0.396641			fliT	-4.61869	0.109566	-2.3034	-3.33021
cysN	2.58713	2.07216	0.143983	1.80428			fliE	-5.17263	-0.735583	-2.14004	-2.91727
cysD	2.91525	2.5162	0.249788	2.12699			fliF	-6.43047	-0.325367	-1.88956	-3.42852
cysH	2.58312	1.55123	0.187275	1.12454			fliG	-5.59735	-0.356354	-1.95582	-3.40186
cysI	3.19373	2.55539	0.211632	2.09666			fliH	-5.12022	-0.238959	-2.11699	-3.3164
aer	1.27836	0.839479	0.0646915	0.372342			fliI	-5.81399	-0.358672	-2.45146	-3.90297
uhpT	1.06431	1.25767	0.454436	0.530425			fliJ	-5.42166	-0.113487	-2.14078	-4.13335
metE	2.54608	1.37919	0.381368	-0.505545			fliK	-5.7494	-0.3878	-2.4575	-4.38969
							fliN	-6.44349	0.00643065	-2.1108	-3.4299
							fliO	-4.93644	-0.229552	-1.62835	-2.64403
							fliP	-3.94729	-0.218042	-1.62454	-2.35881
							fliQ	-3.4856	-0.431569	-1.64227	-2.30104
							yhjH	-3.76857	0.27989	-1.8958	-3.21971
							tsr	-5.45751	0.160373	-2.35913	-3.94248

## Sheet: regulated_in_sup
Genes unaffected by primary deletion, and modulated in suppressor strains.
Genes displayed in columns on the left are not differentially regulated in the null compared to WT, but are significantly different between the suppressors and WT (see Venn below).
Genes displayed in columns on the right are not differentially regulated in the null compared to WT, but are significantly different between the suppressors and the null (see Venn below).
Numbers in the Venn circles indicate genes that meet a false discovery rate p-value threshold < 0.01
Genes which overlap between the two lists are bold and shaded.
Genes in column A (comparisons to WT) were sorted by GO Terms. Go Term Categories significantly enriched in the regulated gene set are shown on the far right.
Suppressors with mutations at the rpoB/rpoC locus are printed in green.
Acid resistance genes shared with Conrad et al (ref. 5) are printed in red.
Feature	log2 (∆entC / WT)	log2 (sup1 / WT)	log2 (sup2 / WT)	log2 (sup3 / WT)		Feature	log2 (ΔentC / WT)	log2 (ΔentC / sup1)	log2 (ΔentC / sup2)	log2 (ΔentC / sup3)		GO biological process complete	# in database	# hits in list	expected # of hits	Fold Enrichment	Direction of enrichment (+ or -)	P value
glnK	0.538211	-0.273803	-1.80125	-2.3301		leuO	-0.828283	0.518989	1.51572	1.46182		intracellular pH elevation	5	3	0.04	71.77	+	0.0103
glsA	-1.23899	-0.555086	-1.69829	-2.16515		codA	1.42746	-1.09316	-1.89542	-2.23804		pH elevation	5	3	0.04	71.77	+	0.0103
essD	0.933079	1.04014	2.11992	2.36268		glnK	0.538211	-0.812013	-2.33946	-2.86831		regulation of intracellular pH	8	3	0.07	44.85	+	0.0414
rrrD	0.722027	0.987647	1.87879	2.10766		maa	-0.907844	0.145892	1.64591	2.06531
ybcV	0.915761	1.8179	2.57845	2.23848		essD	0.933079	0.107065	1.18684	1.4296
ybcW	0.184936	1.52486	2.30156	2.59857		ybcW	0.184936	1.33992	2.11662	2.41363
ylcI	1.20911	1.89189	2.59706	2.87963		rnk	0.928468	-0.161941	1.15658	1.37325
nohD	0.893278	0.933014	1.80303	2.0302		dcuC	0.197845	1.11237	2.18965	2.32384
tfaD	1.05489	1.31124	1.9057	2.32158		cydX	-0.770373	0.76967	1.64151	1.936
ybcY	1.02328	1.63319	1.99775	2.38922		ybgE	-0.720484	0.450015	1.61077	2.06339
tfaX	2.2408	3.12102	2.76012	3.05558		ybiX	1.3752	-0.375339	-2.46025	-2.12566
ybdH	1.10748	1.13994	1.39034	1.38755		fiu	1.90324	-0.646866	-3.44985	-3.11587
rnk	0.928468	0.766527	2.08505	2.30172		ybjM	-0.699754	1.27158	1.58633	1.60277
citT	0.942775	1.0246	1.25442	1.75158		pyrD	1.68416	-1.21445	-2.53498	-2.71299
citF	0.965338	0.918992	1.3354	1.627		rmf	-0.550622	0.188513	1.28593	1.0743
citA	0.99044	1.02555	1.37198	1.436		pyrC	2.16675	-1.22814	-2.77583	-3.08876
citB	0.571389	0.814269	1.51836	1.50407		ydaF	-1.74197	1.59378	2.61592	2.81885
dcuC	0.197845	1.31021	2.38749	2.52169		rzpR	-0.764817	0.575655	1.22641	1.37178
ybeF	1.03231	1.18856	1.61378	1.60845		pinQ	-0.587034	0.137057	1.14195	1.27213
ybeQ	0.843624	0.832751	1.62437	1.41833		gnsB	0.982884	-0.557483	-1.47165	-1.26253
djlB	0.987015	1.36869	1.93906	2.25163		gdhA	1.01853	-0.782154	-1.62531	-1.6972
ybeT	1.27403	1.38231	1.72492	1.87849		yedL	0.211051	-0.175985	-1.57348	-1.89809
djlC	1.02307	1.16265	1.40545	1.62066		serU	0.571584	-0.178145	-1.74817	-1.53532
hscC	1.04605	1.1262	1.42539	1.59182		yoeF	-0.799244	0.312534	1.64373	1.46536
gadC	-1.51397	-0.41055	-2.20086	-3.50951		cirA	1.78717	-0.236163	-2.54806	-2.58403
gadB	-1.19422	-0.339953	-2.35032	-4.63942		fruA	-0.901551	0.474443	1.68357	1.54675
yedL	0.211051	0.0350665	-1.36243	-1.68704		ais	-0.750835	0.157647	1.6215	1.4946
menF	0.21048	2.90112	2.025	2.35634		menF	0.21048	2.69064	1.81452	2.14586
ygcW	0.00760198	-0.221926	1.93274	2.2094		yfcV	-1.01661	0.380522	2.38343	2.87476
yhdV	-0.501143	-0.22439	1.22947	1.29427		gtrS	1.44669	0.535336	-2.48604	-3.17003
ugpA	-0.253018	-1.12814	-1.51629	-1.40327		uraA	1.04902	-1.30124	-1.51647	-1.64196
ugpB	-0.993865	-1.88845	-1.77974	-1.75259		upp	0.902212	-1.13482	-2.00653	-2.18529
slp	-0.833124	-0.00276631	-1.35853	-2.28626		alaE	-0.843429	1.27755	1.80181	2.3872
hdeA	-0.947682	-0.0861407	-1.78686	-3.24924		recX	-0.31978	0.265292	1.06477	1.24541
gadA	-0.64956	-0.127269	-2.21933	-3.46153		ygcW	0.00760198	-0.229528	1.92514	2.2018
yjcB	0.198734	0.33493	1.10718	1.51462		gcvP	1.29388	-0.979883	-1.92993	-2.4852
						gcvH	1.17076	-0.883018	-1.8301	-2.41584
						gcvT	1.03932	-1.09838	-2.06643	-2.34198
						yrbN	-0.781409	0.458976	1.46526	1.56984
						yhdV	-0.501143	0.276753	1.73062	1.79541
						fadB	0.493987	-1.7494	-2.40089	-1.67838
						spf	-0.858109	0.818627	1.87352	1.55315
						alsA	-0.264835	0.457999	1.06907	1.38792
						groS	0.763953	-0.611453	-1.81193	-2.62141
						groL	0.292019	-0.449373	-1.57213	-2.28092
						pyrL	1.05876	-1.76824	-1.49105	-1.7967
						yjhZ	-0.755521	0.265284	1.66816	1.92936

## Sheet: full dataset for Venn analysis
key	Feature	Description	Gene Name	logFC	adj.P.Val
entC_v_wt	thrL	a	thrL	-0.039054	0.995841
entC_v_wt	thrA	a	thrA	-0.242837	0.958012
entC_v_wt	thrB	a	thrB	-0.248808	0.937396
entC_v_wt	thrC	a	thrC	-0.178622	0.958451
entC_v_wt	yaaX	a	yaaX	0.0811582	0.978183
entC_v_wt	yaaA	a	yaaA	0.171941	0.953681
entC_v_wt	yaaJ	a	yaaJ	-0.301444	0.864723
entC_v_wt	talB	a	talB	0.0649599	0.987941
entC_v_wt	mog	a	mog	-0.0882861	0.978183
entC_v_wt	satP	a	satP	-0.164848	0.936044
entC_v_wt	yaaW	a	yaaW	0.0825277	0.97891
entC_v_wt	yaaI	a	yaaI	-0.139001	0.958451
entC_v_wt	dnaK	a	dnaK	0.257466	0.93518
entC_v_wt	dnaJ	a	dnaJ	0.570387	0.723177
entC_v_wt	insL1_1	a	insL1_1	0.300913	0.868806
entC_v_wt	hokC	a	hokC	0.143541	0.999891
entC_v_wt	mokC	a	mokC	-0.885854	0.135301
entC_v_wt	sokC	a	sokC	-0.298219	0.930456
entC_v_wt	nhaA	a	nhaA	-0.477845	0.733377
entC_v_wt	nhaR	a	nhaR	-0.442246	0.806804
entC_v_wt	insB1_1	a	insB1_1	-0.202919	0.933774
entC_v_wt	insA_1	a	insA_1	0.321379	0.841239
entC_v_wt	rpsT	a	rpsT	0.962259	0.420432
entC_v_wt	yaaY	a	yaaY	-0.503517	0.656013
entC_v_wt	ribF	a	ribF	0.244487	0.899427
entC_v_wt	ileS	a	ileS	0.070953	0.986164
entC_v_wt	lspA	a	lspA	0.302906	0.857935
entC_v_wt	fkpB	a	fkpB	0.0459554	0.988345
entC_v_wt	ispH	a	ispH	0.022157	0.99818
entC_v_wt	rihC	a	rihC	0.178244	0.936044
entC_v_wt	dapB	a	dapB	0.779968	0.44422
entC_v_wt	carA	a	carA	2.55631	4.66156e-06
entC_v_wt	carB	a	carB	1.77395	0.00560499
entC_v_wt	caiF	a	caiF	0.396087	0.857935
entC_v_wt	caiE	a	caiE	0.0751768	0.9848
entC_v_wt	caiD	a	caiD	-0.60638	0.533518
entC_v_wt	caiC	a	caiC	0.128519	0.958451
entC_v_wt	caiB	a	caiB	-0.422345	0.754949
entC_v_wt	caiA	a	caiA	0.155416	0.94602
entC_v_wt	caiT	a	caiT	0.195352	0.934432
entC_v_wt	fixA	a	fixA	-0.0931101	0.981295
entC_v_wt	fixB	a	fixB	0.0703249	0.981533
entC_v_wt	fixC	a	fixC	-0.22225	0.934432
entC_v_wt	fixX	a	fixX	0.660825	0.936044
entC_v_wt	yaaU	a	yaaU	0.230044	0.923324
entC_v_wt	kefF	a	kefF	-0.135345	0.958451
entC_v_wt	kefC	a	kefC	-0.00228553	0.999891
entC_v_wt	folA	a	folA	-0.730234	0.311905
entC_v_wt	apaH	a	apaH	0.0771733	0.979118
entC_v_wt	apaG	a	apaG	-0.264387	0.934432
entC_v_wt	rsmA	a	rsmA	0.377431	0.872147
entC_v_wt	pdxA	a	pdxA	0.446684	0.815296
entC_v_wt	surA	a	surA	0.114585	0.976044
entC_v_wt	lptD	a	lptD	-0.183929	0.958012
entC_v_wt	djlA	a	djlA	0.128168	0.958012
entC_v_wt	yabP	a	yabP	-0.795671	0.499201
entC_v_wt	rluA	a	rluA	-0.39731	0.789825
entC_v_wt	rapA	a	rapA	-0.382083	0.837732
entC_v_wt	polB	a	polB	-0.125502	0.958451
entC_v_wt	araD	a	araD	-0.125841	0.978183
entC_v_wt	araC	a	araC	-0.431408	0.721662
entC_v_wt	yabI	a	yabI	0.283512	0.864723
entC_v_wt	thiQ	a	thiQ	0.790879	0.361239
entC_v_wt	thiP	a	thiP	0.791969	0.250953
entC_v_wt	thiB	a	thiB	0.823712	0.314832
entC_v_wt	sgrR	a	sgrR	-0.160126	0.956588
entC_v_wt	sgrS	a	sgrS	-0.63106	0.60061
entC_v_wt	sgrT	a	sgrT	#NUM!	#NUM!
entC_v_wt	setA	a	setA	0.252286	0.857935
entC_v_wt	leuD	a	leuD	-0.424821	0.850657
entC_v_wt	leuC	a	leuC	-0.321371	0.928468
entC_v_wt	leuB	a	leuB	-0.0395591	0.993424
entC_v_wt	leuA	a	leuA	-0.156296	0.971024
entC_v_wt	leuL	a	leuL	0.335625	0.906092
entC_v_wt	leuO	a	leuO	-0.828283	0.304768
entC_v_wt	ilvI	a	ilvI	0.669499	0.594988
entC_v_wt	ilvH	a	ilvH	0.593261	0.500267
entC_v_wt	cra	a	cra	0.150779	0.958451
entC_v_wt	mraZ	a	mraZ	0.127584	0.972011
entC_v_wt	rsmH	a	rsmH	-0.175183	0.958451
entC_v_wt	ftsL	a	ftsL	-0.276784	0.927799
entC_v_wt	ftsI	a	ftsI	-0.0424635	0.987941
entC_v_wt	murE	a	murE	0.14016	0.970792
entC_v_wt	murF	a	murF	0.20866	0.939403
entC_v_wt	mraY	a	mraY	0.0284781	0.993681
entC_v_wt	murD	a	murD	0.0381492	0.988345
entC_v_wt	ftsW	a	ftsW	0.0584329	0.987941
entC_v_wt	murG	a	murG	0.00852784	0.999891
entC_v_wt	murC	a	murC	0.0430475	0.987941
entC_v_wt	ddlB	a	ddlB	-0.129009	0.976044
entC_v_wt	ftsQ	a	ftsQ	-0.0428703	0.987941
entC_v_wt	ftsA	a	ftsA	0.109981	0.970792
entC_v_wt	ftsZ	a	ftsZ	-0.118099	0.976044
entC_v_wt	lpxC	a	lpxC	-0.209985	0.936044
entC_v_wt	secM	a	secM	0.452532	0.818859
entC_v_wt	secA	a	secA	0.37984	0.850657
entC_v_wt	mutT	a	mutT	0.542597	0.453209
entC_v_wt	yacG	a	yacG	-0.166908	0.93609
entC_v_wt	zapD	a	zapD	-0.141434	0.958451
entC_v_wt	coaE	a	coaE	-0.363413	0.812429
entC_v_wt	guaC	a	guaC	0.68295	0.627233
entC_v_wt	hofC	a	hofC	-0.0365597	0.987941
entC_v_wt	hofB	a	hofB	-0.0983952	0.976044
entC_v_wt	ppdD	a	ppdD	-0.404013	0.846273
entC_v_wt	nadC	a	nadC	0.0848067	0.981533
entC_v_wt	ampD	a	ampD	0.0801909	0.984554
entC_v_wt	ampE	a	ampE	0.482882	0.716216
entC_v_wt	aroP	a	aroP	0.539194	0.735962
entC_v_wt	pdhR	a	pdhR	-0.149005	0.96669
entC_v_wt	aceE	a	aceE	-0.000233053	0.999891
entC_v_wt	aceF	a	aceF	0.147242	0.962543
entC_v_wt	lpd	a	lpd	0.116229	0.976044
entC_v_wt	yacH	a	yacH	-0.138373	0.958451
entC_v_wt	acnB	a	acnB	0.539065	0.753667
entC_v_wt	yacL	a	yacL	-0.033797	0.996964
entC_v_wt	speD	a	speD	0.634296	0.639615
entC_v_wt	speE	a	speE	0.593653	0.676655
entC_v_wt	yacC	a	yacC	-0.176869	0.954996
entC_v_wt	cueO	a	cueO	0.141036	0.970792
entC_v_wt	gcd	a	gcd	-0.0377242	0.996964
entC_v_wt	hpt	a	hpt	-0.285385	0.865361
entC_v_wt	can	a	can	0.363149	0.8951
entC_v_wt	yadG	a	yadG	-0.461971	0.702781
entC_v_wt	yadH	a	yadH	-0.486692	0.625157
entC_v_wt	yadI	a	yadI	0.125817	0.958451
entC_v_wt	yadE	a	yadE	-0.233481	0.909896
entC_v_wt	panD	a	panD	-0.0471399	0.987941
entC_v_wt	yadD	a	yadD	0.195854	0.934432
entC_v_wt	panC	a	panC	-0.0400659	0.988345
entC_v_wt	panB	a	panB	0.102726	0.976044
entC_v_wt	yadC	a	yadC	-0.372653	0.805998
entC_v_wt	yadK	a	yadK	-0.130431	0.958451
entC_v_wt	yadL	a	yadL	0.012652	0.999891
entC_v_wt	yadM	a	yadM	0.233874	0.934756
entC_v_wt	htrE	a	htrE	-0.283421	0.888764
entC_v_wt	yadV	a	yadV	-0.726622	0.667221
entC_v_wt	yadN	a	yadN	-0.342269	0.934126
entC_v_wt	folK	a	folK	0.798052	0.439518
entC_v_wt	pcnB	a	pcnB	0.426984	0.854366
entC_v_wt	gluQ	a	gluQ	-0.0671453	0.986164
entC_v_wt	dksA	a	dksA	-0.0164953	0.999891
entC_v_wt	sfsA	a	sfsA	-0.593154	0.670185
entC_v_wt	ligT	a	ligT	0.329244	0.863792
entC_v_wt	hrpB	a	hrpB	0.258722	0.857935
entC_v_wt	mrcB	a	mrcB	0.300801	0.908944
entC_v_wt	fhuA	a	fhuA	0.0163497	0.999891
entC_v_wt	fhuC	a	fhuC	0.166354	0.939403
entC_v_wt	fhuD	a	fhuD	0.350355	0.856416
entC_v_wt	fhuB	a	fhuB	0.557285	0.429329
entC_v_wt	hemL	a	hemL	0.0564058	0.987941
entC_v_wt	clcA	a	clcA	-0.292638	0.886899
entC_v_wt	erpA	a	erpA	-0.0768341	0.978183
entC_v_wt	yadS	a	yadS	0.0802352	0.978032
entC_v_wt	btuF	a	btuF	0.697521	0.43741
entC_v_wt	mtn	a	mtn	0.0393717	0.990516
entC_v_wt	dgt	a	dgt	-0.273222	0.905557
entC_v_wt	degP	a	degP	0.546537	0.663657
entC_v_wt	cdaR	a	cdaR	-0.109992	0.964205
entC_v_wt	yaeH	a	yaeH	-0.565741	0.702781
entC_v_wt	yaeI	a	yaeI	0.175344	0.936044
entC_v_wt	dapD	a	dapD	0.585156	0.667221
entC_v_wt	glnD	a	glnD	-0.154304	0.958451
entC_v_wt	map	a	map	0.162484	0.962774
entC_v_wt	tff	a	tff	0.887702	0.483853
entC_v_wt	rpsB	a	rpsB	0.564609	0.71615
entC_v_wt	tsf	a	tsf	0.160031	0.958451
entC_v_wt	pyrH	a	pyrH	0.942651	0.106843
entC_v_wt	frr	a	frr	-0.0143991	0.999891
entC_v_wt	dxr	a	dxr	0.00229488	0.999891
entC_v_wt	ispU	a	ispU	0.192253	0.93518
entC_v_wt	cdsA	a	cdsA	0.159895	0.958451
entC_v_wt	rseP	a	rseP	0.34357	0.837732
entC_v_wt	bamA	a	bamA	0.255615	0.933795
entC_v_wt	skp	a	skp	0.122262	0.976044
entC_v_wt	lpxD	a	lpxD	0.217131	0.93518
entC_v_wt	fabZ	a	fabZ	-0.0409497	0.987941
entC_v_wt	lpxA	a	lpxA	0.218599	0.934126
entC_v_wt	lpxB	a	lpxB	0.3526	0.857935
entC_v_wt	rnhB	a	rnhB	0.363369	0.849788
entC_v_wt	dnaE	a	dnaE	0.312777	0.899427
entC_v_wt	accA	a	accA	0.0470902	0.987941
entC_v_wt	ldcC	a	ldcC	-0.774665	0.488244
entC_v_wt	yaeR	a	yaeR	-0.0794376	0.985706
entC_v_wt	tilS	a	tilS	0.43188	0.67941
entC_v_wt	rof	a	rof	-0.583865	0.645547
entC_v_wt	yaeP	a	yaeP	-0.608525	0.633488
entC_v_wt	yaeQ	a	yaeQ	-0.221858	0.890918
entC_v_wt	arfB	a	arfB	0.0416632	0.987941
entC_v_wt	nlpE	a	nlpE	-0.385409	0.781322
entC_v_wt	yaeF	a	yaeF	-0.0427429	0.987941
entC_v_wt	proS	a	proS	0.526843	0.753667
entC_v_wt	tsaA	a	tsaA	0.710511	0.559273
entC_v_wt	rcsF	a	rcsF	0.56529	0.651682
entC_v_wt	metQ	a	metQ	0.559735	0.725611
entC_v_wt	metI	a	metI	0.625841	0.717667
entC_v_wt	metN	a	metN	0.152264	0.978183
entC_v_wt	gmhB	a	gmhB	0.139448	0.958451
entC_v_wt	rrsH	a	rrsH	-0.297656	0.958451
entC_v_wt	ileV	a	ileV	0.504128	0.776843
entC_v_wt	alaV	a	alaV	1.51077	0.652916
entC_v_wt	rrlH	a	rrlH	0.122746	0.987941
entC_v_wt	rrfH	a	rrfH	0.620574	0.934432
entC_v_wt	aspU	a	aspU	1.11775	0.137318
entC_v_wt	dkgB	a	dkgB	-0.151524	0.937269
entC_v_wt	yafC	a	yafC	-0.412083	0.812429
entC_v_wt	yafD	a	yafD	-0.494019	0.776843
entC_v_wt	yafE	a	yafE	-0.449406	0.740146
entC_v_wt	mltD	a	mltD	0.0337789	0.993681
entC_v_wt	gloB	a	gloB	-0.376667	0.79209
entC_v_wt	yafS	a	yafS	-0.419213	0.748708
entC_v_wt	rnhA	a	rnhA	-0.0776808	0.981295
entC_v_wt	dnaQ	a	dnaQ	-0.17264	0.958451
entC_v_wt	aspV	a	aspV	1.14098	0.137318
entC_v_wt	yafT	a	yafT	-0.376257	0.818859
entC_v_wt	ykfM	a	ykfM	0.0987288	0.978183
entC_v_wt	yafU	a	yafU	-0.119178	0.976044
entC_v_wt	yafF	a	yafF	-0.192371	0.93518
entC_v_wt	yafV	a	yafV	-0.0426263	0.987941
entC_v_wt	ivy	a	ivy	-0.0523881	0.987941
entC_v_wt	fadE	a	fadE	0.0450581	0.992492
entC_v_wt	gmhA	a	gmhA	0.0329354	0.993424
entC_v_wt	yafJ	a	yafJ	-0.124446	0.970792
entC_v_wt	yafK	a	yafK	-0.0417776	0.99324
entC_v_wt	yafQ	a	yafQ	-0.253079	0.933774
entC_v_wt	dinJ	a	dinJ	-0.600916	0.635428
entC_v_wt	yafL	a	yafL	0.0711896	0.97891
entC_v_wt	rayT	a	rayT	-0.188689	0.930767
entC_v_wt	lfhA	a	lfhA	0.100004	0.964205
entC_v_wt	lafU	a	lafU	0.337133	0.818859
entC_v_wt	dinB	a	dinB	-0.259091	0.857935
entC_v_wt	yafN	a	yafN	-0.396721	0.788404
entC_v_wt	yafO	a	yafO	-0.334246	0.821268
entC_v_wt	yafP	a	yafP	0.0136198	0.999891
entC_v_wt	ykfJ	a	ykfJ	-1.53013	0.504225
entC_v_wt	prfH	a	prfH	-0.174695	0.958451
entC_v_wt	pepD	a	pepD	0.0458759	0.987941
entC_v_wt	gpt	a	gpt	0.578408	0.670635
entC_v_wt	frsA	a	frsA	-0.311944	0.863698
entC_v_wt	crl	a	crl	-0.19137	0.939425
entC_v_wt	phoE	a	phoE	-0.513717	0.676655
entC_v_wt	proB	a	proB	0.0846533	0.979118
entC_v_wt	proA	a	proA	0.0801588	0.981295
entC_v_wt	thrW	a	thrW	-0.0343471	0.99189
entC_v_wt	ykfN	a	ykfN	-0.877682	0.850657
entC_v_wt	ykfI	a	ykfI	-0.391731	0.85384
entC_v_wt	yafW	a	yafW	-0.108968	0.978183
entC_v_wt	ykfH	a	ykfH	-0.485888	0.812429
entC_v_wt	ykfG	a	ykfG	-0.37489	0.789092
entC_v_wt	yafX	a	yafX	0.136964	0.958012
entC_v_wt	ykfF	a	ykfF	0.120477	0.976044
entC_v_wt	ykfB	a	ykfB	0.0706457	0.987941
entC_v_wt	yafY	a	yafY	0.911646	0.302174
entC_v_wt	ykfL	a	ykfL	-0.416396	0.804442
entC_v_wt	ykfK	a	ykfK	0.22707	0.958451
entC_v_wt	yafZ	a	yafZ	0.752617	0.38173
entC_v_wt	ykfA	a	ykfA	-0.384399	0.723392
entC_v_wt	perR	a	perR	-0.0320826	0.987941
entC_v_wt	insN	a	insN	-0.281383	0.857935
entC_v_wt	insI1_1	a	insI1_1	0.0636968	0.9848
entC_v_wt	eyeA	a	eyeA	-0.10017	0.987941
entC_v_wt	ykfC	a	ykfC	-0.272538	0.857935
entC_v_wt	insH1_1	a	insH1_1	0.591806	0.594988
entC_v_wt	mmuP	a	mmuP	0.216253	0.927799
entC_v_wt	mmuM	a	mmuM	0.076862	0.978032
entC_v_wt	afuC	a	afuC	-0.30505	0.816985
entC_v_wt	afuB	a	afuB	-0.391789	0.815296
entC_v_wt	insB1_2	a	insB1_2	-0.656494	0.39584
entC_v_wt	insA_2	a	insA_2	0.443074	0.590709
entC_v_wt	insI1_2	a	insI1_2	0.0236665	0.99818
entC_v_wt	insX	a	insX	0.0833185	0.978183
entC_v_wt	yagB	a	yagB	0.0354532	0.988345
entC_v_wt	yagA	a	yagA	-0.0174746	0.999891
entC_v_wt	yagE	a	yagE	0.571215	0.620748
entC_v_wt	yagF	a	yagF	0.537388	0.533142
entC_v_wt	yagG	a	yagG	-0.240462	0.929601
entC_v_wt	yagH	a	yagH	0.0378615	0.987941
entC_v_wt	yagI	a	yagI	0.539111	0.562294
entC_v_wt	argF	a	argF	0.515531	0.841138
entC_v_wt	ykgS	a	ykgS	-0.249815	0.857935
entC_v_wt	insB1_3	a	insB1_3	-0.903695	0.132732
entC_v_wt	insA_3	a	insA_3	0.403743	0.629951
entC_v_wt	yagJ	a	yagJ	-0.22488	0.901066
entC_v_wt	yagK	a	yagK	-0.34367	0.812429
entC_v_wt	yagL	a	yagL	0.0979766	0.978183
entC_v_wt	yagM	a	yagM	-0.259546	0.939403
entC_v_wt	yagN	a	yagN	0.207136	0.93518
entC_v_wt	intF	a	intF	-0.157162	0.958451
entC_v_wt	ptwF	a	ptwF	#NUM!	#NUM!
entC_v_wt	yagP	a	yagP	-0.150814	0.958451
entC_v_wt	ykgT	a	ykgT	0.57122	0.850657
entC_v_wt	paoD	a	paoD	-0.412463	0.779799
entC_v_wt	paoC	a	paoC	-0.438117	0.804442
entC_v_wt	paoB	a	paoB	-0.747276	0.375155
entC_v_wt	paoA	a	paoA	-0.560383	0.725611
entC_v_wt	yagU	a	yagU	0.15607	0.958451
entC_v_wt	ykgJ	a	ykgJ	-0.203226	0.936044
entC_v_wt	ecpE	a	ecpE	-0.230764	0.91716
entC_v_wt	ecpD	a	ecpD	-0.0647385	0.984554
entC_v_wt	ecpC	a	ecpC	-0.014221	0.999891
entC_v_wt	ecpB	a	ecpB	0.373663	0.864625
entC_v_wt	ecpA	a	ecpA	-0.190434	0.933774
entC_v_wt	ecpR	a	ecpR	0.255933	0.936044
entC_v_wt	ykgL	a	ykgL	-1.04662	0.559246
entC_v_wt	ykgO	a	ykgO	0.695666	0.918017
entC_v_wt	ykgM	a	ykgM	-0.358876	0.864625
entC_v_wt	ykgR	a	ykgR	-0.232675	0.987941
entC_v_wt	ykgP	a	ykgP	-0.517923	0.976044
entC_v_wt	eaeH	a	eaeH	-0.0942335	0.980697
entC_v_wt	insE1_1	a	insE1_1	-0.644043	0.52495
entC_v_wt	insF1_1	a	insF1_1	-0.0859636	0.975058
entC_v_wt	ykgA	a	ykgA	-0.293963	0.856858
entC_v_wt	ykgQ	a	ykgQ	-0.235821	0.987941
entC_v_wt	rclC	a	rclC	-0.206071	0.953349
entC_v_wt	rclB	a	rclB	-0.0968186	0.987941
entC_v_wt	rclA	a	rclA	-0.476428	0.778273
entC_v_wt	rclR	a	rclR	-0.0428515	0.987941
entC_v_wt	ykgE	a	ykgE	0.231827	0.908289
entC_v_wt	ykgF	a	ykgF	-0.0784471	0.976044
entC_v_wt	ykgG	a	ykgG	-0.361106	0.847565
entC_v_wt	ykgH	a	ykgH	1.30181	0.35729
entC_v_wt	betA	a	betA	0.534451	0.695049
entC_v_wt	betB	a	betB	0.588961	0.743783
entC_v_wt	betI	a	betI	0.478106	0.789092
entC_v_wt	betT	a	betT	0.383982	0.853719
entC_v_wt	yahA	a	yahA	-0.396148	0.812429
entC_v_wt	yahB	a	yahB	-0.306511	0.864723
entC_v_wt	yahC	a	yahC	-0.236913	0.958451
entC_v_wt	yahD	a	yahD	-0.489579	0.716216
entC_v_wt	yahE	a	yahE	-0.0854548	0.984554
entC_v_wt	yahF	a	yahF	0.0128012	0.999891
entC_v_wt	yahG	a	yahG	0.239414	0.904964
entC_v_wt	yahI	a	yahI	0.109302	0.958451
entC_v_wt	yahJ	a	yahJ	0.20402	0.934432
entC_v_wt	yahK	a	yahK	-0.47616	0.818859
entC_v_wt	yahL	a	yahL	-0.68164	0.702781
entC_v_wt	yahM	a	yahM	0.0636439	0.987941
entC_v_wt	yahN	a	yahN	-0.30372	0.906092
entC_v_wt	yahO	a	yahO	-1.05311	0.558822
entC_v_wt	prpR	a	prpR	-0.420528	0.789825
entC_v_wt	prpB	a	prpB	-0.810593	0.229223
entC_v_wt	prpC	a	prpC	0.21622	0.935652
entC_v_wt	prpD	a	prpD	0.183549	0.93518
entC_v_wt	prpE	a	prpE	0.394969	0.753667
entC_v_wt	codB	a	codB	1.53524	0.000828477
entC_v_wt	codA	a	codA	1.42746	0.0261389
entC_v_wt	cynR	a	cynR	0.434718	0.665499
entC_v_wt	cynT	a	cynT	-0.108529	0.958451
entC_v_wt	cynS	a	cynS	-0.0304396	0.992358
entC_v_wt	cynX	a	cynX	-0.058762	0.986164
entC_v_wt	lacA	a	lacA	-0.37334	0.798469
entC_v_wt	lacY	a	lacY	-0.0454396	0.987941
entC_v_wt	lacZ	a	lacZ	0.114656	0.964205
entC_v_wt	lacI	a	lacI	0.0522432	0.987941
entC_v_wt	mhpR	a	mhpR	0.0936538	0.979118
entC_v_wt	mhpA	a	mhpA	0.358467	0.857935
entC_v_wt	mhpB	a	mhpB	-0.156151	0.958451
entC_v_wt	mhpC	a	mhpC	-0.0447642	0.987941
entC_v_wt	mhpD	a	mhpD	-0.237583	0.89539
entC_v_wt	mhpF	a	mhpF	0.161969	0.939403
entC_v_wt	mhpE	a	mhpE	-0.028553	0.995058
entC_v_wt	mhpT	a	mhpT	-0.154288	0.948543
entC_v_wt	yaiL	a	yaiL	-0.207949	0.921776
entC_v_wt	frmB	a	frmB	0.0288383	0.988345
entC_v_wt	frmA	a	frmA	-0.110457	0.978032
entC_v_wt	frmR	a	frmR	0.306656	0.863698
entC_v_wt	yaiO	a	yaiO	-0.288347	0.884862
entC_v_wt	yaiX	a	yaiX	-0.145935	0.958451
entC_v_wt	insC1_1	a	insC1_1	0.0293863	0.993681
entC_v_wt	insD1_1	a	insD1_1	0.134877	0.958024
entC_v_wt	yaiP	a	yaiP	-0.505757	0.688687
entC_v_wt	yaiS	a	yaiS	-1.30582	0.652916
entC_v_wt	tauA	a	tauA	0.88585	0.225913
entC_v_wt	tauB	a	tauB	1.54506	4.40068e-05
entC_v_wt	tauC	a	tauC	0.472513	0.717118
entC_v_wt	tauD	a	tauD	0.142322	0.937359
entC_v_wt	hemB	a	hemB	-0.122573	0.971024
entC_v_wt	yaiT	a	yaiT	-0.215734	0.934432
entC_v_wt	insF1_2	a	insF1_2	0.0113346	0.999891
entC_v_wt	insE1_2	a	insE1_2	0.18758	0.935342
entC_v_wt	yaiV	a	yaiV	-0.30783	0.933774
entC_v_wt	ampH	a	ampH	0.395895	0.806804
entC_v_wt	sbmA	a	sbmA	-0.268414	0.91119
entC_v_wt	yaiW	a	yaiW	-0.00530474	0.999891
entC_v_wt	yaiY	a	yaiY	-0.00248565	0.999891
entC_v_wt	yaiZ	a	yaiZ	0.231982	0.890918
entC_v_wt	ddlA	a	ddlA	0.015629	0.999891
entC_v_wt	iraP	a	iraP	-0.467363	0.750457
entC_v_wt	phoA	a	phoA	-0.360372	0.819013
entC_v_wt	psiF	a	psiF	-0.949692	0.180268
entC_v_wt	yaiC	a	yaiC	0.266438	0.873218
entC_v_wt	proC	a	proC	0.207627	0.939403
entC_v_wt	yaiI	a	yaiI	0.0311074	0.993424
entC_v_wt	aroL	a	aroL	1.03422	0.444537
entC_v_wt	yaiA	a	yaiA	-0.577866	0.572488
entC_v_wt	aroM	a	aroM	-0.132865	0.958451
entC_v_wt	yaiE	a	yaiE	-0.219606	0.934432
entC_v_wt	ykiA	a	ykiA	-0.431351	0.716216
entC_v_wt	rdgC	a	rdgC	0.292189	0.85384
entC_v_wt	mak	a	mak	0.127397	0.958451
entC_v_wt	araJ	a	araJ	-0.0544545	0.987941
entC_v_wt	sbcC	a	sbcC	0.385863	0.819013
entC_v_wt	sbcD	a	sbcD	0.0940203	0.978032
entC_v_wt	phoB	a	phoB	-0.126489	0.959586
entC_v_wt	phoR	a	phoR	-0.349201	0.786849
entC_v_wt	brnQ	a	brnQ	-0.412038	0.812264
entC_v_wt	proY	a	proY	0.0412321	0.987941
entC_v_wt	malZ	a	malZ	0.177113	0.934432
entC_v_wt	acpH	a	acpH	-0.115235	0.958451
entC_v_wt	queA	a	queA	0.273946	0.930767
entC_v_wt	tgt	a	tgt	0.494277	0.764898
entC_v_wt	yajC	a	yajC	0.600203	0.788404
entC_v_wt	secD	a	secD	0.248281	0.928571
entC_v_wt	secF	a	secF	0.455344	0.809167
entC_v_wt	yajD	a	yajD	-0.00134876	0.999891
entC_v_wt	tsx	a	tsx	0.313401	0.869939
entC_v_wt	yajI	a	yajI	-0.625063	0.499117
entC_v_wt	nrdR	a	nrdR	-0.130204	0.971024
entC_v_wt	ribD	a	ribD	-0.0463559	0.987941
entC_v_wt	ribE	a	ribE	0.146349	0.961079
entC_v_wt	nusB	a	nusB	0.482612	0.676655
entC_v_wt	thiL	a	thiL	0.61675	0.543688
entC_v_wt	pgpA	a	pgpA	-0.611668	0.559977
entC_v_wt	yajO	a	yajO	-1.00482	0.320341
entC_v_wt	dxs	a	dxs	0.427549	0.820936
entC_v_wt	ispA	a	ispA	0.364579	0.890838
entC_v_wt	xseB	a	xseB	0.636192	0.609658
entC_v_wt	thiI	a	thiI	0.441451	0.834996
entC_v_wt	yajL	a	yajL	-0.460907	0.645547
entC_v_wt	panE	a	panE	-0.39253	0.812429
entC_v_wt	yajQ	a	yajQ	0.156533	0.958451
entC_v_wt	yajR	a	yajR	0.146688	0.957575
entC_v_wt	cyoE	a	cyoE	0.479631	0.691335
entC_v_wt	cyoD	a	cyoD	0.567721	0.590709
entC_v_wt	cyoC	a	cyoC	0.579084	0.737277
entC_v_wt	cyoB	a	cyoB	0.750824	0.596486
entC_v_wt	cyoA	a	cyoA	0.65851	0.743783
entC_v_wt	ampG	a	ampG	0.631994	0.560757
entC_v_wt	yajG	a	yajG	0.535345	0.812264
entC_v_wt	bolA	a	bolA	-0.992511	0.355411
entC_v_wt	tig	a	tig	0.635595	0.648565
entC_v_wt	clpP	a	clpP	-0.380976	0.845443
entC_v_wt	clpX	a	clpX	-0.566389	0.665499
entC_v_wt	lon	a	lon	-0.0543531	0.987941
entC_v_wt	hupB	a	hupB	0.468782	0.812429
entC_v_wt	ppiD	a	ppiD	0.044141	0.988345
entC_v_wt	ybaV	a	ybaV	-0.146447	0.946292
entC_v_wt	fadM	a	fadM	-0.70729	0.282211
entC_v_wt	queC	a	queC	-0.13566	0.937829
entC_v_wt	ybaE	a	ybaE	0.167202	0.939403
entC_v_wt	cof	a	cof	-0.234261	0.934126
entC_v_wt	ybaO	a	ybaO	0.264091	0.859667
entC_v_wt	mdlA	a	mdlA	0.120182	0.958451
entC_v_wt	mdlB	a	mdlB	0.1495	0.94461
entC_v_wt	glnK	a	glnK	0.538211	0.733729
entC_v_wt	amtB	a	amtB	0.249787	0.87788
entC_v_wt	tesB	a	tesB	-0.467854	0.708808
entC_v_wt	ybaY	a	ybaY	-0.659555	0.596486
entC_v_wt	ybaZ	a	ybaZ	-0.0347734	0.987941
entC_v_wt	ffs	a	ffs	0.317518	0.934432
entC_v_wt	ybaA	a	ybaA	-0.645308	0.37203
entC_v_wt	ylaB	a	ylaB	-0.259097	0.927983
entC_v_wt	ylaC	a	ylaC	0.24611	0.927799
entC_v_wt	maa	a	maa	-0.907844	0.161187
entC_v_wt	hha	a	hha	-0.904676	0.283381
entC_v_wt	tomB	a	tomB	-0.716741	0.499201
entC_v_wt	acrB	a	acrB	-0.0547653	0.987941
entC_v_wt	acrA	a	acrA	-0.117005	0.976044
entC_v_wt	acrR	a	acrR	-0.178235	0.958012
entC_v_wt	mscK	a	mscK	0.114543	0.976044
entC_v_wt	ybaM	a	ybaM	0.41099	0.753667
entC_v_wt	priC	a	priC	-0.124322	0.958451
entC_v_wt	ybaN	a	ybaN	0.00187694	0.999891
entC_v_wt	apt	a	apt	0.147039	0.970792
entC_v_wt	dnaX	a	dnaX	0.0523727	0.987941
entC_v_wt	ybaB	a	ybaB	0.53392	0.723177
entC_v_wt	recR	a	recR	0.298826	0.918017
entC_v_wt	htpG	a	htpG	0.80588	0.559673
entC_v_wt	adk	a	adk	0.598434	0.67941
entC_v_wt	hemH	a	hemH	-0.117228	0.958451
entC_v_wt	aes	a	aes	-0.205707	0.919624
entC_v_wt	gsk	a	gsk	-0.0341756	0.993424
entC_v_wt	ybaL	a	ybaL	-0.0130397	0.999891
entC_v_wt	fsr	a	fsr	0.0863071	0.970792
entC_v_wt	ushA	a	ushA	-0.458426	0.751179
entC_v_wt	ybaK	a	ybaK	-0.0357589	0.987941
entC_v_wt	chiX	a	chiX	0.174814	0.958451
entC_v_wt	ybaP	a	ybaP	0.122514	0.966521
entC_v_wt	ybaQ	a	ybaQ	0.0232273	0.998417
entC_v_wt	copA	a	copA	-0.106178	0.978183
entC_v_wt	glsA	a	glsA	-1.23899	0.144267
entC_v_wt	ybaT	a	ybaT	-0.96845	0.192484
entC_v_wt	cueR	a	cueR	-0.283966	0.888764
entC_v_wt	ybbJ	a	ybbJ	-0.606512	0.568697
entC_v_wt	qmcA	a	qmcA	-0.603089	0.676655
entC_v_wt	fetA	a	fetA	-0.134575	0.958451
entC_v_wt	fetB	a	fetB	0.0635949	0.984554
entC_v_wt	ybbN	a	ybbN	0.263766	0.929601
entC_v_wt	ybbO	a	ybbO	-0.0615907	0.987941
entC_v_wt	tesA	a	tesA	0.076953	0.979118
entC_v_wt	ybbA	a	ybbA	0.110081	0.970792
entC_v_wt	ybbP	a	ybbP	0.0132345	0.999891
entC_v_wt	rhsD	a	rhsD	0.00506225	0.999891
entC_v_wt	ybbC	a	ybbC	0.267327	0.936044
entC_v_wt	rhsH	a	rhsH	0.123993	0.962774
entC_v_wt	ybbD	a	ybbD	-0.545134	0.818859
entC_v_wt	ylbI	a	ylbI	1.7238	0.684296
entC_v_wt	ylbG	a	ylbG	0.0791158	0.979301
entC_v_wt	mnmH	a	mnmH	0.309946	0.809641
entC_v_wt	allS	a	allS	0.308979	0.845443
entC_v_wt	allA	a	allA	0.525009	0.493139
entC_v_wt	allR	a	allR	-0.00481969	0.999891
entC_v_wt	gcl	a	gcl	-0.190677	0.934432
entC_v_wt	hyi	a	hyi	-0.992822	0.199625
entC_v_wt	glxR	a	glxR	0.270915	0.93518
entC_v_wt	ybbW	a	ybbW	-0.22994	0.939403
entC_v_wt	allB	a	allB	-0.352138	0.842986
entC_v_wt	ybbY	a	ybbY	-0.399426	0.789825
entC_v_wt	glxK	a	glxK	-0.124528	0.966826
entC_v_wt	allE	a	allE	-0.489644	0.716216
entC_v_wt	allC	a	allC	-0.15425	0.955005
entC_v_wt	allD	a	allD	0.234808	0.934432
entC_v_wt	fdrA	a	fdrA	0.14193	0.958451
entC_v_wt	ylbE	a	ylbE	-0.124257	0.958451
entC_v_wt	ylbF	a	ylbF	0.261635	0.857935
entC_v_wt	ybcF	a	ybcF	0.38909	0.891871
entC_v_wt	purK	a	purK	1.67435	0.344288
entC_v_wt	purE	a	purE	1.58604	0.408584
entC_v_wt	lpxH	a	lpxH	0.700896	0.684286
entC_v_wt	ppiB	a	ppiB	0.2683	0.934432
entC_v_wt	cysS	a	cysS	0.218908	0.936044
entC_v_wt	ybcI	a	ybcI	-0.0575185	0.987941
entC_v_wt	ybcJ	a	ybcJ	0.283519	0.904964
entC_v_wt	folD	a	folD	0.46768	0.812775
entC_v_wt	sfmA	a	sfmA	-0.17404	0.976044
entC_v_wt	sfmC	a	sfmC	-0.921563	0.559246
entC_v_wt	sfmD	a	sfmD	-0.0606297	0.984554
entC_v_wt	sfmH	a	sfmH	0.723456	0.751179
entC_v_wt	sfmF	a	sfmF	-0.338805	0.934396
entC_v_wt	sfmZ	a	sfmZ	-0.160078	0.954996
entC_v_wt	argU	a	argU	0.46463	0.742609
entC_v_wt	intD	a	intD	-0.232432	0.899427
entC_v_wt	xisD	a	xisD	0.0623126	0.987941
entC_v_wt	exoD	a	exoD	0.486569	0.716562
entC_v_wt	peaD	a	peaD	-0.302021	0.864723
entC_v_wt	renD	a	renD	-0.285582	0.891871
entC_v_wt	insE1_3	a	insE1_3	-0.825058	0.334719
entC_v_wt	insF1_3	a	insF1_3	-0.0242529	0.993424
entC_v_wt	emrE	a	emrE	0.575591	0.702781
entC_v_wt	ybcK	a	ybcK	-0.887596	0.609658
entC_v_wt	ybcL	a	ybcL	-0.119977	0.963317
entC_v_wt	ybcM	a	ybcM	-0.575046	0.665499
entC_v_wt	ylcH	a	ylcH	0.01115	0.999891
entC_v_wt	ybcN	a	ybcN	-0.304169	0.93518
entC_v_wt	ninE	a	ninE	-0.0404394	0.999654
entC_v_wt	ybcO	a	ybcO	-0.266729	0.956588
entC_v_wt	rusA	a	rusA	-0.195314	0.960394
entC_v_wt	ylcG	a	ylcG	-1.29386	0.537956
entC_v_wt	quuD	a	quuD	-0.157745	0.970792
entC_v_wt	nmpC	a	nmpC	2.22023	0.00104377
entC_v_wt	insH1_2	a	insH1_2	0.597845	0.594988
entC_v_wt	essD	a	essD	0.933079	0.150581
entC_v_wt	rrrD	a	rrrD	0.722027	0.37203
entC_v_wt	rzpD	a	rzpD	1.22486	0.00785057
entC_v_wt	rzoD	a	rzoD	-3.07273	0.812429
entC_v_wt	borD	a	borD	2.70277	6.04044e-05
entC_v_wt	ybcV	a	ybcV	0.915761	0.315193
entC_v_wt	ybcW	a	ybcW	0.184936	0.958451
entC_v_wt	ylcI	a	ylcI	1.20911	0.352399
entC_v_wt	nohD	a	nohD	0.893278	0.230631
entC_v_wt	aaaD	a	aaaD	0.426034	0.725794
entC_v_wt	tfaD	a	tfaD	1.05489	0.0818046
entC_v_wt	ybcY	a	ybcY	1.02328	0.0913834
entC_v_wt	tfaX	a	tfaX	2.2408	0.0423897
entC_v_wt	appY	a	appY	0.0254082	0.999891
entC_v_wt	ompT	a	ompT	1.83903	0.00315264
entC_v_wt	pauD	a	pauD	#NUM!	#NUM!
entC_v_wt	envY	a	envY	0.839698	0.207172
entC_v_wt	ybcH	a	ybcH	0.973946	0.00924083
entC_v_wt	nfrA	a	nfrA	0.923922	0.121574
entC_v_wt	nfrB	a	nfrB	0.777637	0.248763
entC_v_wt	cusS	a	cusS	0.888487	0.366823
entC_v_wt	cusR	a	cusR	0.934616	0.277212
entC_v_wt	cusC	a	cusC	1.05893	0.818859
entC_v_wt	cusF	a	cusF	0.466864	0.936044
entC_v_wt	cusB	a	cusB	0.19062	0.978183
entC_v_wt	cusA	a	cusA	0.251911	0.936044
entC_v_wt	pheP	a	pheP	0.927681	0.0750603
entC_v_wt	ybdG	a	ybdG	1.08202	0.0253981
entC_v_wt	nfsB	a	nfsB	1.69644	0.000822466
entC_v_wt	ybdF	a	ybdF	0.848158	0.185187
entC_v_wt	ybdJ	a	ybdJ	0.93409	0.101646
entC_v_wt	ybdK	a	ybdK	-0.285966	0.934432
entC_v_wt	sokE	a	sokE	0.385966	0.932085
entC_v_wt	hokE	a	hokE	0.951393	0.135005
entC_v_wt	insL1_2	a	insL1_2	0.350946	0.837451
entC_v_wt	entD	a	entD	2.09158	0.00181923
entC_v_wt	fepA	a	fepA	2.28056	0.00130946
entC_v_wt	fes	a	fes	1.51042	0.00300947
entC_v_wt	ybdZ	a	ybdZ	1.59909	0.00443969
entC_v_wt	entF	a	entF	1.46084	0.0324334
entC_v_wt	fepE	a	fepE	1.46781	0.000669003
entC_v_wt	fepC	a	fepC	1.26041	0.0208184
entC_v_wt	fepG	a	fepG	1.57114	0.00750231
entC_v_wt	fepD	a	fepD	1.13112	0.070835
entC_v_wt	entS	a	entS	1.67044	0.00185569
entC_v_wt	fepB	a	fepB	1.21197	0.0679125
entC_v_wt	entC	a	entC	-9.26596	0
entC_v_wt	entE	a	entE	1.62816	0.0115362
entC_v_wt	entB	a	entB	1.23288	0.0762741
entC_v_wt	entA	a	entA	1.44515	0.0227679
entC_v_wt	entH	a	entH	1.23827	0.0304297
entC_v_wt	cstA	a	cstA	1.34023	0.0031929
entC_v_wt	ybdD	a	ybdD	0.825432	0.303873
entC_v_wt	ybdH	a	ybdH	1.10748	0.0400622
entC_v_wt	ybdL	a	ybdL	1.25757	0.0449397
entC_v_wt	ybdM	a	ybdM	0.378036	0.818859
entC_v_wt	ybdN	a	ybdN	0.45226	0.594988
entC_v_wt	ybdO	a	ybdO	1.54563	2.49447e-06
entC_v_wt	dsbG	a	dsbG	0.677306	0.500267
entC_v_wt	ahpC	a	ahpC	0.812452	0.472489
entC_v_wt	ahpF	a	ahpF	0.707584	0.500517
entC_v_wt	uspG	a	uspG	-0.152171	0.976044
entC_v_wt	ybdR	a	ybdR	0.5906	0.594988
entC_v_wt	rnk	a	rnk	0.928468	0.0502283
entC_v_wt	rna	a	rna	0.998544	0.131641
entC_v_wt	citT	a	citT	0.942775	0.0580093
entC_v_wt	citG	a	citG	0.956616	0.0221462
entC_v_wt	citX	a	citX	1.31597	0.195393
entC_v_wt	citF	a	citF	0.965338	0.0642248
entC_v_wt	citE	a	citE	1.5124	0.000611268
entC_v_wt	citD	a	citD	-0.0632055	0.996964
entC_v_wt	citC	a	citC	1.2529	0.00378545
entC_v_wt	citA	a	citA	0.99044	0.0642248
entC_v_wt	citB	a	citB	0.571389	0.596631
entC_v_wt	dcuC	a	dcuC	0.197845	0.973426
entC_v_wt	pagP	a	pagP	0.524717	0.676655
entC_v_wt	cspE	a	cspE	1.07533	0.19361
entC_v_wt	flc	a	flc	0.845821	0.183594
entC_v_wt	ybeM	a	ybeM	0.564293	0.472489
entC_v_wt	tatE	a	tatE	0.932941	0.264245
entC_v_wt	lipA	a	lipA	0.615441	0.60518
entC_v_wt	ybeF	a	ybeF	1.03231	0.0115362
entC_v_wt	lipB	a	lipB	1.51633	0.00300947
entC_v_wt	ybeD	a	ybeD	0.882531	0.280757
entC_v_wt	dacA	a	dacA	1.42758	0.0253981
entC_v_wt	rlpA	a	rlpA	1.13458	0.0818046
entC_v_wt	mrdB	a	mrdB	1.24551	0.0157711
entC_v_wt	mrdA	a	mrdA	1.27115	0.0642248
entC_v_wt	rlmH	a	rlmH	1.05198	0.144267
entC_v_wt	rsfS	a	rsfS	1.08783	0.128042
entC_v_wt	cobC	a	cobC	0.960776	0.070699
entC_v_wt	nadD	a	nadD	1.10247	0.0976991
entC_v_wt	holA	a	holA	1.16077	0.0838614
entC_v_wt	lptE	a	lptE	1.12569	0.101646
entC_v_wt	leuS	a	leuS	1.13809	0.0901769
entC_v_wt	ybeL	a	ybeL	-0.271204	0.93518
entC_v_wt	ybeQ	a	ybeQ	0.843624	0.113418
entC_v_wt	ybeR	a	ybeR	0.932297	0.251992
entC_v_wt	djlB	a	djlB	0.987015	0.103778
entC_v_wt	ybeT	a	ybeT	1.27403	0.0108518
entC_v_wt	ybeU	a	ybeU	1.29392	0.00738981
entC_v_wt	djlC	a	djlC	1.02307	0.0196393
entC_v_wt	hscC	a	hscC	1.04605	0.0317041
entC_v_wt	rihA	a	rihA	1.66229	0.00109756
entC_v_wt	gltL	a	gltL	1.74956	6.86305e-06
entC_v_wt	gltK	a	gltK	1.80424	3.3177e-06
entC_v_wt	gltJ	a	gltJ	1.75142	1.8287e-05
entC_v_wt	gltI	a	gltI	1.40361	0.0204364
entC_v_wt	insH1_3	a	insH1_3	0.616481	0.560757
entC_v_wt	lnt	a	lnt	0.168722	0.958451
entC_v_wt	ybeX	a	ybeX	-0.125369	0.965353
entC_v_wt	ybeY	a	ybeY	-0.226218	0.934432
entC_v_wt	ybeZ	a	ybeZ	-0.300097	0.899427
entC_v_wt	miaB	a	miaB	0.0720287	0.984266
entC_v_wt	ubiF	a	ubiF	-0.103927	0.976044
entC_v_wt	glnX	a	glnX	0.168626	0.950695
entC_v_wt	glnV	a	glnV	0.00751709	0.999891
entC_v_wt	metU	a	metU	0.423969	0.857935
entC_v_wt	glnW	a	glnW	0.384202	0.832017
entC_v_wt	glnU	a	glnU	0.457022	0.79444
entC_v_wt	leuW	a	leuW	0.242203	0.934432
entC_v_wt	metT	a	metT	0.693463	0.639615
entC_v_wt	asnB	a	asnB	0.173241	0.95308
entC_v_wt	umpH	a	umpH	0.0199098	0.999072
entC_v_wt	nagC	a	nagC	-0.139557	0.963317
entC_v_wt	nagA	a	nagA	-0.206333	0.93518
entC_v_wt	nagB	a	nagB	-0.290748	0.891871
entC_v_wt	nagE	a	nagE	-0.261873	0.913955
entC_v_wt	glnS	a	glnS	0.316476	0.899427
entC_v_wt	chiP	a	chiP	-0.208173	0.930767
entC_v_wt	chiQ	a	chiQ	-0.208775	0.934126
entC_v_wt	fur	a	fur	-0.196429	0.934432
entC_v_wt	uof	a	uof	0.0814537	0.984266
entC_v_wt	fldA	a	fldA	0.155817	0.962774
entC_v_wt	ybfE	a	ybfE	-0.155745	0.958451
entC_v_wt	ybfF	a	ybfF	0.0505428	0.987941
entC_v_wt	seqA	a	seqA	-0.0135966	0.999891
entC_v_wt	pgm	a	pgm	0.193588	0.956588
entC_v_wt	ybfP	a	ybfP	0.35288	0.9054
entC_v_wt	ybfG	a	ybfG	-0.102492	0.977168
entC_v_wt	ybfI	a	ybfI	-0.457536	0.958451
entC_v_wt	potE	a	potE	-0.403612	0.812429
entC_v_wt	speF	a	speF	-0.148695	0.936044
entC_v_wt	ybfK	a	ybfK	-3.37026	0.753667
entC_v_wt	kdpE	a	kdpE	-0.200232	0.934432
entC_v_wt	kdpD	a	kdpD	0.124773	0.958451
entC_v_wt	kdpC	a	kdpC	0.0815509	0.978183
entC_v_wt	kdpB	a	kdpB	-0.0611368	0.984554
entC_v_wt	kdpA	a	kdpA	0.0587638	0.987941
entC_v_wt	kdpF	a	kdpF	0.10655	0.988345
entC_v_wt	ybfA	a	ybfA	0.198626	0.936044
entC_v_wt	rhsC	a	rhsC	0.23039	0.933774
entC_v_wt	ybfB	a	ybfB	0.118676	0.973416
entC_v_wt	rhsO	a	rhsO	0.104038	0.978032
entC_v_wt	ybfC	a	ybfC	-0.512352	0.711996
entC_v_wt	ybfQ	a	ybfQ	-0.063619	0.993681
entC_v_wt	ybfL	a	ybfL	0.392265	0.925041
entC_v_wt	ybfD	a	ybfD	-0.204737	0.936044
entC_v_wt	ybgA	a	ybgA	-0.537821	0.725611
entC_v_wt	phr	a	phr	-0.384583	0.812775
entC_v_wt	dtpD	a	dtpD	0.0682739	0.97891
entC_v_wt	ybgI	a	ybgI	0.142829	0.958451
entC_v_wt	ybgJ	a	ybgJ	0.108205	0.962774
entC_v_wt	ybgK	a	ybgK	0.0207765	0.999072
entC_v_wt	ybgL	a	ybgL	0.224877	0.932089
entC_v_wt	nei	a	nei	0.350994	0.856858
entC_v_wt	abrB	a	abrB	-0.0122991	0.999891
entC_v_wt	ybgO	a	ybgO	-0.677919	0.530993
entC_v_wt	ybgP	a	ybgP	-0.432431	0.753667
entC_v_wt	ybgQ	a	ybgQ	-0.155363	0.936044
entC_v_wt	ybgD	a	ybgD	0.202175	0.958012
entC_v_wt	gltA	a	gltA	-0.157068	0.966521
entC_v_wt	sdhC	a	sdhC	0.569852	0.864625
entC_v_wt	sdhD	a	sdhD	0.823569	0.702781
entC_v_wt	sdhA	a	sdhA	1.01101	0.644496
entC_v_wt	sdhB	a	sdhB	0.848562	0.543907
entC_v_wt	sucA	a	sucA	0.712353	0.594988
entC_v_wt	sucB	a	sucB	0.445489	0.824886
entC_v_wt	sucC	a	sucC	0.220223	0.939403
entC_v_wt	sucD	a	sucD	0.011426	0.999891
entC_v_wt	mngR	a	mngR	-0.285791	0.818859
entC_v_wt	mngA	a	mngA	-0.128525	0.964205
entC_v_wt	mngB	a	mngB	-0.336908	0.753667
entC_v_wt	cydA	a	cydA	-1.2153	0.149096
entC_v_wt	cydB	a	cydB	-0.997192	0.230631
entC_v_wt	cydX	a	cydX	-0.770373	0.500517
entC_v_wt	ybgE	a	ybgE	-0.720484	0.559273
entC_v_wt	ybgC	a	ybgC	-0.198406	0.934432
entC_v_wt	tolQ	a	tolQ	0.250742	0.876901
entC_v_wt	tolR	a	tolR	0.363255	0.80223
entC_v_wt	tolA	a	tolA	0.418859	0.717481
entC_v_wt	tolB	a	tolB	0.0735876	0.987941
entC_v_wt	pal	a	pal	-0.0727524	0.985706
entC_v_wt	ybgF	a	ybgF	0.380525	0.862464
entC_v_wt	lysT	a	lysT	0.593123	0.74678
entC_v_wt	valT	a	valT	0.496178	0.816267
entC_v_wt	lysW	a	lysW	0.611814	0.723392
entC_v_wt	valZ	a	valZ	0.339312	0.91119
entC_v_wt	lysY	a	lysY	0.531147	0.791777
entC_v_wt	lysZ	a	lysZ	0.590354	0.73484
entC_v_wt	lysQ	a	lysQ	0.545278	0.781322
entC_v_wt	nadA	a	nadA	1.21192	0.00242923
entC_v_wt	pnuC	a	pnuC	-0.173645	0.958451
entC_v_wt	zitB	a	zitB	-0.346611	0.845443
entC_v_wt	ybgS	a	ybgS	-1.1882	0.24929
entC_v_wt	aroG	a	aroG	-0.220986	0.943085
entC_v_wt	gpmA	a	gpmA	-0.42952	0.841138
entC_v_wt	galM	a	galM	0.236057	0.934126
entC_v_wt	galK	a	galK	0.110591	0.978183
entC_v_wt	galT	a	galT	0.134597	0.958451
entC_v_wt	galE	a	galE	0.160009	0.958451
entC_v_wt	modF	a	modF	0.800004	0.559273
entC_v_wt	modE	a	modE	-0.0757806	0.979301
entC_v_wt	acrZ	a	acrZ	0.166897	0.958451
entC_v_wt	modA	a	modA	1.59517	5.61839e-05
entC_v_wt	modB	a	modB	1.08514	0.0145588
entC_v_wt	modC	a	modC	0.790833	0.173332
entC_v_wt	ybhA	a	ybhA	0.198834	0.934432
entC_v_wt	pgl	a	pgl	-0.558642	0.753667
entC_v_wt	ybhD	a	ybhD	-0.48989	0.46681
entC_v_wt	ybhH	a	ybhH	0.439639	0.934432
entC_v_wt	ybhI	a	ybhI	-0.10004	0.979118
entC_v_wt	ybhJ	a	ybhJ	0.181211	0.936044
entC_v_wt	ybhC	a	ybhC	0.670748	0.651682
entC_v_wt	ybhB	a	ybhB	-0.0158625	0.999891
entC_v_wt	bioA	a	bioA	0.807699	0.45564
entC_v_wt	bioB	a	bioB	1.06608	0.338293
entC_v_wt	bioF	a	bioF	1.20005	0.173123
entC_v_wt	bioC	a	bioC	1.21603	0.165429
entC_v_wt	bioD	a	bioD	1.0792	0.290807
entC_v_wt	uvrB	a	uvrB	-0.540665	0.60061
entC_v_wt	ybhK	a	ybhK	-0.0944065	0.976044
entC_v_wt	moaA	a	moaA	-0.298959	0.927799
entC_v_wt	moaB	a	moaB	-0.655884	0.67123
entC_v_wt	moaC	a	moaC	-0.404717	0.800733
entC_v_wt	moaD	a	moaD	-0.1826	0.934432
entC_v_wt	moaE	a	moaE	-0.0398574	0.987941
entC_v_wt	ybhL	a	ybhL	-0.95072	0.250953
entC_v_wt	ybhM	a	ybhM	-0.517808	0.67941
entC_v_wt	ybhN	a	ybhN	-0.918084	0.226954
entC_v_wt	clsB	a	clsB	-1.09085	0.137318
entC_v_wt	ybhP	a	ybhP	-0.660048	0.559273
entC_v_wt	ybhQ	a	ybhQ	0.411982	0.688687
entC_v_wt	ybhR	a	ybhR	-0.306091	0.815296
entC_v_wt	ybhS	a	ybhS	-0.303351	0.846432
entC_v_wt	ybhF	a	ybhF	-0.234942	0.933774
entC_v_wt	ybhG	a	ybhG	-0.479318	0.674472
entC_v_wt	ybiH	a	ybiH	-0.319488	0.857935
entC_v_wt	rhlE	a	rhlE	-0.101313	0.97891
entC_v_wt	ybiA	a	ybiA	0.0163145	0.999891
entC_v_wt	dinG	a	dinG	-0.186438	0.934432
entC_v_wt	ybiB	a	ybiB	-0.84104	0.44422
entC_v_wt	ybiC	a	ybiC	-0.0960467	0.978183
entC_v_wt	ybiJ	a	ybiJ	-0.523415	0.675893
entC_v_wt	ybiI	a	ybiI	-0.106794	0.975652
entC_v_wt	ybiX	a	ybiX	1.3752	0.0913834
entC_v_wt	fiu	a	fiu	1.90324	0.0885682
entC_v_wt	mcbA	a	mcbA	-1.25181	0.0439233
entC_v_wt	rlmF	a	rlmF	-0.0618087	0.987941
entC_v_wt	ybiO	a	ybiO	-0.517592	0.625176
entC_v_wt	glnQ	a	glnQ	-0.0544388	0.987941
entC_v_wt	glnP	a	glnP	-0.0874628	0.984554
entC_v_wt	glnH	a	glnH	-0.468619	0.834646
entC_v_wt	dps	a	dps	-1.15512	0.37203
entC_v_wt	rhtA	a	rhtA	-0.270588	0.857935
entC_v_wt	ompX	a	ompX	-0.940455	0.365157
entC_v_wt	ybiP	a	ybiP	-0.435999	0.740261
entC_v_wt	mntS	a	mntS	-0.489446	0.667899
entC_v_wt	mntR	a	mntR	-0.0971918	0.971811
entC_v_wt	ybiR	a	ybiR	0.1695	0.93518
entC_v_wt	ldtB	a	ldtB	-0.163244	0.958451
entC_v_wt	ybiT	a	ybiT	0.231059	0.93518
entC_v_wt	ybiU	a	ybiU	-0.297846	0.855158
entC_v_wt	ybiV	a	ybiV	-0.418048	0.757656
entC_v_wt	ybiW	a	ybiW	-0.240702	0.874079
entC_v_wt	ybiY	a	ybiY	0.0422307	0.987941
entC_v_wt	fsaA	a	fsaA	0.0586909	0.987941
entC_v_wt	moeB	a	moeB	-0.058525	0.986164
entC_v_wt	moeA	a	moeA	-0.00850109	0.999891
entC_v_wt	iaaA	a	iaaA	0.533533	0.740146
entC_v_wt	gsiA	a	gsiA	0.328764	0.89539
entC_v_wt	gsiB	a	gsiB	0.312573	0.864625
entC_v_wt	gsiC	a	gsiC	0.404375	0.688687
entC_v_wt	gsiD	a	gsiD	0.577554	0.47151
entC_v_wt	yliE	a	yliE	1.13676	0.126321
entC_v_wt	yliF	a	yliF	0.18395	0.940731
entC_v_wt	rimO	a	rimO	0.252996	0.93518
entC_v_wt	bssR	a	bssR	-1.33325	0.200878
entC_v_wt	yliI	a	yliI	-0.297142	0.849788
entC_v_wt	gstB	a	gstB	-0.223171	0.936044
entC_v_wt	dacC	a	dacC	-0.866336	0.355411
entC_v_wt	deoR	a	deoR	-0.0674683	0.986452
entC_v_wt	ybjG	a	ybjG	-0.185528	0.935652
entC_v_wt	mdfA	a	mdfA	-0.430968	0.783191
entC_v_wt	ybjH	a	ybjH	-0.2175	0.930767
entC_v_wt	ybjI	a	ybjI	-0.100154	0.976044
entC_v_wt	ybjJ	a	ybjJ	0.121827	0.953349
entC_v_wt	rcdA	a	rcdA	-0.0307137	0.990499
entC_v_wt	rybB	a	rybB	-0.432751	0.789825
entC_v_wt	ybjL	a	ybjL	-0.264343	0.929601
entC_v_wt	ybjM	a	ybjM	-0.699754	0.600937
entC_v_wt	grxA	a	grxA	-0.46774	0.740261
entC_v_wt	ybjC	a	ybjC	0.333542	0.816985
entC_v_wt	nfsA	a	nfsA	0.0347355	0.988345
entC_v_wt	rimK	a	rimK	0.429621	0.702781
entC_v_wt	ybjN	a	ybjN	-0.0550936	0.987941
entC_v_wt	potF	a	potF	-0.359814	0.909896
entC_v_wt	potG	a	potG	-0.0864563	0.987941
entC_v_wt	potH	a	potH	-0.0412739	0.988345
entC_v_wt	potI	a	potI	-0.133934	0.958451
entC_v_wt	ybjO	a	ybjO	0.267158	0.909874
entC_v_wt	rlmC	a	rlmC	0.35661	0.788404
entC_v_wt	artJ	a	artJ	0.774053	0.639615
entC_v_wt	artM	a	artM	-0.204109	0.934432
entC_v_wt	artQ	a	artQ	-0.0733642	0.984554
entC_v_wt	artI	a	artI	-0.269023	0.895951
entC_v_wt	artP	a	artP	-0.353425	0.850657
entC_v_wt	ybjP	a	ybjP	-0.644785	0.609658
entC_v_wt	ybjQ	a	ybjQ	-0.783287	0.292459
entC_v_wt	amiD	a	amiD	-0.702846	0.419479
entC_v_wt	ybjS	a	ybjS	0.0221725	0.998417
entC_v_wt	ybjT	a	ybjT	0.498147	0.730839
entC_v_wt	ltaE	a	ltaE	0.0920581	0.979118
entC_v_wt	poxB	a	poxB	-0.783123	0.569519
entC_v_wt	hcr	a	hcr	-0.0138353	0.999891
entC_v_wt	hcp	a	hcp	0.134744	0.961166
entC_v_wt	ybjE	a	ybjE	-0.00997666	0.999891
entC_v_wt	aqpZ	a	aqpZ	-0.0576619	0.987941
entC_v_wt	ybjD	a	ybjD	0.0491088	0.987941
entC_v_wt	ybjX	a	ybjX	0.0676833	0.987941
entC_v_wt	macA	a	macA	-0.422843	0.678175
entC_v_wt	macB	a	macB	-0.00302773	0.999891
entC_v_wt	cspD	a	cspD	-0.326782	0.855158
entC_v_wt	clpS	a	clpS	-0.53532	0.702781
entC_v_wt	clpA	a	clpA	-0.792336	0.594988
entC_v_wt	serW	a	serW	-0.977561	0.927799
entC_v_wt	infA	a	infA	0.636187	0.545623
entC_v_wt	aat	a	aat	-0.0346673	0.987941
entC_v_wt	cydC	a	cydC	0.401905	0.780274
entC_v_wt	cydD	a	cydD	0.275703	0.893969
entC_v_wt	trxB	a	trxB	0.333023	0.899427
entC_v_wt	lrp	a	lrp	0.334474	0.850059
entC_v_wt	ftsK	a	ftsK	0.0865309	0.979118
entC_v_wt	lolA	a	lolA	-0.0995319	0.978183
entC_v_wt	rarA	a	rarA	-0.246612	0.934432
entC_v_wt	serS	a	serS	-0.26595	0.930767
entC_v_wt	dmsA	a	dmsA	-0.592154	0.812429
entC_v_wt	dmsB	a	dmsB	-0.652893	0.537956
entC_v_wt	dmsC	a	dmsC	-0.157554	0.957575
entC_v_wt	ycaC	a	ycaC	-0.813144	0.651682
entC_v_wt	ycaD	a	ycaD	-0.0880636	0.978183
entC_v_wt	ycaM	a	ycaM	-0.340865	0.812264
entC_v_wt	ycaN	a	ycaN	-0.544374	0.611536
entC_v_wt	ycaK	a	ycaK	0.25647	0.936044
entC_v_wt	pflA	a	pflA	-0.41036	0.816267
entC_v_wt	pflB	a	pflB	-0.70688	0.60518
entC_v_wt	focA	a	focA	-0.446261	0.850657
entC_v_wt	ycaO	a	ycaO	0.485642	0.84375
entC_v_wt	ycaP	a	ycaP	-0.45304	0.815296
entC_v_wt	serC	a	serC	0.501859	0.803083
entC_v_wt	aroA	a	aroA	0.771133	0.670185
entC_v_wt	ycaL	a	ycaL	-0.0187862	0.999072
entC_v_wt	cmk	a	cmk	0.56917	0.660475
entC_v_wt	rpsA	a	rpsA	0.772553	0.594988
entC_v_wt	ihfB	a	ihfB	-0.509413	0.837451
entC_v_wt	ycaI	a	ycaI	-0.267894	0.890918
entC_v_wt	msbA	a	msbA	0.066063	0.987941
entC_v_wt	lpxK	a	lpxK	0.465849	0.659287
entC_v_wt	ycaQ	a	ycaQ	0.135555	0.958451
entC_v_wt	ycaR	a	ycaR	0.214739	0.907356
entC_v_wt	kdsB	a	kdsB	-0.0979438	0.976044
entC_v_wt	ycbJ	a	ycbJ	-0.458532	0.789825
entC_v_wt	ycbC	a	ycbC	-0.29764	0.848744
entC_v_wt	smtA	a	smtA	0.0954112	0.976044
entC_v_wt	mukF	a	mukF	0.176547	0.936044
entC_v_wt	mukE	a	mukE	0.420393	0.780274
entC_v_wt	mukB	a	mukB	0.451265	0.786849
entC_v_wt	ldtD	a	ldtD	-0.850928	0.369067
entC_v_wt	ycbK	a	ycbK	-0.220304	0.939425
entC_v_wt	ycbL	a	ycbL	0.0840727	0.979118
entC_v_wt	aspC	a	aspC	0.574191	0.702781
entC_v_wt	ompF	a	ompF	1.31128	0.29393
entC_v_wt	asnS	a	asnS	0.339307	0.909896
entC_v_wt	pncB	a	pncB	0.664579	0.559977
entC_v_wt	pepN	a	pepN	-0.0849503	0.979118
entC_v_wt	ssuB	a	ssuB	0.073482	0.984266
entC_v_wt	ssuC	a	ssuC	-0.160457	0.946292
entC_v_wt	ssuD	a	ssuD	0.834366	0.184948
entC_v_wt	ssuA	a	ssuA	0.836755	0.173123
entC_v_wt	ssuE	a	ssuE	0.34947	0.787754
entC_v_wt	elfA	a	elfA	-0.701748	0.725794
entC_v_wt	elfD	a	elfD	0.0265043	0.999891
entC_v_wt	elfC	a	elfC	-0.102978	0.963168
entC_v_wt	elfG	a	elfG	-0.233909	0.87658
entC_v_wt	ycbU	a	ycbU	-0.318364	0.85384
entC_v_wt	ycbV	a	ycbV	-0.00277154	0.999891
entC_v_wt	ycbF	a	ycbF	0.389158	0.735962
entC_v_wt	pyrD	a	pyrD	1.68416	0.0532075
entC_v_wt	zapC	a	zapC	-0.184962	0.93518
entC_v_wt	ycbX	a	ycbX	0.0468816	0.987941
entC_v_wt	rlmL	a	rlmL	0.377052	0.864625
entC_v_wt	uup	a	uup	0.379053	0.857935
entC_v_wt	pqiA	a	pqiA	-0.240079	0.890918
entC_v_wt	pqiB	a	pqiB	-0.200041	0.934432
entC_v_wt	pqiC	a	pqiC	-0.429552	0.645547
entC_v_wt	rmf	a	rmf	-0.550622	0.49372
entC_v_wt	fabA	a	fabA	-0.198086	0.936044
entC_v_wt	ycbZ	a	ycbZ	-0.307656	0.895951
entC_v_wt	matP	a	matP	-0.30586	0.864625
entC_v_wt	ompA	a	ompA	-0.604788	0.71615
entC_v_wt	sulA	a	sulA	-0.366092	0.824886
entC_v_wt	sxy	a	sxy	-0.609585	0.471457
entC_v_wt	yccS	a	yccS	0.148909	0.961166
entC_v_wt	yccF	a	yccF	0.276295	0.864625
entC_v_wt	helD	a	helD	-0.0421206	0.987941
entC_v_wt	mgsA	a	mgsA	0.229537	0.93518
entC_v_wt	yccT	a	yccT	-0.626964	0.524942
entC_v_wt	yccU	a	yccU	-0.115477	0.971024
entC_v_wt	hspQ	a	hspQ	-0.391103	0.781322
entC_v_wt	rlmI	a	rlmI	-0.110236	0.976044
entC_v_wt	yccX	a	yccX	-0.850211	0.0889644
entC_v_wt	tusE	a	tusE	-0.66551	0.444407
entC_v_wt	yccA	a	yccA	-0.497684	0.753667
entC_v_wt	serT	a	serT	-2.11728	0.344383
entC_v_wt	hyaA	a	hyaA	-0.5123	0.568697
entC_v_wt	hyaB	a	hyaB	0.0551704	0.987941
entC_v_wt	hyaC	a	hyaC	-0.0981011	0.975652
entC_v_wt	hyaD	a	hyaD	0.179158	0.934432
entC_v_wt	hyaE	a	hyaE	-0.137145	0.978032
entC_v_wt	hyaF	a	hyaF	0.0739686	0.985122
entC_v_wt	cbdA	a	cbdA	0.686247	0.37203
entC_v_wt	cbdB	a	cbdB	0.0561645	0.987941
entC_v_wt	cbdX	a	cbdX	0.0643876	0.987941
entC_v_wt	appA	a	appA	0.216628	0.930269
entC_v_wt	etk	a	etk	-0.0850035	0.977649
entC_v_wt	etp	a	etp	-0.175311	0.936044
entC_v_wt	gfcE	a	gfcE	0.0124336	0.999891
entC_v_wt	gfcD	a	gfcD	-0.144335	0.953349
entC_v_wt	gfcC	a	gfcC	-0.180156	0.946292
entC_v_wt	gfcB	a	gfcB	-0.195919	0.932085
entC_v_wt	gfcA	a	gfcA	-0.238802	0.924886
entC_v_wt	insA_4	a	insA_4	-0.0164269	0.999891
entC_v_wt	insB1_4	a	insB1_4	-0.138029	0.958451
entC_v_wt	cspH	a	cspH	-0.373723	0.930767
entC_v_wt	cspG	a	cspG	-1.11861	0.209044
entC_v_wt	ymcE	a	ymcE	0.351783	0.834824
entC_v_wt	gnsA	a	gnsA	0.568148	0.735967
entC_v_wt	yccM	a	yccM	-0.422472	0.812429
entC_v_wt	torS	a	torS	0.0320792	0.992358
entC_v_wt	torT	a	torT	0.0104734	0.999891
entC_v_wt	torR	a	torR	0.212536	0.899427
entC_v_wt	torC	a	torC	0.14469	0.956023
entC_v_wt	torA	a	torA	0.117871	0.958451
entC_v_wt	torD	a	torD	-0.502435	0.667899
entC_v_wt	cbpM	a	cbpM	-0.601353	0.609658
entC_v_wt	cbpA	a	cbpA	-0.54925	0.725611
entC_v_wt	yccE	a	yccE	-0.410978	0.902812
entC_v_wt	agp	a	agp	-0.731938	0.37203
entC_v_wt	yccJ	a	yccJ	-1.29305	0.196225
entC_v_wt	wrbA	a	wrbA	-1.11155	0.284428
entC_v_wt	ymdF	a	ymdF	-0.863631	0.344288
entC_v_wt	rutG	a	rutG	-0.315148	0.818859
entC_v_wt	rutF	a	rutF	-0.479691	0.772812
entC_v_wt	rutE	a	rutE	-0.376224	0.818859
entC_v_wt	rutD	a	rutD	-0.194038	0.932464
entC_v_wt	rutC	a	rutC	0.0309656	0.993424
entC_v_wt	rutB	a	rutB	-0.095327	0.978032
entC_v_wt	rutA	a	rutA	0.0532852	0.987941
entC_v_wt	rutR	a	rutR	0.085445	0.976044
entC_v_wt	putA	a	putA	-0.721137	0.652916
entC_v_wt	putP	a	putP	0.448595	0.789154
entC_v_wt	efeU	a	efeU	0.86249	0.397624
entC_v_wt	efeO	a	efeO	1.3471	0.299676
entC_v_wt	efeB	a	efeB	1.31513	0.345228
entC_v_wt	phoH	a	phoH	-0.671586	0.824249
entC_v_wt	pgaD	a	pgaD	-0.421585	0.67123
entC_v_wt	pgaC	a	pgaC	-0.210824	0.936044
entC_v_wt	pgaB	a	pgaB	-0.399938	0.66962
entC_v_wt	pgaA	a	pgaA	-0.947227	0.166926
entC_v_wt	ycdT	a	ycdT	-0.165867	0.939403
entC_v_wt	insF1_4	a	insF1_4	0.0457778	0.987941
entC_v_wt	insE1_4	a	insE1_4	0.307728	0.863698
entC_v_wt	ymdE	a	ymdE	-0.25631	0.939403
entC_v_wt	ycdU	a	ycdU	0.0225282	0.99818
entC_v_wt	serX	a	serX	-4.16784	0.622028
entC_v_wt	ghrA	a	ghrA	-0.240051	0.934432
entC_v_wt	ycdX	a	ycdX	-0.0724834	0.987941
entC_v_wt	ycdY	a	ycdY	-0.00308063	0.999891
entC_v_wt	ycdZ	a	ycdZ	0.228571	0.908289
entC_v_wt	csgG	a	csgG	0.23914	0.934432
entC_v_wt	csgF	a	csgF	0.368738	0.864723
entC_v_wt	csgE	a	csgE	0.145647	0.970792
entC_v_wt	csgD	a	csgD	-0.206604	0.93518
entC_v_wt	csgB	a	csgB	-0.578405	0.656013
entC_v_wt	csgA	a	csgA	-0.528137	0.716216
entC_v_wt	csgC	a	csgC	4.25058	0
entC_v_wt	ymdA	a	ymdA	3.35208	9.58635e-15
entC_v_wt	ymdB	a	ymdB	-0.31501	0.864723
entC_v_wt	clsC	a	clsC	-0.256162	0.899427
entC_v_wt	opgC	a	opgC	-0.203543	0.934432
entC_v_wt	opgG	a	opgG	0.411041	0.841805
entC_v_wt	opgH	a	opgH	0.488786	0.771875
entC_v_wt	yceK	a	yceK	-0.769448	0.559246
entC_v_wt	msyB	a	msyB	-0.914011	0.625176
entC_v_wt	mdtG	a	mdtG	-0.316307	0.85384
entC_v_wt	lpxL	a	lpxL	-0.272985	0.892315
entC_v_wt	yceA	a	yceA	0.232195	0.934432
entC_v_wt	yceI	a	yceI	-0.166851	0.939403
entC_v_wt	yceJ	a	yceJ	-0.00336246	0.999891
entC_v_wt	yceO	a	yceO	0.365904	0.930767
entC_v_wt	solA	a	solA	0.322231	0.888764
entC_v_wt	bssS	a	bssS	-1.08952	0.334719
entC_v_wt	dinI	a	dinI	0.693416	0.408584
entC_v_wt	pyrC	a	pyrC	2.16675	0.0323182
entC_v_wt	yceB	a	yceB	-0.0461337	0.987941
entC_v_wt	grxB	a	grxB	-0.234402	0.934432
entC_v_wt	mdtH	a	mdtH	-0.0910549	0.976044
entC_v_wt	rimJ	a	rimJ	-0.152865	0.958451
entC_v_wt	yceH	a	yceH	-0.0785138	0.984554
entC_v_wt	yceM	a	yceM	0.120081	0.964205
entC_v_wt	murJ	a	murJ	0.353216	0.850906
entC_v_wt	flgN	a	flgN	3.23286	1.88109e-14
entC_v_wt	flgM	a	flgM	3.76169	0
entC_v_wt	flgA	a	flgA	5.51223	0
entC_v_wt	flgB	a	flgB	7.57007	0
entC_v_wt	flgC	a	flgC	7.13402	0
entC_v_wt	flgD	a	flgD	7.02653	0
entC_v_wt	flgE	a	flgE	6.54447	0
entC_v_wt	flgF	a	flgF	3.51931	0
entC_v_wt	flgG	a	flgG	6.21136	0
entC_v_wt	flgH	a	flgH	5.82155	0
entC_v_wt	flgI	a	flgI	5.13091	0
entC_v_wt	flgJ	a	flgJ	5.41653	0
entC_v_wt	flgK	a	flgK	5.0864	0
entC_v_wt	flgL	a	flgL	3.68069	0
entC_v_wt	rne	a	rne	0.191393	0.957474
entC_v_wt	yceQ	a	yceQ	0.0766905	0.985914
entC_v_wt	rluC	a	rluC	-0.191258	0.93518
entC_v_wt	yceF	a	yceF	-0.0635946	0.984554
entC_v_wt	psrD	a	psrD	0.037956	0.993424
entC_v_wt	yceD	a	yceD	0.349801	0.884155
entC_v_wt	rpmF	a	rpmF	0.463577	0.812775
entC_v_wt	plsX	a	plsX	0.200213	0.954859
entC_v_wt	fabH	a	fabH	0.305265	0.909896
entC_v_wt	fabD	a	fabD	0.253501	0.934432
entC_v_wt	fabG	a	fabG	0.235671	0.934432
entC_v_wt	acpP	a	acpP	0.387724	0.850906
entC_v_wt	fabF	a	fabF	0.366163	0.86385
entC_v_wt	pabC	a	pabC	-0.100884	0.973416
entC_v_wt	yceG	a	yceG	-0.0416	0.987941
entC_v_wt	tmk	a	tmk	-0.00827913	0.999891
entC_v_wt	holB	a	holB	0.105217	0.976044
entC_v_wt	ycfH	a	ycfH	-0.334077	0.915703
entC_v_wt	ptsG	a	ptsG	0.256899	0.934432
entC_v_wt	fhuE	a	fhuE	0.852794	0.559273
entC_v_wt	hinT	a	hinT	-0.154598	0.958451
entC_v_wt	ycfL	a	ycfL	-0.118439	0.976044
entC_v_wt	lpoB	a	lpoB	-0.0772371	0.985914
entC_v_wt	thiK	a	thiK	0.326388	0.816985
entC_v_wt	nagZ	a	nagZ	-0.34022	0.849206
entC_v_wt	ycfP	a	ycfP	-0.494894	0.722812
entC_v_wt	ndh	a	ndh	-0.499445	0.744315
entC_v_wt	ycfJ	a	ycfJ	0.554974	0.553202
entC_v_wt	ycfQ	a	ycfQ	0.402488	0.789825
entC_v_wt	bhsA	a	bhsA	-1.57882	0.0756044
entC_v_wt	ldtC	a	ldtC	-0.146492	0.964205
entC_v_wt	mfd	a	mfd	0.429343	0.813885
entC_v_wt	ycfT	a	ycfT	0.190993	0.934432
entC_v_wt	lolC	a	lolC	0.399389	0.83135
entC_v_wt	lolD	a	lolD	0.229364	0.933774
entC_v_wt	lolE	a	lolE	0.0816748	0.978032
entC_v_wt	nagK	a	nagK	-0.0915303	0.976044
entC_v_wt	cobB	a	cobB	-0.187251	0.933774
entC_v_wt	ycfZ	a	ycfZ	-0.0150012	0.999891
entC_v_wt	ymfA	a	ymfA	-0.0322067	0.996964
entC_v_wt	potD	a	potD	-0.0646176	0.987941
entC_v_wt	potC	a	potC	0.270383	0.934432
entC_v_wt	potB	a	potB	0.453004	0.815296
entC_v_wt	potA	a	potA	0.175891	0.958451
entC_v_wt	pepT	a	pepT	-0.865549	0.30061
entC_v_wt	roxA	a	roxA	-0.189021	0.936044
entC_v_wt	phoQ	a	phoQ	-0.0600542	0.986452
entC_v_wt	phoP	a	phoP	-0.537306	0.717118
entC_v_wt	purB	a	purB	1.25707	0.387333
entC_v_wt	hflD	a	hflD	0.810916	0.695015
entC_v_wt	mnmA	a	mnmA	0.413147	0.857935
entC_v_wt	nudJ	a	nudJ	0.179637	0.934432
entC_v_wt	rluE	a	rluE	0.406083	0.841138
entC_v_wt	icd	a	icd	-0.209938	0.951417
entC_v_wt	ymfD	a	ymfD	0.79391	0.46681
entC_v_wt	ymfE	a	ymfE	0.383851	0.784261
entC_v_wt	lit	a	lit	0.590681	0.83135
entC_v_wt	intE	a	intE	-0.285999	0.881543
entC_v_wt	xisE	a	xisE	-0.138131	0.958451
entC_v_wt	ymfI	a	ymfI	-0.199058	0.927224
entC_v_wt	ymfJ	a	ymfJ	0.000496204	0.999891
entC_v_wt	cohE	a	cohE	0.432784	0.753667
entC_v_wt	croE	a	croE	-0.925234	0.101646
entC_v_wt	ymfL	a	ymfL	-0.136892	0.958451
entC_v_wt	ymfM	a	ymfM	-0.0341725	0.996703
entC_v_wt	oweE	a	oweE	1.23066	0.444841
entC_v_wt	aaaE	a	aaaE	0.869351	0.301835
entC_v_wt	ymfR	a	ymfR	0.790204	0.543688
entC_v_wt	beeE	a	beeE	0.521223	0.699168
entC_v_wt	jayE	a	jayE	1.12651	0.39584
entC_v_wt	ymfQ	a	ymfQ	1.22881	0.0740298
entC_v_wt	stfP	a	stfP	0.348498	0.899427
entC_v_wt	tfaP	a	tfaP	0.123147	0.978379
entC_v_wt	tfaE	a	tfaE	0.280137	0.890918
entC_v_wt	stfE	a	stfE	-0.054313	0.987941
entC_v_wt	pinE	a	pinE	0.420434	0.863792
entC_v_wt	mcrA	a	mcrA	-0.176949	0.934432
entC_v_wt	icdC	a	icdC	-0.0392608	0.999891
entC_v_wt	iraM	a	iraM	0.513183	0.641939
entC_v_wt	ycgX	a	ycgX	-0.273779	0.915976
entC_v_wt	bluR	a	bluR	-0.226114	0.934432
entC_v_wt	bluF	a	bluF	-0.255673	0.934432
entC_v_wt	ycgZ	a	ycgZ	-0.363269	0.936044
entC_v_wt	ymgA	a	ymgA	-0.594103	0.899427
entC_v_wt	ariR	a	ariR	-1.17466	0.780274
entC_v_wt	ymgC	a	ymgC	-0.283867	0.976044
entC_v_wt	ycgG	a	ycgG	-0.66581	0.600937
entC_v_wt	ymgF	a	ymgF	-0.834486	0.702781
entC_v_wt	ycgH	a	ycgH	-0.398225	0.818859
entC_v_wt	ymgD	a	ymgD	-0.1543	0.958451
entC_v_wt	ymgG	a	ymgG	0.204907	0.91686
entC_v_wt	ymgI	a	ymgI	0.528725	0.631434
entC_v_wt	ymgJ	a	ymgJ	-0.239074	0.927799
entC_v_wt	ycgI	a	ycgI	0.2915	0.958451
entC_v_wt	minE	a	minE	-0.108017	0.959586
entC_v_wt	minD	a	minD	-0.0524372	0.987941
entC_v_wt	minC	a	minC	0.176237	0.958012
entC_v_wt	ycgJ	a	ycgJ	-0.189783	0.934432
entC_v_wt	pliG	a	pliG	-0.641204	0.499201
entC_v_wt	ycgL	a	ycgL	0.0560161	0.987941
entC_v_wt	ycgM	a	ycgM	-0.677944	0.500517
entC_v_wt	ycgN	a	ycgN	-0.570128	0.594988
entC_v_wt	hlyE	a	hlyE	-0.643388	0.483853
entC_v_wt	umuD	a	umuD	-0.150351	0.958451
entC_v_wt	umuC	a	umuC	-0.11601	0.964205
entC_v_wt	dsbB	a	dsbB	0.424359	0.740261
entC_v_wt	nhaB	a	nhaB	0.375021	0.815296
entC_v_wt	fadR	a	fadR	-0.217084	0.936044
entC_v_wt	ycgB	a	ycgB	-1.43089	0.144324
entC_v_wt	dadA	a	dadA	-0.0930908	0.981694
entC_v_wt	dadX	a	dadX	-0.448075	0.753667
entC_v_wt	cvrA	a	cvrA	0.218978	0.9306
entC_v_wt	ldcA	a	ldcA	-0.335773	0.87194
entC_v_wt	emtA	a	emtA	1.99235	9.36248e-09
entC_v_wt	ycgR	a	ycgR	5.94897	0
entC_v_wt	ymgE	a	ymgE	-0.824971	0.563754
entC_v_wt	ycgY	a	ycgY	-1.28181	0.406306
entC_v_wt	treA	a	treA	-0.351454	0.909896
entC_v_wt	dhaM	a	dhaM	-0.306253	0.930767
entC_v_wt	dhaL	a	dhaL	-0.0582604	0.987941
entC_v_wt	dhaK	a	dhaK	-0.069377	0.987941
entC_v_wt	dhaR	a	dhaR	0.0488194	0.987941
entC_v_wt	ycgV	a	ycgV	-0.296471	0.908594
entC_v_wt	ychF	a	ychF	0.317884	0.909896
entC_v_wt	pth	a	pth	0.11457	0.976044
entC_v_wt	ychH	a	ychH	-0.59571	0.590709
entC_v_wt	dauA	a	dauA	-0.124435	0.958451
entC_v_wt	prs	a	prs	1.09949	0.229113
entC_v_wt	ispE	a	ispE	0.767712	0.609658
entC_v_wt	lolB	a	lolB	0.233394	0.934432
entC_v_wt	hemA	a	hemA	-0.268481	0.908506
entC_v_wt	prfA	a	prfA	-0.159541	0.958451
entC_v_wt	prmC	a	prmC	-0.148236	0.958012
entC_v_wt	ychQ	a	ychQ	0.176707	0.953681
entC_v_wt	ychA	a	ychA	-0.209592	0.940403
entC_v_wt	kdsA	a	kdsA	-0.2765	0.927983
entC_v_wt	ldrA	a	ldrA	-0.207974	0.970792
entC_v_wt	rdlA	a	rdlA	0.452235	0.930767
entC_v_wt	ldrB	a	ldrB	0.115378	0.987941
entC_v_wt	rdlB	a	rdlB	0.290359	0.978183
entC_v_wt	ldrC	a	ldrC	0.181896	0.978032
entC_v_wt	rdlC	a	rdlC	-0.226986	0.958451
entC_v_wt	chaA	a	chaA	-0.225701	0.933774
entC_v_wt	chaB	a	chaB	-0.675359	0.490711
entC_v_wt	chaC	a	chaC	-0.18029	0.936044
entC_v_wt	ychN	a	ychN	-0.227079	0.91119
entC_v_wt	ychO	a	ychO	-0.0952042	0.976044
entC_v_wt	narL	a	narL	-0.590717	0.622028
entC_v_wt	narX	a	narX	-0.396882	0.812429
entC_v_wt	narK	a	narK	-0.121963	0.972011
entC_v_wt	narG	a	narG	-0.42157	0.864723
entC_v_wt	narH	a	narH	-0.848449	0.353854
entC_v_wt	narJ	a	narJ	-0.282188	0.890918
entC_v_wt	narI	a	narI	-0.42043	0.716216
entC_v_wt	rttR	a	rttR	0.447942	0.730839
entC_v_wt	tpr	a	tpr	#NUM!	#NUM!
entC_v_wt	tyrV	a	tyrV	0.285995	0.934432
entC_v_wt	tyrT	a	tyrT	0.416173	0.863531
entC_v_wt	purU	a	purU	0.219333	0.936044
entC_v_wt	ychJ	a	ychJ	0.237933	0.93518
entC_v_wt	rssA	a	rssA	-0.551597	0.717481
entC_v_wt	rssB	a	rssB	-0.694888	0.443933
entC_v_wt	galU	a	galU	-0.366889	0.841805
entC_v_wt	hns	a	hns	-0.0149583	0.999891
entC_v_wt	tdk	a	tdk	0.40858	0.853707
entC_v_wt	insZ	a	insZ	0.56076	0.62487
entC_v_wt	adhE	a	adhE	-0.179733	0.959073
entC_v_wt	ychE	a	ychE	-0.0433425	0.987941
entC_v_wt	oppA	a	oppA	-0.383776	0.908944
entC_v_wt	oppB	a	oppB	0.0868672	0.987941
entC_v_wt	oppC	a	oppC	0.201568	0.968914
entC_v_wt	oppD	a	oppD	0.237592	0.958451
entC_v_wt	oppF	a	oppF	0.0683302	0.987941
entC_v_wt	yciU	a	yciU	-0.198992	0.93518
entC_v_wt	clsA	a	clsA	-0.355692	0.857935
entC_v_wt	yciY	a	yciY	-0.0516892	0.987941
entC_v_wt	kch	a	kch	-0.0560626	0.987941
entC_v_wt	yciI	a	yciI	0.390351	0.889947
entC_v_wt	tonB	a	tonB	0.160393	0.958451
entC_v_wt	yciA	a	yciA	0.370822	0.789825
entC_v_wt	yciB	a	yciB	-0.305056	0.855158
entC_v_wt	yciC	a	yciC	-0.0910647	0.976044
entC_v_wt	ompW	a	ompW	-0.246332	0.93518
entC_v_wt	yciE	a	yciE	-0.799949	0.292459
entC_v_wt	yciF	a	yciF	-0.626888	0.662659
entC_v_wt	yciG	a	yciG	-0.853136	0.553202
entC_v_wt	trpA	a	trpA	0.228697	0.93518
entC_v_wt	trpB	a	trpB	0.24608	0.934432
entC_v_wt	trpC	a	trpC	0.295352	0.930767
entC_v_wt	trpD	a	trpD	0.724365	0.641939
entC_v_wt	trpE	a	trpE	0.833499	0.497386
entC_v_wt	trpL	a	trpL	0.822778	0.718174
entC_v_wt	yciV	a	yciV	-0.407679	0.841138
entC_v_wt	yciO	a	yciO	-0.641047	0.500517
entC_v_wt	yciQ	a	yciQ	-0.246786	0.864625
entC_v_wt	rluB	a	rluB	-0.0638434	0.987941
entC_v_wt	btuR	a	btuR	-0.213588	0.932616
entC_v_wt	yciK	a	yciK	-0.0275707	0.998487
entC_v_wt	sohB	a	sohB	-0.0785955	0.978183
entC_v_wt	yciN	a	yciN	0.00549745	0.999891
entC_v_wt	topA	a	topA	0.368433	0.890918
entC_v_wt	cysB	a	cysB	-0.000554371	0.999891
entC_v_wt	ymiA	a	ymiA	-0.409606	0.798218
entC_v_wt	yciX	a	yciX	-0.442587	0.725794
entC_v_wt	acnA	a	acnA	-0.555459	0.753667
entC_v_wt	ribA	a	ribA	-0.24056	0.934432
entC_v_wt	pgpB	a	pgpB	-0.320705	0.849206
entC_v_wt	yciS	a	yciS	-0.169158	0.956185
entC_v_wt	yciM	a	yciM	-0.255911	0.918017
entC_v_wt	pyrF	a	pyrF	0.665568	0.426493
entC_v_wt	yciH	a	yciH	0.0761461	0.987941
entC_v_wt	osmB	a	osmB	-1.2571	0.115635
entC_v_wt	yciT	a	yciT	0.0845359	0.978032
entC_v_wt	yciZ	a	yciZ	0.111829	0.976044
entC_v_wt	gmr	a	gmr	-0.624452	0.488244
entC_v_wt	ymiB	a	ymiB	-0.375917	0.784261
entC_v_wt	rnb	a	rnb	0.978068	0.346947
entC_v_wt	yciW	a	yciW	1.4901	0.130331
entC_v_wt	fabI	a	fabI	0.15272	0.958451
entC_v_wt	ycjD	a	ycjD	-0.318265	0.85384
entC_v_wt	sapF	a	sapF	-0.360328	0.824886
entC_v_wt	sapD	a	sapD	-0.264234	0.895951
entC_v_wt	sapC	a	sapC	0.133982	0.947186
entC_v_wt	sapB	a	sapB	-0.0259676	0.99676
entC_v_wt	sapA	a	sapA	-0.0475577	0.987941
entC_v_wt	ymjA	a	ymjA	0.0530679	0.987941
entC_v_wt	puuP	a	puuP	-0.201069	0.930767
entC_v_wt	puuA	a	puuA	-0.102112	0.9848
entC_v_wt	puuD	a	puuD	-0.467595	0.723177
entC_v_wt	puuR	a	puuR	-0.368492	0.812264
entC_v_wt	puuC	a	puuC	-0.356725	0.881716
entC_v_wt	puuB	a	puuB	-0.23005	0.9348
entC_v_wt	puuE	a	puuE	-0.203275	0.936044
entC_v_wt	pspF	a	pspF	-0.297246	0.812429
entC_v_wt	pspA	a	pspA	0.0773919	0.985122
entC_v_wt	pspB	a	pspB	-0.235	0.912779
entC_v_wt	pspC	a	pspC	-0.118557	0.971811
entC_v_wt	pspD	a	pspD	-0.578383	0.724751
entC_v_wt	pspE	a	pspE	-0.1008	0.976044
entC_v_wt	ycjM	a	ycjM	0.0738928	0.986164
entC_v_wt	ycjN	a	ycjN	-0.224892	0.936044
entC_v_wt	ycjO	a	ycjO	-0.00866306	0.999891
entC_v_wt	ycjP	a	ycjP	0.0473288	0.987941
entC_v_wt	ycjQ	a	ycjQ	-0.048528	0.987941
entC_v_wt	ycjR	a	ycjR	-0.239386	0.908462
entC_v_wt	ycjS	a	ycjS	-0.0871744	0.976044
entC_v_wt	ycjT	a	ycjT	-0.199077	0.929601
entC_v_wt	ycjU	a	ycjU	0.215522	0.933774
entC_v_wt	ycjV	a	ycjV	0.449463	0.809262
entC_v_wt	ompG	a	ompG	-0.0794108	0.987941
entC_v_wt	ycjW	a	ycjW	0.392414	0.809167
entC_v_wt	ycjX	a	ycjX	-0.0687316	0.986452
entC_v_wt	ycjF	a	ycjF	0.186303	0.93518
entC_v_wt	tyrR	a	tyrR	-0.116801	0.976044
entC_v_wt	tpx	a	tpx	0.0158673	0.999891
entC_v_wt	ycjG	a	ycjG	-0.403945	0.782102
entC_v_wt	mpaA	a	mpaA	-0.220709	0.936044
entC_v_wt	ymjC	a	ymjC	-0.385103	0.77859
entC_v_wt	ymjD	a	ymjD	-0.280722	0.933774
entC_v_wt	ycjY	a	ycjY	-0.525349	0.521268
entC_v_wt	pgrR	a	pgrR	-0.211885	0.92027
entC_v_wt	mppA	a	mppA	-0.264072	0.886899
entC_v_wt	ynaI	a	ynaI	0.226846	0.908944
entC_v_wt	insH1_4	a	insH1_4	0.610377	0.559673
entC_v_wt	ynaJ	a	ynaJ	-0.363759	0.85384
entC_v_wt	uspE	a	uspE	-1.04079	0.24202
entC_v_wt	fnr	a	fnr	-0.201075	0.936044
entC_v_wt	ogt	a	ogt	-0.3025	0.841805
entC_v_wt	abgT	a	abgT	-0.187244	0.930767
entC_v_wt	abgB	a	abgB	-0.0647537	0.97846
entC_v_wt	abgA	a	abgA	0.112936	0.976044
entC_v_wt	abgR	a	abgR	-0.357596	0.735962
entC_v_wt	mcaS	a	mcaS	0.202945	0.952462
entC_v_wt	smrA	a	smrA	-0.282007	0.864723
entC_v_wt	ydaM	a	ydaM	-0.0680414	0.987941
entC_v_wt	ydaN	a	ydaN	-0.360488	0.824886
entC_v_wt	fnrS	a	fnrS	-0.195327	0.963317
entC_v_wt	dbpA	a	dbpA	-0.145349	0.961166
entC_v_wt	ttcA	a	ttcA	0.0453132	0.987941
entC_v_wt	intR	a	intR	-0.262194	0.927983
entC_v_wt	ydaQ	a	ydaQ	-0.631745	0.593356
entC_v_wt	rcbA	a	rcbA	1.5697	0.846273
entC_v_wt	ralR	a	ralR	-1.3421	0.818859
entC_v_wt	recT	a	recT	-1.06436	0.137048
entC_v_wt	recE	a	recE	-0.433679	0.708808
entC_v_wt	racC	a	racC	-1.36815	0.717118
entC_v_wt	ydaE	a	ydaE	1.0694	0.934432
entC_v_wt	kilR	a	kilR	-0.0904188	0.986164
entC_v_wt	sieB	a	sieB	-0.0932399	0.979118
entC_v_wt	ydaF	a	ydaF	-1.74197	0.10606
entC_v_wt	ydaG	a	ydaG	0.264779	0.953681
entC_v_wt	racR	a	racR	-0.504092	0.753667
entC_v_wt	ydaS	a	ydaS	-0.461982	0.702781
entC_v_wt	ydaT	a	ydaT	-0.300151	0.897698
entC_v_wt	ydaU	a	ydaU	-0.360506	0.786849
entC_v_wt	ydaV	a	ydaV	-0.322876	0.875438
entC_v_wt	ydaW	a	ydaW	-0.558696	0.4268
entC_v_wt	rzpR	a	rzpR	-0.764817	0.250953
entC_v_wt	rzoR	a	rzoR	0.148156	0.976044
entC_v_wt	trkG	a	trkG	0.393109	0.785939
entC_v_wt	ynaK	a	ynaK	-0.42533	0.936044
entC_v_wt	ydaY	a	ydaY	-0.0925374	0.97891
entC_v_wt	tmpR	a	tmpR	-0.298117	0.890918
entC_v_wt	lomR	a	lomR	0.0638845	0.987941
entC_v_wt	insH1_5	a	insH1_5	0.0594845	0.987941
entC_v_wt	stfR	a	stfR	-0.150502	0.939403
entC_v_wt	tfaR	a	tfaR	-0.416795	0.933774
entC_v_wt	pinR	a	pinR	-1.05358	0.152416
entC_v_wt	ynaE	a	ynaE	-0.62524	0.566406
entC_v_wt	ttcC	a	ttcC	-0.193398	0.971349
entC_v_wt	uspF	a	uspF	-1.2592	0.152776
entC_v_wt	ompN	a	ompN	-0.254959	0.936044
entC_v_wt	micC	a	micC	-1.72015	0.9348
entC_v_wt	pfo	a	pfo	-0.673093	0.53534
entC_v_wt	ydbJ	a	ydbJ	-0.268248	0.899427
entC_v_wt	hslJ	a	hslJ	-0.26152	0.859055
entC_v_wt	ldhA	a	ldhA	-0.393978	0.79004
entC_v_wt	ydbH	a	ydbH	0.113023	0.967439
entC_v_wt	ynbE	a	ynbE	0.221266	0.93518
entC_v_wt	ydbL	a	ydbL	-0.298366	0.883749
entC_v_wt	feaR	a	feaR	0.0573932	0.987941
entC_v_wt	feaB	a	feaB	-0.149651	0.958024
entC_v_wt	tynA	a	tynA	-0.0347066	0.987941
entC_v_wt	paaZ	a	paaZ	0.0699827	0.98122
entC_v_wt	paaA	a	paaA	0.429557	0.820922
entC_v_wt	paaB	a	paaB	-0.239971	0.934432
entC_v_wt	paaC	a	paaC	-0.434604	0.758488
entC_v_wt	paaD	a	paaD	0.415861	0.740261
entC_v_wt	paaE	a	paaE	-0.208791	0.927799
entC_v_wt	paaF	a	paaF	0.16374	0.936044
entC_v_wt	paaG	a	paaG	0.372904	0.891871
entC_v_wt	paaH	a	paaH	-0.0110095	0.999891
entC_v_wt	paaI	a	paaI	-0.337446	0.915703
entC_v_wt	paaJ	a	paaJ	0.0832107	0.979118
entC_v_wt	paaK	a	paaK	0.0310438	0.988345
entC_v_wt	paaX	a	paaX	-0.580762	0.543907
entC_v_wt	paaY	a	paaY	-0.737076	0.425135
entC_v_wt	ynbG	a	ynbG	2.89346	0.812775
entC_v_wt	ydbA	a	ydbA	-0.118026	0.976044
entC_v_wt	insD1_2	a	insD1_2	0.194644	0.934432
entC_v_wt	insC1_2	a	insC1_2	0.0863753	0.978183
entC_v_wt	insI1_3	a	insI1_3	0.160428	0.939252
entC_v_wt	ydbC	a	ydbC	-0.403328	0.723392
entC_v_wt	ydbD	a	ydbD	-0.188569	0.934432
entC_v_wt	ynbA	a	ynbA	0.357423	0.935652
entC_v_wt	ynbB	a	ynbB	-0.589621	0.910327
entC_v_wt	ynbC	a	ynbC	0.0758925	0.978032
entC_v_wt	ynbD	a	ynbD	0.0991395	0.975058
entC_v_wt	azoR	a	azoR	0.0541718	0.987941
entC_v_wt	hrpA	a	hrpA	-0.157456	0.958451
entC_v_wt	ydcF	a	ydcF	-0.483119	0.77408
entC_v_wt	aldA	a	aldA	0.714686	0.533142
entC_v_wt	gapC	a	gapC	-0.276516	0.934432
entC_v_wt	cybB	a	cybB	0.115437	0.976044
entC_v_wt	rydC	a	rydC	-0.253555	0.891871
entC_v_wt	ydcA	a	ydcA	-0.328767	0.927799
entC_v_wt	hokB	a	hokB	-0.868698	0.856858
entC_v_wt	mokB	a	mokB	-0.0752128	0.987941
entC_v_wt	sokB	a	sokB	-0.347131	0.912617
entC_v_wt	trg	a	trg	1.20513	0.0115804
entC_v_wt	ydcI	a	ydcI	0.235825	0.958451
entC_v_wt	ydcJ	a	ydcJ	-0.511206	0.508557
entC_v_wt	opgD	a	opgD	0.342026	0.841138
entC_v_wt	ydcH	a	ydcH	-0.733311	0.622028
entC_v_wt	rimL	a	rimL	-0.468295	0.639488
entC_v_wt	ydcK	a	ydcK	-1.23691	0.0609466
entC_v_wt	tehA	a	tehA	-0.0106135	0.999891
entC_v_wt	tehB	a	tehB	-0.06792	0.984554
entC_v_wt	ydcL	a	ydcL	-0.424421	0.816267
entC_v_wt	insP	a	insP	-0.611788	0.425135
entC_v_wt	insQ	a	insQ	-0.202152	0.934432
entC_v_wt	ydcO	a	ydcO	-0.220232	0.927799
entC_v_wt	ydcN	a	ydcN	-0.0407034	0.988168
entC_v_wt	ydcP	a	ydcP	0.234061	0.933774
entC_v_wt	yncJ	a	yncJ	0.0579408	0.987941
entC_v_wt	hicA	a	hicA	-0.206368	0.933774
entC_v_wt	hicB	a	hicB	-0.028135	0.993813
entC_v_wt	ydcR	a	ydcR	0.144608	0.958012
entC_v_wt	ydcS	a	ydcS	-0.704188	0.455104
entC_v_wt	ydcT	a	ydcT	-0.748958	0.366823
entC_v_wt	ydcU	a	ydcU	-0.156823	0.93518
entC_v_wt	ydcV	a	ydcV	-0.450782	0.740261
entC_v_wt	patD	a	patD	-0.139057	0.959586
entC_v_wt	yncL	a	yncL	-0.261092	0.920759
entC_v_wt	ydcX	a	ydcX	-0.072412	0.979118
entC_v_wt	ydcY	a	ydcY	-0.160889	0.959586
entC_v_wt	ydcZ	a	ydcZ	0.065904	0.987941
entC_v_wt	mnaT	a	mnaT	-0.131257	0.963317
entC_v_wt	curA	a	curA	-0.699173	0.652916
entC_v_wt	mcbR	a	mcbR	-0.985778	0.111043
entC_v_wt	yncD	a	yncD	0.0359023	0.993681
entC_v_wt	yncE	a	yncE	0.598632	0.753799
entC_v_wt	ansP	a	ansP	-0.297488	0.901066
entC_v_wt	yncG	a	yncG	-0.778931	0.43741
entC_v_wt	yncH	a	yncH	0.259689	0.987941
entC_v_wt	rhsE	a	rhsE	0.378425	0.806804
entC_v_wt	ydcD	a	ydcD	0.0920851	0.978183
entC_v_wt	yncI	a	yncI	0.162926	0.976044
entC_v_wt	ydcC	a	ydcC	-0.533695	0.753667
entC_v_wt	pptA	a	pptA	-0.0589604	0.987941
entC_v_wt	yddH	a	yddH	-0.472861	0.665499
entC_v_wt	nhoA	a	nhoA	0.0446964	0.987941
entC_v_wt	yddE	a	yddE	0.0385928	0.988345
entC_v_wt	narV	a	narV	0.285424	0.864625
entC_v_wt	narW	a	narW	-0.482627	0.716562
entC_v_wt	narY	a	narY	-0.657623	0.443933
entC_v_wt	narZ	a	narZ	-0.707884	0.338293
entC_v_wt	narU	a	narU	-0.897977	0.152416
entC_v_wt	yddK	a	yddK	-1.07094	0.672957
entC_v_wt	yddL	a	yddL	-0.781936	0.92027
entC_v_wt	yddG	a	yddG	0.180977	0.93518
entC_v_wt	fdnG	a	fdnG	-0.226178	0.933774
entC_v_wt	fdnH	a	fdnH	-0.100359	0.978183
entC_v_wt	fdnI	a	fdnI	-0.19746	0.958451
entC_v_wt	yddM	a	yddM	0.00751038	0.999891
entC_v_wt	adhP	a	adhP	-1.09388	0.406306
entC_v_wt	maeA	a	maeA	0.309021	0.886907
entC_v_wt	sra	a	sra	-0.613028	0.743783
entC_v_wt	bdm	a	bdm	-0.371857	0.885475
entC_v_wt	osmC	a	osmC	-0.777519	0.600937
entC_v_wt	ddpF	a	ddpF	-0.657517	0.560757
entC_v_wt	ddpD	a	ddpD	-0.2401	0.901066
entC_v_wt	ddpC	a	ddpC	-0.155265	0.93518
entC_v_wt	ddpB	a	ddpB	-0.0362002	0.987941
entC_v_wt	ddpA	a	ddpA	-0.276607	0.862464
entC_v_wt	ddpX	a	ddpX	-0.492983	0.665499
entC_v_wt	dosP	a	dosP	-0.607666	0.632145
entC_v_wt	dosC	a	dosC	-1.19816	0.185895
entC_v_wt	yddW	a	yddW	0.442552	0.648565
entC_v_wt	gadC	a	gadC	-1.51397	0.085767
entC_v_wt	gadB	a	gadB	-1.19422	0.24929
entC_v_wt	pqqL	a	pqqL	0.56402	0.820922
entC_v_wt	yddB	a	yddB	0.60026	0.797212
entC_v_wt	yddA	a	yddA	0.529404	0.787754
entC_v_wt	ydeM	a	ydeM	-0.131546	0.958451
entC_v_wt	ydeN	a	ydeN	-0.5363	0.49372
entC_v_wt	ydeO	a	ydeO	-0.37887	0.816737
entC_v_wt	safA	a	safA	0.488421	0.953681
entC_v_wt	ydeP	a	ydeP	-0.664482	0.365157
entC_v_wt	ydeQ	a	ydeQ	0.116732	0.981295
entC_v_wt	ydeR	a	ydeR	-0.356863	0.936044
entC_v_wt	ydeS	a	ydeS	0.00930444	0.999891
entC_v_wt	ydeT	a	ydeT	-0.0367276	0.996964
entC_v_wt	yneL	a	yneL	-0.789835	0.819013
entC_v_wt	hipA	a	hipA	-0.185326	0.944299
entC_v_wt	hipB	a	hipB	0.123384	0.959586
entC_v_wt	yneO	a	yneO	0.141777	0.958451
entC_v_wt	lsrK	a	lsrK	-0.159164	0.955586
entC_v_wt	lsrR	a	lsrR	-0.133784	0.958012
entC_v_wt	lsrA	a	lsrA	-0.207688	0.908944
entC_v_wt	lsrC	a	lsrC	0.0288208	0.993681
entC_v_wt	lsrD	a	lsrD	-0.0355839	0.987941
entC_v_wt	lsrB	a	lsrB	-0.100741	0.971349
entC_v_wt	lsrF	a	lsrF	-0.231611	0.922671
entC_v_wt	lsrG	a	lsrG	0.288997	0.933774
entC_v_wt	tam	a	tam	-0.689272	0.49372
entC_v_wt	yneE	a	yneE	0.161627	0.958012
entC_v_wt	uxaB	a	uxaB	-0.33596	0.818859
entC_v_wt	yneF	a	yneF	-0.265884	0.888764
entC_v_wt	yneG	a	yneG	-0.00877792	0.999891
entC_v_wt	glsB	a	glsB	0.154213	0.958451
entC_v_wt	sad	a	sad	-0.0458392	0.987941
entC_v_wt	yneJ	a	yneJ	0.203558	0.934124
entC_v_wt	yneK	a	yneK	0.356014	0.816985
entC_v_wt	ydeA	a	ydeA	0.0492916	0.987941
entC_v_wt	marC	a	marC	-0.603201	0.43741
entC_v_wt	marR	a	marR	0.128398	0.958451
entC_v_wt	marA	a	marA	0.444983	0.717667
entC_v_wt	marB	a	marB	0.095441	0.976044
entC_v_wt	eamA	a	eamA	0.1953	0.935652
entC_v_wt	ydeE	a	ydeE	0.053987	0.987941
entC_v_wt	yneM	a	yneM	-0.558917	0.909896
entC_v_wt	mgrR	a	mgrR	0.528996	0.84375
entC_v_wt	dgcZ	a	dgcZ	-0.537193	0.492754
entC_v_wt	ydeI	a	ydeI	-1.02235	0.45564
entC_v_wt	ydeJ	a	ydeJ	-0.172397	0.936044
entC_v_wt	dcp	a	dcp	0.27765	0.930269
entC_v_wt	ydfG	a	ydfG	0.19835	0.953349
entC_v_wt	rspR	a	rspR	0.0175416	0.999891
entC_v_wt	ydfZ	a	ydfZ	0.0482595	0.988345
entC_v_wt	ydfI	a	ydfI	-0.393752	0.813885
entC_v_wt	ydfJ	a	ydfJ	-0.8548	0.29387
entC_v_wt	ydfK	a	ydfK	-0.986763	0.252572
entC_v_wt	pinQ	a	pinQ	-0.587034	0.451914
entC_v_wt	tfaQ	a	tfaQ	1.19613	0.716216
entC_v_wt	stfQ	a	stfQ	-0.18601	0.934432
entC_v_wt	nohQ	a	nohQ	-0.582399	0.703622
entC_v_wt	ynfO	a	ynfO	0.329541	0.93518
entC_v_wt	ydfO	a	ydfO	-0.0140366	0.999891
entC_v_wt	gnsB	a	gnsB	0.982884	0.0777176
entC_v_wt	ynfN	a	ynfN	-0.666955	0.933774
entC_v_wt	cspI	a	cspI	-1.41981	0.609658
entC_v_wt	rzpQ	a	rzpQ	-0.42845	0.890918
entC_v_wt	rzoQ	a	rzoQ	#NUM!	#NUM!
entC_v_wt	rrrQ	a	rrrQ	-0.246578	0.909896
entC_v_wt	ydfR	a	ydfR	-1.10132	0.0885682
entC_v_wt	essQ	a	essQ	-0.816492	0.600937
entC_v_wt	cspB	a	cspB	-1.24973	0.102426
entC_v_wt	cspF	a	cspF	-0.0162645	0.999891
entC_v_wt	quuQ	a	quuQ	-0.26362	0.886907
entC_v_wt	ydfU	a	ydfU	-0.208906	0.930269
entC_v_wt	rem	a	rem	0.222327	0.936044
entC_v_wt	hokD	a	hokD	-0.192509	0.953349
entC_v_wt	relE	a	relE	-0.539194	0.512082
entC_v_wt	relB	a	relB	-0.664326	0.353854
entC_v_wt	ydfV	a	ydfV	-0.474553	0.656013
entC_v_wt	flxA	a	flxA	3.58186	6.00034e-13
entC_v_wt	intK	a	intK	0.214726	0.958451
entC_v_wt	ydfX	a	ydfX	-0.241221	0.934432
entC_v_wt	dicC	a	dicC	-0.115829	0.986164
entC_v_wt	dicA	a	dicA	-0.208758	0.93518
entC_v_wt	ydfA	a	ydfA	-0.109102	0.976415
entC_v_wt	ydfB	a	ydfB	0.0258822	0.996964
entC_v_wt	ydfC	a	ydfC	-0.390467	0.815014
entC_v_wt	dicF	a	dicF	0.349305	0.976044
entC_v_wt	dicB	a	dicB	1.71262	0.559273
entC_v_wt	ydfD	a	ydfD	0.467294	0.937269
entC_v_wt	ydfE	a	ydfE	0.0346589	0.99335
entC_v_wt	insD1_3	a	insD1_3	0.138445	0.976044
entC_v_wt	intQ	a	intQ	-0.444542	0.622628
entC_v_wt	rspB	a	rspB	-0.124864	0.958451
entC_v_wt	rspA	a	rspA	0.182325	0.93518
entC_v_wt	ynfA	a	ynfA	-0.0859379	0.978183
entC_v_wt	ynfB	a	ynfB	-0.0928622	0.978183
entC_v_wt	speG	a	speG	-0.211986	0.93518
entC_v_wt	ynfC	a	ynfC	-0.349589	0.815296
entC_v_wt	ynfD	a	ynfD	-1.1219	0.155937
entC_v_wt	ynfE	a	ynfE	-0.687635	0.67941
entC_v_wt	ynfF	a	ynfF	-0.520027	0.76799
entC_v_wt	ynfG	a	ynfG	-0.187444	0.934756
entC_v_wt	ynfH	a	ynfH	-0.237271	0.888764
entC_v_wt	dmsD	a	dmsD	0.260584	0.864723
entC_v_wt	clcB	a	clcB	-0.375156	0.834824
entC_v_wt	ynfK	a	ynfK	-0.492652	0.798469
entC_v_wt	mlc	a	mlc	0.346363	0.817885
entC_v_wt	ynfL	a	ynfL	-0.0102844	0.999891
entC_v_wt	ynfM	a	ynfM	0.679418	0.497386
entC_v_wt	asr	a	asr	0.0679384	0.984266
entC_v_wt	ydgU	a	ydgU	0.540534	0.91686
entC_v_wt	ydgD	a	ydgD	-0.478344	0.743783
entC_v_wt	mdtI	a	mdtI	-0.288947	0.901066
entC_v_wt	mdtJ	a	mdtJ	0.113096	0.978183
entC_v_wt	tqsA	a	tqsA	0.416973	0.743783
entC_v_wt	pntB	a	pntB	0.414646	0.856858
entC_v_wt	pntA	a	pntA	0.649652	0.560757
entC_v_wt	ydgH	a	ydgH	0.294519	0.886899
entC_v_wt	ydgI	a	ydgI	-0.337068	0.841805
entC_v_wt	folM	a	folM	-0.599337	0.480384
entC_v_wt	ydgC	a	ydgC	-0.0858946	0.978032
entC_v_wt	rstA	a	rstA	0.153024	0.958451
entC_v_wt	rstB	a	rstB	0.216836	0.933774
entC_v_wt	tus	a	tus	-0.0867352	0.978032
entC_v_wt	fumC	a	fumC	0.338262	0.857935
entC_v_wt	fumA	a	fumA	0.328929	0.886899
entC_v_wt	manA	a	manA	-0.0693966	0.986643
entC_v_wt	ydgA	a	ydgA	-0.991456	0.187382
entC_v_wt	uidC	a	uidC	-0.0698094	0.987941
entC_v_wt	uidB	a	uidB	0.143186	0.958451
entC_v_wt	uidA	a	uidA	-0.301444	0.819912
entC_v_wt	uidR	a	uidR	-0.176259	0.936044
entC_v_wt	hdhA	a	hdhA	-0.751355	0.688687
entC_v_wt	malI	a	malI	-0.267622	0.891871
entC_v_wt	malX	a	malX	-0.409604	0.789825
entC_v_wt	malY	a	malY	-0.25893	0.918017
entC_v_wt	add	a	add	-0.472092	0.812775
entC_v_wt	ydgJ	a	ydgJ	0.11113	0.976415
entC_v_wt	blr	a	blr	-0.205797	0.953681
entC_v_wt	cnu	a	cnu	-0.14369	0.958451
entC_v_wt	ydgK	a	ydgK	0.0895416	0.978183
entC_v_wt	rsxA	a	rsxA	0.191198	0.936044
entC_v_wt	rsxB	a	rsxB	0.24846	0.934432
entC_v_wt	rsxC	a	rsxC	0.835371	0.45564
entC_v_wt	rsxD	a	rsxD	0.775515	0.49372
entC_v_wt	rsxG	a	rsxG	0.852943	0.385551
entC_v_wt	rsxE	a	rsxE	0.611506	0.611536
entC_v_wt	nth	a	nth	0.291723	0.901066
entC_v_wt	dtpA	a	dtpA	-0.285317	0.934432
entC_v_wt	gstA	a	gstA	-0.347306	0.864625
entC_v_wt	pdxY	a	pdxY	0.291549	0.891871
entC_v_wt	tyrS	a	tyrS	0.281242	0.892315
entC_v_wt	pdxH	a	pdxH	0.664603	0.543195
entC_v_wt	mliC	a	mliC	-0.0244021	0.996964
entC_v_wt	anmK	a	anmK	0.00390469	0.999891
entC_v_wt	slyB	a	slyB	-0.477629	0.740261
entC_v_wt	slyA	a	slyA	-0.21129	0.937269
entC_v_wt	ydhI	a	ydhI	-0.462042	0.688687
entC_v_wt	ydhJ	a	ydhJ	-0.267296	0.857935
entC_v_wt	ydhK	a	ydhK	-0.352583	0.850059
entC_v_wt	sodC	a	sodC	-1.34822	0.0986722
entC_v_wt	ydhF	a	ydhF	-0.6819	0.513969
entC_v_wt	ydhL	a	ydhL	-0.44758	0.723177
entC_v_wt	nemR	a	nemR	0.0560072	0.987941
entC_v_wt	nemA	a	nemA	-0.138519	0.958451
entC_v_wt	gloA	a	gloA	-0.0534489	0.987941
entC_v_wt	rnt	a	rnt	0.508087	0.717118
entC_v_wt	lhr	a	lhr	-0.00648548	0.999891
entC_v_wt	grxD	a	grxD	0.15915	0.958451
entC_v_wt	mepH	a	mepH	0.301242	0.815296
entC_v_wt	sodB	a	sodB	-0.431088	0.815296
entC_v_wt	ydhP	a	ydhP	0.128952	0.958451
entC_v_wt	ynhF	a	ynhF	-0.32336	0.891871
entC_v_wt	purR	a	purR	0.705468	0.559273
entC_v_wt	ydhB	a	ydhB	0.187423	0.936044
entC_v_wt	ydhC	a	ydhC	-0.524782	0.671737
entC_v_wt	cfa	a	cfa	-0.771157	0.48731
entC_v_wt	ribC	a	ribC	-0.056574	0.987941
entC_v_wt	mdtK	a	mdtK	-0.146915	0.958451
entC_v_wt	ydhQ	a	ydhQ	-0.140427	0.958451
entC_v_wt	valV	a	valV	0.723436	0.809167
entC_v_wt	valW	a	valW	0.95412	0.878909
entC_v_wt	ydhR	a	ydhR	-0.534347	0.672957
entC_v_wt	ydhS	a	ydhS	-0.687324	0.591756
entC_v_wt	ydhT	a	ydhT	-0.473184	0.702781
entC_v_wt	ydhU	a	ydhU	-0.480429	0.691335
entC_v_wt	ydhX	a	ydhX	-0.324918	0.82271
entC_v_wt	ydhW	a	ydhW	0.117279	0.958451
entC_v_wt	ydhV	a	ydhV	-0.142723	0.945167
entC_v_wt	ydhY	a	ydhY	-0.279155	0.958451
entC_v_wt	ydhZ	a	ydhZ	-0.384683	0.729417
entC_v_wt	pykF	a	pykF	-0.306828	0.906092
entC_v_wt	lpp	a	lpp	-0.0554925	0.987941
entC_v_wt	ldtE	a	ldtE	-1.26059	0.232397
entC_v_wt	sufE	a	sufE	-0.242652	0.934575
entC_v_wt	sufS	a	sufS	-0.0889542	0.97982
entC_v_wt	sufD	a	sufD	-0.0271332	0.997839
entC_v_wt	sufC	a	sufC	0.0666098	0.987941
entC_v_wt	sufB	a	sufB	0.117772	0.976044
entC_v_wt	sufA	a	sufA	0.127813	0.972579
entC_v_wt	rydB	a	rydB	-1.06523	0.37203
entC_v_wt	ydiH	a	ydiH	0.291988	0.918017
entC_v_wt	menI	a	menI	1.02932	0.24202
entC_v_wt	ydiJ	a	ydiJ	1.44791	0.199625
entC_v_wt	ydiK	a	ydiK	-0.320321	0.81264
entC_v_wt	rprA	a	rprA	-1.74218	0.934432
entC_v_wt	ydiL	a	ydiL	0.22205	0.939403
entC_v_wt	ydiM	a	ydiM	-0.265148	0.908944
entC_v_wt	ydiN	a	ydiN	-0.00743946	0.999891
entC_v_wt	ydiB	a	ydiB	-0.0238118	0.996992
entC_v_wt	aroD	a	aroD	-0.221348	0.932085
entC_v_wt	ydiF	a	ydiF	0.477605	0.665499
entC_v_wt	ydiO	a	ydiO	0.0519661	0.987941
entC_v_wt	ydiP	a	ydiP	-0.197542	0.934432
entC_v_wt	ydiQ	a	ydiQ	-0.0914	0.976044
entC_v_wt	ydiR	a	ydiR	-0.33336	0.812429
entC_v_wt	ydiS	a	ydiS	-0.177205	0.936044
entC_v_wt	ydiT	a	ydiT	-0.0204947	0.999891
entC_v_wt	fadK	a	fadK	-0.202554	0.917675
entC_v_wt	ppsA	a	ppsA	0.240231	0.936044
entC_v_wt	ppsR	a	ppsR	-0.133252	0.965353
entC_v_wt	aroH	a	aroH	0.333421	0.857935
entC_v_wt	ydiE	a	ydiE	0.194544	0.936044
entC_v_wt	ydiU	a	ydiU	-0.0943819	0.976044
entC_v_wt	ydiV	a	ydiV	-0.356485	0.798469
entC_v_wt	nlpC	a	nlpC	-0.268814	0.855158
entC_v_wt	btuD	a	btuD	-0.212499	0.93518
entC_v_wt	btuE	a	btuE	-0.189688	0.943085
entC_v_wt	btuC	a	btuC	0.253547	0.850935
entC_v_wt	ihfA	a	ihfA	-0.651728	0.552982
entC_v_wt	pheT	a	pheT	-0.077469	0.987941
entC_v_wt	pheS	a	pheS	0.544512	0.749117
entC_v_wt	pheM	a	pheM	0.851885	0.787754
entC_v_wt	rplT	a	rplT	0.183984	0.958451
entC_v_wt	rpmI	a	rpmI	0.534257	0.824994
entC_v_wt	infC	a	infC	0.173245	0.958012
entC_v_wt	thrS	a	thrS	-0.376466	0.850906
entC_v_wt	arpB	a	arpB	-0.244025	0.91119
entC_v_wt	yniD	a	yniD	-0.493542	0.716216
entC_v_wt	ydiY	a	ydiY	-0.134463	0.958451
entC_v_wt	pfkB	a	pfkB	-1.06284	0.151781
entC_v_wt	ydiZ	a	ydiZ	-1.05243	0.329762
entC_v_wt	yniA	a	yniA	-1.22486	0.108639
entC_v_wt	yniB	a	yniB	-0.489812	0.600937
entC_v_wt	yniC	a	yniC	-0.125275	0.957575
entC_v_wt	ydjM	a	ydjM	-0.155775	0.939425
entC_v_wt	ydjN	a	ydjN	2.54189	0.000918805
entC_v_wt	ydjO	a	ydjO	0.499791	0.845443
entC_v_wt	cedA	a	cedA	-0.00680867	0.999891
entC_v_wt	katE	a	katE	-0.784481	0.609658
entC_v_wt	chbG	a	chbG	-0.371211	0.817671
entC_v_wt	chbF	a	chbF	0.220152	0.927799
entC_v_wt	chbR	a	chbR	0.0414736	0.987941
entC_v_wt	chbA	a	chbA	-0.391036	0.818859
entC_v_wt	chbC	a	chbC	0.133824	0.956588
entC_v_wt	chbB	a	chbB	-0.787487	0.192159
entC_v_wt	osmE	a	osmE	-0.820303	0.511425
entC_v_wt	nadE	a	nadE	-0.25744	0.933774
entC_v_wt	cho	a	cho	0.362033	0.815296
entC_v_wt	ves	a	ves	2.14774	3.13556e-09
entC_v_wt	spy	a	spy	-0.390234	0.855158
entC_v_wt	astE	a	astE	-0.991514	0.0599399
entC_v_wt	astB	a	astB	-0.618251	0.472489
entC_v_wt	astD	a	astD	-0.78773	0.508237
entC_v_wt	astA	a	astA	-0.560472	0.780274
entC_v_wt	astC	a	astC	-0.605875	0.716216
entC_v_wt	xthA	a	xthA	0.229448	0.934432
entC_v_wt	ydjX	a	ydjX	0.297842	0.933774
entC_v_wt	ydjY	a	ydjY	-0.00335666	0.999891
entC_v_wt	ydjZ	a	ydjZ	-0.267643	0.857935
entC_v_wt	ynjA	a	ynjA	-0.168446	0.934432
entC_v_wt	ynjB	a	ynjB	-0.123704	0.970792
entC_v_wt	ynjC	a	ynjC	-0.0928746	0.973426
entC_v_wt	ynjD	a	ynjD	0.211837	0.936044
entC_v_wt	ynjE	a	ynjE	-0.148633	0.962774
entC_v_wt	ynjF	a	ynjF	0.0216847	0.996964
entC_v_wt	nudG	a	nudG	0.478741	0.652916
entC_v_wt	ynjH	a	ynjH	2.34961	4.83998e-10
entC_v_wt	gdhA	a	gdhA	1.01853	0.24202
entC_v_wt	ynjI	a	ynjI	0.675209	0.35729
entC_v_wt	topB	a	topB	0.587494	0.635428
entC_v_wt	selD	a	selD	0.0214253	0.998728
entC_v_wt	ydjA	a	ydjA	-0.0615411	0.987941
entC_v_wt	sppA	a	sppA	0.256562	0.934432
entC_v_wt	ansA	a	ansA	0.244964	0.93518
entC_v_wt	pncA	a	pncA	0.0469572	0.987941
entC_v_wt	ydjE	a	ydjE	-0.0176592	0.999891
entC_v_wt	ydjF	a	ydjF	0.139581	0.958451
entC_v_wt	ydjG	a	ydjG	0.0186681	0.999891
entC_v_wt	ydjH	a	ydjH	0.107279	0.976044
entC_v_wt	ydjI	a	ydjI	0.47218	0.850906
entC_v_wt	ydjJ	a	ydjJ	-0.0192845	0.999891
entC_v_wt	ydjK	a	ydjK	0.14945	0.958451
entC_v_wt	ydjL	a	ydjL	0.130867	0.958451
entC_v_wt	yeaC	a	yeaC	0.223114	0.934432
entC_v_wt	msrB	a	msrB	-0.00425037	0.999891
entC_v_wt	gapA	a	gapA	0.316294	0.934126
entC_v_wt	yeaD	a	yeaD	0.810721	0.453209
entC_v_wt	yeaE	a	yeaE	-0.333508	0.818859
entC_v_wt	mipA	a	mipA	0.803449	0.521268
entC_v_wt	yeaG	a	yeaG	-1.52167	0.202268
entC_v_wt	yeaH	a	yeaH	-1.85232	0.0177736
entC_v_wt	yeaI	a	yeaI	-0.866319	0.354869
entC_v_wt	yeaJ	a	yeaJ	-0.395905	0.723177
entC_v_wt	yeaK	a	yeaK	-0.149542	0.958012
entC_v_wt	yoaI	a	yoaI	-0.649173	0.438959
entC_v_wt	yeaL	a	yeaL	-0.191412	0.934432
entC_v_wt	yeaM	a	yeaM	-0.181671	0.93518
entC_v_wt	yeaN	a	yeaN	0.0792225	0.978183
entC_v_wt	yeaO	a	yeaO	-0.612929	0.64905
entC_v_wt	yoaF	a	yoaF	-0.0160326	0.999891
entC_v_wt	yeaP	a	yeaP	0.0866499	0.979118
entC_v_wt	yoaK	a	yoaK	0.712609	0.660248
entC_v_wt	yoaJ	a	yoaJ	-0.194662	0.958012
entC_v_wt	yeaQ	a	yeaQ	-0.358506	0.850657
entC_v_wt	yoaG	a	yoaG	-0.4143	0.930767
entC_v_wt	yeaR	a	yeaR	0.0116536	0.999891
entC_v_wt	leuE	a	leuE	-0.135612	0.958451
entC_v_wt	dmlR	a	dmlR	-0.163391	0.946292
entC_v_wt	dmlA	a	dmlA	-0.16886	0.934432
entC_v_wt	yeaV	a	yeaV	0.077924	0.978183
entC_v_wt	yeaW	a	yeaW	-0.176604	0.939403
entC_v_wt	yeaX	a	yeaX	-0.0830325	0.979003
entC_v_wt	rnd	a	rnd	0.086818	0.978183
entC_v_wt	fadD	a	fadD	-0.109083	0.976044
entC_v_wt	yeaY	a	yeaY	0.232771	0.934432
entC_v_wt	tsaB	a	tsaB	0.505766	0.803083
entC_v_wt	yoaA	a	yoaA	0.0715473	0.987941
entC_v_wt	yoaB	a	yoaB	0.690656	0.447444
entC_v_wt	yoaC	a	yoaC	-0.879309	0.168436
entC_v_wt	yoaH	a	yoaH	0.025735	0.995762
entC_v_wt	pabB	a	pabB	-0.0394767	0.987941
entC_v_wt	nudL	a	nudL	0.0833876	0.978183
entC_v_wt	sdaA	a	sdaA	-0.612592	0.622451
entC_v_wt	yoaD	a	yoaD	-0.613621	0.443933
entC_v_wt	yoaE	a	yoaE	-0.169805	0.942814
entC_v_wt	manX	a	manX	0.000493791	0.999891
entC_v_wt	manY	a	manY	-0.284695	0.932085
entC_v_wt	manZ	a	manZ	-0.269374	0.908944
entC_v_wt	yobD	a	yobD	0.602636	0.702781
entC_v_wt	mntP	a	mntP	-0.283382	0.879631
entC_v_wt	rlmA	a	rlmA	0.331849	0.857935
entC_v_wt	cspC	a	cspC	0.235434	0.933774
entC_v_wt	yobF	a	yobF	0.409797	0.849206
entC_v_wt	yebO	a	yebO	-0.578119	0.490081
entC_v_wt	mgrB	a	mgrB	0.297226	0.859667
entC_v_wt	yobH	a	yobH	0.215253	0.939403
entC_v_wt	kdgR	a	kdgR	0.130504	0.96593
entC_v_wt	yebQ	a	yebQ	0.2387	0.915976
entC_v_wt	htpX	a	htpX	0.424331	0.849788
entC_v_wt	prc	a	prc	0.227965	0.936044
entC_v_wt	proQ	a	proQ	0.136439	0.976044
entC_v_wt	msrC	a	msrC	-0.0817951	0.985706
entC_v_wt	yebS	a	yebS	-0.428799	0.702781
entC_v_wt	yebT	a	yebT	-0.083442	0.979118
entC_v_wt	rsmF	a	rsmF	-0.093866	0.978032
entC_v_wt	yebV	a	yebV	-0.781276	0.197953
entC_v_wt	yebW	a	yebW	-0.792875	0.245319
entC_v_wt	pphA	a	pphA	-0.916962	0.175249
entC_v_wt	ryeA	a	ryeA	-0.508689	0.666921
entC_v_wt	sdsR	a	sdsR	#NUM!	#NUM!
entC_v_wt	yebY	a	yebY	-0.086311	0.971349
entC_v_wt	yebZ	a	yebZ	0.340665	0.85384
entC_v_wt	yobA	a	yobA	0.0723788	0.978032
entC_v_wt	holE	a	holE	-0.00475005	0.999891
entC_v_wt	yobB	a	yobB	-0.559787	0.512082
entC_v_wt	exoX	a	exoX	-0.21273	0.934432
entC_v_wt	ptrB	a	ptrB	-0.598396	0.656013
entC_v_wt	yebE	a	yebE	-0.399334	0.691335
entC_v_wt	yebF	a	yebF	-0.217881	0.93518
entC_v_wt	yebG	a	yebG	0.259235	0.929601
entC_v_wt	purT	a	purT	1.19592	0.202268
entC_v_wt	eda	a	eda	0.0931121	0.978183
entC_v_wt	edd	a	edd	0.141357	0.967439
entC_v_wt	zwf	a	zwf	0.0613866	0.987941
entC_v_wt	yebK	a	yebK	-0.03499	0.988345
entC_v_wt	pykA	a	pykA	-0.371686	0.841805
entC_v_wt	lpxM	a	lpxM	-0.365315	0.778551
entC_v_wt	mepM	a	mepM	0.304445	0.899427
entC_v_wt	znuA	a	znuA	0.575251	0.719909
entC_v_wt	znuC	a	znuC	0.100363	0.976044
entC_v_wt	znuB	a	znuB	0.0703829	0.984266
entC_v_wt	ruvB	a	ruvB	-0.0910045	0.978183
entC_v_wt	ruvA	a	ruvA	-0.226208	0.930767
entC_v_wt	yobI	a	yobI	-0.70455	0.717667
entC_v_wt	yebB	a	yebB	-0.255443	0.864723
entC_v_wt	ruvC	a	ruvC	0.153994	0.958451
entC_v_wt	yebC	a	yebC	0.00796152	0.999891
entC_v_wt	nudB	a	nudB	0.267583	0.924655
entC_v_wt	aspS	a	aspS	0.111984	0.976415
entC_v_wt	yecD	a	yecD	-0.233016	0.87246
entC_v_wt	yecE	a	yecE	-0.079582	0.978183
entC_v_wt	yecN	a	yecN	-0.493774	0.702781
entC_v_wt	cmoA	a	cmoA	-0.410079	0.81683
entC_v_wt	cmoB	a	cmoB	-0.236362	0.933774
entC_v_wt	torZ	a	torZ	-0.158818	0.937829
entC_v_wt	torY	a	torY	-0.0806385	0.984554
entC_v_wt	cutC	a	cutC	0.526126	0.702781
entC_v_wt	yecM	a	yecM	-0.129995	0.966826
entC_v_wt	argS	a	argS	0.19484	0.948176
entC_v_wt	yecT	a	yecT	0.160051	0.958451
entC_v_wt	flhE	a	flhE	3.26559	1.9913e-08
entC_v_wt	flhA	a	flhA	4.32538	0
entC_v_wt	flhB	a	flhB	5.63395	0
entC_v_wt	cheZ	a	cheZ	4.09483	0
entC_v_wt	cheY	a	cheY	4.61108	0
entC_v_wt	cheB	a	cheB	5.17042	0
entC_v_wt	cheR	a	cheR	5.46468	0
entC_v_wt	tap	a	tap	6.11366	0
entC_v_wt	tar	a	tar	6.63984	0
entC_v_wt	cheW	a	cheW	5.27249	0
entC_v_wt	cheA	a	cheA	5.65164	0
entC_v_wt	motB	a	motB	5.53837	0
entC_v_wt	motA	a	motA	5.60809	0
entC_v_wt	flhC	a	flhC	1.78748	5.23656e-05
entC_v_wt	flhD	a	flhD	2.27359	1.28084e-06
entC_v_wt	uspC	a	uspC	-0.921574	0.0584864
entC_v_wt	otsA	a	otsA	-1.00677	0.250953
entC_v_wt	otsB	a	otsB	-0.99443	0.27645
entC_v_wt	araH	a	araH	-0.588099	0.588931
entC_v_wt	araG	a	araG	-0.254665	0.906092
entC_v_wt	araF	a	araF	0.102743	0.976044
entC_v_wt	ftnB	a	ftnB	-0.280895	0.881153
entC_v_wt	yecJ	a	yecJ	0.27179	0.875438
entC_v_wt	azuC	a	azuC	-0.692887	0.934126
entC_v_wt	yecR	a	yecR	5.28136	0
entC_v_wt	ftnA	a	ftnA	0.686794	0.363942
entC_v_wt	yecH	a	yecH	-0.524544	0.744674
entC_v_wt	tyrP	a	tyrP	0.305481	0.908289
entC_v_wt	yecA	a	yecA	-0.395537	0.818859
entC_v_wt	leuZ	a	leuZ	0.566384	0.886899
entC_v_wt	cysT	a	cysT	0.699865	0.760531
entC_v_wt	glyW	a	glyW	0.0640942	0.987941
entC_v_wt	pgsA	a	pgsA	0.110593	0.976044
entC_v_wt	uvrC	a	uvrC	-0.184705	0.937396
entC_v_wt	uvrY	a	uvrY	-0.248942	0.909922
entC_v_wt	yecF	a	yecF	0.231733	0.93518
entC_v_wt	sdiA	a	sdiA	-0.534283	0.641115
entC_v_wt	yecC	a	yecC	0.334938	0.845443
entC_v_wt	yecS	a	yecS	0.125752	0.958451
entC_v_wt	dcyD	a	dcyD	0.0472809	0.987941
entC_v_wt	fliY	a	fliY	0.813647	0.439261
entC_v_wt	fliZ	a	fliZ	5.41552	0
entC_v_wt	fliA	a	fliA	7.44965	0
entC_v_wt	fliC	a	fliC	5.64497	0
entC_v_wt	fliD	a	fliD	5.6944	0
entC_v_wt	fliS	a	fliS	5.30774	0
entC_v_wt	fliT	a	fliT	4.61869	0
entC_v_wt	amyA	a	amyA	-0.469847	0.816267
entC_v_wt	yedD	a	yedD	0.106871	0.970792
entC_v_wt	yedE	a	yedE	0.295095	0.895951
entC_v_wt	yedF	a	yedF	0.135347	0.958451
entC_v_wt	yedK	a	yedK	-0.847862	0.183594
entC_v_wt	yedL	a	yedL	0.211051	0.934432
entC_v_wt	yedN	a	yedN	0.316863	0.901066
entC_v_wt	intG	a	intG	2.08045	0.0226179
entC_v_wt	fliE	a	fliE	5.17263	0
entC_v_wt	fliF	a	fliF	6.43047	0
entC_v_wt	fliG	a	fliG	5.59735	0
entC_v_wt	fliH	a	fliH	5.12022	0
entC_v_wt	fliI	a	fliI	5.81399	0
entC_v_wt	fliJ	a	fliJ	5.42166	0
entC_v_wt	fliK	a	fliK	5.7494	0
entC_v_wt	fliL	a	fliL	6.37372	0
entC_v_wt	fliM	a	fliM	5.27346	0
entC_v_wt	fliN	a	fliN	6.44349	0
entC_v_wt	fliO	a	fliO	4.93644	0
entC_v_wt	fliP	a	fliP	3.94729	0
entC_v_wt	fliQ	a	fliQ	3.4856	0
entC_v_wt	fliR	a	fliR	2.36104	2.10089e-06
entC_v_wt	rcsA	a	rcsA	1.14481	0.160127
entC_v_wt	dsrB	a	dsrB	-0.378082	0.873218
entC_v_wt	yodD	a	yodD	-1.17859	0.24396
entC_v_wt	dsrA	a	dsrA	-1.12298	0.0843537
entC_v_wt	yedP	a	yedP	-1.18942	0.161187
entC_v_wt	yedQ	a	yedQ	-0.325826	0.850657
[truncated: 42,901 more rows]
