# Supplementary material for: Correction: Experimental evolution of diverse Escherichia coli metabolic mutants identifies genetic loci for convergent adaptation of growth rate
Source: PLoS Genet. 2018 May 29;14(5):e1007411. doi: 10.1371/journal.pgen.1007411 (PMC5973558; doi:10.1371/journal.pgen.1007411)
Supplement: S6 Table — (XLSX) [file pgen.1007411.s007.xlsx]

## Sheet: Legend
S6 Table: Analysis of the transcriptomic response to the ppk deletion and adaptive evolution
∆ppk parent vs. WT-Keio: Expression ratios between WT and the primary null strain (edgeR, ref. 93) for all genes. PANTHER (ref. 46) was used to calculate the enriched Gene Ontology terms
restored_to_WT: Genes for which expression levels are statistically restored to WT levels in the suppressor strains.
regulated_in_sup: Genes unaffected by primary deletion, and modulated in suppressor strains.
full dataset for Venn Analysis; formatted to render Venn diagrams using VennT; http://drpowell.github.io/vennt/
for Venn Analysis, export full table in the final tab as .csv
dpwnloaded python script from github link above can be run on the .csv file: python vennt.py gene-lists.csv > my-vennt.html
When considering Venn analysis: although it might appear inconsistent for genes to exist in the single sets of Fig 6B (WT vs. Primary Deletion only, WT vs. sup only or Primary Deletion vs sup only), genes may fall into these regions due to the statistical significance thresholds that define whether two expression values are different.

## Sheet: ∆ppk parent vs. WT-Keio
Expression ratios between WT and the primary null strain for all genes.
logFC = log fold change = log2(WT/null)
adj.P.Val = false discovery rate, see materials and methods.
Differentially regulated genes (with FDR <0.01) were sorted by GO Terms. Go Term Categories significantly enriched in the regulated gene set are shown on the right.
key	Gene Name	logFC	adj.P.Val			GO biological process complete	# in database	# hits in list	expected # of hits	Fold Enrichment	Direction of enrichment (+ or -)	P value
wt_v_ppk	thrL	0.0529988	0.999956			No GO categories were significantly enriched.
wt_v_ppk	thrA	0.606934	0.980727
wt_v_ppk	thrB	0.512673	0.980727
wt_v_ppk	thrC	0.416206	0.999956
wt_v_ppk	yaaX	-0.139225	0.999956
wt_v_ppk	yaaA	-0.232253	0.999956
wt_v_ppk	yaaJ	0.0271708	0.999956
wt_v_ppk	talB	-0.163869	0.999956
wt_v_ppk	mog	0.167518	0.999956
wt_v_ppk	satP	-0.189631	0.999956
wt_v_ppk	yaaW	0.0843002	0.999956
wt_v_ppk	yaaI	-0.0666332	0.999956
wt_v_ppk	dnaK	0.144431	0.999956
wt_v_ppk	dnaJ	0.0440825	0.999956
wt_v_ppk	insL1_1	-0.0324459	0.999956
wt_v_ppk	hokC	-9.66407	0.0234706
wt_v_ppk	mokC	0.430391	0.969857
wt_v_ppk	sokC	0.100743	0.999956
wt_v_ppk	nhaA	0.501846	0.950297
wt_v_ppk	nhaR	0.14732	0.999956
wt_v_ppk	insB1_1	-0.29302	0.999956
wt_v_ppk	insA_1	-1.06387	0.140042
wt_v_ppk	rpsT	-0.736426	0.950184
wt_v_ppk	yaaY	0.527553	0.894247
wt_v_ppk	ribF	0.124434	0.999956
wt_v_ppk	ileS	0.325475	0.999956
wt_v_ppk	lspA	-0.0805189	0.999956
wt_v_ppk	fkpB	0.272271	0.999956
wt_v_ppk	ispH	0.0462497	0.999956
wt_v_ppk	rihC	-0.320328	0.981896
wt_v_ppk	dapB	-0.185065	0.999956
wt_v_ppk	carA	-1.48702	0.723203
wt_v_ppk	carB	-1.62567	0.479696
wt_v_ppk	caiF	-0.577814	0.89403
wt_v_ppk	caiE	-0.316244	0.999747
wt_v_ppk	caiD	0.488849	0.907842
wt_v_ppk	caiC	-0.0823145	0.999956
wt_v_ppk	caiB	0.369855	0.990914
wt_v_ppk	caiA	0.0975521	0.999956
wt_v_ppk	caiT	0.0034738	0.999956
wt_v_ppk	fixA	-0.203709	0.999956
wt_v_ppk	fixB	0.0389979	0.999956
wt_v_ppk	fixC	0.462046	0.939145
wt_v_ppk	fixX	0.344084	0.999956
wt_v_ppk	yaaU	-0.112923	0.999956
wt_v_ppk	kefF	-0.131387	0.999956
wt_v_ppk	kefC	0.204183	0.999956
wt_v_ppk	folA	0.537848	0.939145
wt_v_ppk	apaH	-0.150542	0.999956
wt_v_ppk	apaG	0.283778	0.999956
wt_v_ppk	rsmA	-0.424525	0.990914
wt_v_ppk	pdxA	-0.418216	0.999747
wt_v_ppk	surA	-0.10926	0.999956
wt_v_ppk	lptD	0.0428683	0.999956
wt_v_ppk	djlA	-0.299581	0.999747
wt_v_ppk	yabP	0.421705	0.999956
wt_v_ppk	rluA	0.298008	0.999956
wt_v_ppk	rapA	0.605562	0.931756
wt_v_ppk	polB	0.00817292	0.999956
wt_v_ppk	araD	0.206001	0.999956
wt_v_ppk	araC	-0.0397841	0.999956
wt_v_ppk	yabI	0.134851	0.999956
wt_v_ppk	thiQ	-0.444503	0.981115
wt_v_ppk	thiP	-0.420336	0.981896
wt_v_ppk	thiB	-0.663422	0.894247
wt_v_ppk	sgrR	0.0360573	0.999956
wt_v_ppk	sgrS	0.408343	0.980727
wt_v_ppk	sgrT	#NUM!	#NUM!
wt_v_ppk	setA	-0.186441	0.999956
wt_v_ppk	leuD	0.965322	0.561785
wt_v_ppk	leuC	1.12073	0.620835
wt_v_ppk	leuB	1.00983	0.723203
wt_v_ppk	leuA	0.661763	0.980727
wt_v_ppk	leuL	-0.3155	0.999956
wt_v_ppk	leuO	0.186487	0.999956
wt_v_ppk	ilvI	-0.19258	0.999956
wt_v_ppk	ilvH	-0.464559	0.950297
wt_v_ppk	cra	-0.268042	0.999956
wt_v_ppk	mraZ	0.172354	0.999956
wt_v_ppk	rsmH	0.354164	0.999956
wt_v_ppk	ftsL	0.218478	0.999956
wt_v_ppk	ftsI	0.294502	0.999956
wt_v_ppk	murE	0.257107	0.999956
wt_v_ppk	murF	0.336432	0.999956
wt_v_ppk	mraY	0.104076	0.999956
wt_v_ppk	murD	0.220843	0.999956
wt_v_ppk	ftsW	-0.0221551	0.999956
wt_v_ppk	murG	0.0404488	0.999956
wt_v_ppk	murC	0.0324256	0.999956
wt_v_ppk	ddlB	0.227424	0.999956
wt_v_ppk	ftsQ	-0.101848	0.999956
wt_v_ppk	ftsA	-0.0793576	0.999956
wt_v_ppk	ftsZ	0.174767	0.999956
wt_v_ppk	lpxC	-0.0138742	0.999956
wt_v_ppk	secM	-0.280486	0.999956
wt_v_ppk	secA	-0.204206	0.999956
wt_v_ppk	mutT	-0.425774	0.939145
wt_v_ppk	yacG	-0.044703	0.999956
wt_v_ppk	zapD	0.0949349	0.999956
wt_v_ppk	coaE	-0.112011	0.999956
wt_v_ppk	guaC	-0.681172	0.894247
wt_v_ppk	hofC	0.0487508	0.999956
wt_v_ppk	hofB	0.0200982	0.999956
wt_v_ppk	ppdD	-0.0652276	0.999956
wt_v_ppk	nadC	-0.12495	0.999956
wt_v_ppk	ampD	-0.276473	0.999956
wt_v_ppk	ampE	0.153649	0.999956
wt_v_ppk	aroP	-0.0424056	0.999956
wt_v_ppk	pdhR	0.454331	0.990914
wt_v_ppk	aceE	-0.0629889	0.999956
wt_v_ppk	aceF	-0.259437	0.999956
wt_v_ppk	lpd	0.149962	0.999956
wt_v_ppk	yacH	0.256233	0.999956
wt_v_ppk	acnB	0.272869	0.999956
wt_v_ppk	yacL	0.0173367	0.999956
wt_v_ppk	speD	-0.657795	0.923763
wt_v_ppk	speE	-0.571373	0.975974
wt_v_ppk	yacC	-0.349343	0.999956
wt_v_ppk	cueO	-0.0681949	0.999956
wt_v_ppk	gcd	1.45144	0.231076
wt_v_ppk	hpt	0.0294209	0.999956
wt_v_ppk	can	0.198366	0.999956
wt_v_ppk	yadG	0.410996	0.990914
wt_v_ppk	yadH	0.409351	0.965353
wt_v_ppk	yadI	-0.465259	0.89403
wt_v_ppk	yadE	0.0417998	0.999956
wt_v_ppk	panD	-0.428551	0.990914
wt_v_ppk	yadD	-0.291829	0.990914
wt_v_ppk	panC	-0.253125	0.999956
wt_v_ppk	panB	-0.334109	0.999956
wt_v_ppk	yadC	-0.314499	0.999956
wt_v_ppk	yadK	-0.3061	0.990914
wt_v_ppk	yadL	-0.0516325	0.999956
wt_v_ppk	yadM	-0.462647	0.950045
wt_v_ppk	htrE	0.0655628	0.999956
wt_v_ppk	yadV	0.174062	0.999956
wt_v_ppk	yadN	-0.00115291	0.999956
wt_v_ppk	folK	-0.817845	0.79576
wt_v_ppk	pcnB	-0.354807	0.999956
wt_v_ppk	gluQ	0.157459	0.999956
wt_v_ppk	dksA	0.135235	0.999956
wt_v_ppk	sfsA	0.747198	0.79655
wt_v_ppk	ligT	-0.585972	0.908869
wt_v_ppk	hrpB	-0.332467	0.981896
wt_v_ppk	mrcB	-0.148371	0.999956
wt_v_ppk	fhuA	-0.413896	0.999956
wt_v_ppk	fhuC	-0.0863873	0.999956
wt_v_ppk	fhuD	-0.597965	0.907842
wt_v_ppk	fhuB	-0.290938	0.992297
wt_v_ppk	hemL	0.119541	0.999956
wt_v_ppk	clcA	0.49202	0.941095
wt_v_ppk	erpA	0.442851	0.939145
wt_v_ppk	yadS	0.0249246	0.999956
wt_v_ppk	btuF	-0.812853	0.818917
wt_v_ppk	mtn	-0.266524	0.999956
wt_v_ppk	dgt	0.12548	0.999956
wt_v_ppk	degP	-0.494377	0.980727
wt_v_ppk	cdaR	0.0393807	0.999956
wt_v_ppk	yaeH	0.375713	0.999956
wt_v_ppk	yaeI	-0.26651	0.999956
wt_v_ppk	dapD	-0.263865	0.999956
wt_v_ppk	glnD	0.29004	0.999956
wt_v_ppk	map	0.0449215	0.999956
wt_v_ppk	tff	-0.522928	0.980727
wt_v_ppk	rpsB	-0.588683	0.939145
wt_v_ppk	tsf	-0.167753	0.999956
wt_v_ppk	pyrH	-0.844114	0.701606
wt_v_ppk	frr	-0.167806	0.999956
wt_v_ppk	dxr	0.0181903	0.999956
wt_v_ppk	ispU	-0.413509	0.980727
wt_v_ppk	cdsA	-0.054255	0.999956
wt_v_ppk	rseP	-0.112829	0.999956
wt_v_ppk	bamA	-0.126628	0.999956
wt_v_ppk	skp	-0.0797166	0.999956
wt_v_ppk	lpxD	-0.26499	0.999956
wt_v_ppk	fabZ	0.0668822	0.999956
wt_v_ppk	lpxA	0.221353	0.999956
wt_v_ppk	lpxB	-0.321051	0.999956
wt_v_ppk	rnhB	-0.267112	0.999956
wt_v_ppk	dnaE	-0.155424	0.999956
wt_v_ppk	accA	-0.205829	0.999956
wt_v_ppk	ldcC	0.695442	0.849065
wt_v_ppk	yaeR	0.485764	0.962027
wt_v_ppk	tilS	-0.0423204	0.999956
wt_v_ppk	rof	0.53125	0.957417
wt_v_ppk	yaeP	0.331912	0.999956
wt_v_ppk	yaeQ	0.157207	0.999956
wt_v_ppk	arfB	0.0597658	0.999956
wt_v_ppk	nlpE	0.351475	0.990914
wt_v_ppk	yaeF	-0.209116	0.999956
wt_v_ppk	proS	-0.0659188	0.999956
wt_v_ppk	tsaA	-0.741256	0.894247
wt_v_ppk	rcsF	-0.640053	0.908609
wt_v_ppk	metQ	-0.53672	0.957417
wt_v_ppk	metI	-0.76251	0.89403
wt_v_ppk	metN	0.0558104	0.999956
wt_v_ppk	gmhB	-0.186756	0.999956
wt_v_ppk	rrsH	0.816201	0.990914
wt_v_ppk	ileV	-0.661123	0.908869
wt_v_ppk	alaV	-1.10508	0.990914
wt_v_ppk	rrlH	1.0899	0.980727
wt_v_ppk	rrfH	-1.38959	0.880483
wt_v_ppk	aspU	-0.814571	0.810411
wt_v_ppk	dkgB	-0.716019	0.719064
wt_v_ppk	yafC	0.106437	0.999956
wt_v_ppk	yafD	0.356074	0.999747
wt_v_ppk	yafE	0.30831	0.999956
wt_v_ppk	mltD	-0.694947	0.877467
wt_v_ppk	gloB	0.175401	0.999956
wt_v_ppk	yafS	0.147449	0.999956
wt_v_ppk	rnhA	-0.0903879	0.999956
wt_v_ppk	dnaQ	-0.0283249	0.999956
wt_v_ppk	aspV	-0.72078	0.89403
wt_v_ppk	yafT	-0.196459	0.999956
wt_v_ppk	ykfM	-0.580258	0.894554
wt_v_ppk	yafU	-0.0234122	0.999956
wt_v_ppk	yafF	0.241828	0.999956
wt_v_ppk	yafV	0.0673191	0.999956
wt_v_ppk	ivy	-0.0994508	0.999956
wt_v_ppk	fadE	0.475312	0.982047
wt_v_ppk	gmhA	-0.169549	0.999956
wt_v_ppk	yafJ	-0.00551475	0.999956
wt_v_ppk	yafK	-0.213321	0.999956
wt_v_ppk	yafQ	-0.250599	0.999956
wt_v_ppk	dinJ	0.288309	0.999956
wt_v_ppk	yafL	-0.00989355	0.999956
wt_v_ppk	rayT	-0.059697	0.999956
wt_v_ppk	lfhA	0.323358	0.981896
wt_v_ppk	lafU	-0.0446952	0.999956
wt_v_ppk	dinB	0.0354587	0.999956
wt_v_ppk	yafN	0.22966	0.999956
wt_v_ppk	yafO	0.326617	0.990914
wt_v_ppk	yafP	-0.0281504	0.999956
wt_v_ppk	ykfJ	-0.297094	0.999956
wt_v_ppk	prfH	0.19765	0.999956
wt_v_ppk	pepD	0.153297	0.999956
wt_v_ppk	gpt	-0.347762	0.999956
wt_v_ppk	frsA	0.0450415	0.999956
wt_v_ppk	crl	0.673052	0.811439
wt_v_ppk	phoE	0.422503	0.957417
wt_v_ppk	proB	-0.0292462	0.999956
wt_v_ppk	proA	0.265468	0.999956
wt_v_ppk	thrW	-0.0670099	0.999956
wt_v_ppk	ykfN	-0.154832	0.999956
wt_v_ppk	ykfI	1.14709	0.481313
wt_v_ppk	yafW	0.19408	0.999956
wt_v_ppk	ykfH	0.997087	0.673061
wt_v_ppk	ykfG	0.310844	0.998327
wt_v_ppk	yafX	-0.369717	0.966131
wt_v_ppk	ykfF	-0.360952	0.990914
wt_v_ppk	ykfB	0.385072	0.999956
wt_v_ppk	yafY	0.565572	0.894247
wt_v_ppk	ykfL	0.0264478	0.999956
wt_v_ppk	ykfK	-0.0753727	0.999956
wt_v_ppk	yafZ	-0.118486	0.999956
wt_v_ppk	ykfA	0.345302	0.980727
wt_v_ppk	perR	-0.0496293	0.999956
wt_v_ppk	insN	0.173801	0.999956
wt_v_ppk	insI1_1	-0.0526412	0.999956
wt_v_ppk	eyeA	-0.321902	0.999956
wt_v_ppk	ykfC	0.255559	0.999956
wt_v_ppk	insH1_1	-0.187869	0.999956
wt_v_ppk	mmuP	0.130441	0.999956
wt_v_ppk	mmuM	-0.0983245	0.999956
wt_v_ppk	afuC	0.378136	0.950297
wt_v_ppk	afuB	0.439476	0.990052
wt_v_ppk	insB1_2	0.854916	0.620835
wt_v_ppk	insA_2	0.589418	0.89403
wt_v_ppk	insI1_2	0.27413	0.999956
wt_v_ppk	insX	0.124609	0.999956
wt_v_ppk	yagB	0.186352	0.999956
wt_v_ppk	yagA	0.141718	0.999956
wt_v_ppk	yagE	-0.182876	0.999956
wt_v_ppk	yagF	-0.158648	0.999956
wt_v_ppk	yagG	0.666331	0.79576
wt_v_ppk	yagH	0.199209	0.999956
wt_v_ppk	yagI	-0.200874	0.999956
wt_v_ppk	argF	-0.442188	0.999747
wt_v_ppk	ykgS	0.236017	0.999956
wt_v_ppk	insB1_3	1.23851	0.130079
wt_v_ppk	insA_3	0.522398	0.908869
wt_v_ppk	yagJ	0.0125903	0.999956
wt_v_ppk	yagK	-0.11783	0.999956
wt_v_ppk	yagL	0.115664	0.999956
wt_v_ppk	yagM	-0.132469	0.999956
wt_v_ppk	yagN	-0.355638	0.997374
wt_v_ppk	intF	0.123768	0.999956
wt_v_ppk	ptwF	#NUM!	#NUM!
wt_v_ppk	yagP	0.484778	0.939145
wt_v_ppk	ykgT	0.531474	0.999956
wt_v_ppk	paoD	0.685716	0.790888
wt_v_ppk	paoC	0.613332	0.900744
wt_v_ppk	paoB	0.730812	0.818917
wt_v_ppk	paoA	0.586583	0.939145
wt_v_ppk	yagU	0.349592	0.999956
wt_v_ppk	ykgJ	0.0046813	0.999956
wt_v_ppk	ecpE	0.0736692	0.999956
wt_v_ppk	ecpD	-0.0211492	0.999956
wt_v_ppk	ecpC	0.10859	0.999956
wt_v_ppk	ecpB	-0.332466	0.990914
wt_v_ppk	ecpA	0.110642	0.999956
wt_v_ppk	ecpR	-0.0804219	0.999956
wt_v_ppk	ykgL	0.530992	0.995207
wt_v_ppk	ykgO	-0.269886	0.999956
wt_v_ppk	ykgM	0.135551	0.999956
wt_v_ppk	ykgR	1.2245	0.999956
wt_v_ppk	ykgP	-1.41975	0.980727
wt_v_ppk	eaeH	0.142508	0.999956
wt_v_ppk	insE1_1	-0.130917	0.999956
wt_v_ppk	insF1_1	-0.0160523	0.999956
wt_v_ppk	ykgA	0.0148353	0.999956
wt_v_ppk	ykgQ	-0.700213	0.999956
wt_v_ppk	rclC	-0.132213	0.999956
wt_v_ppk	rclB	-0.00797004	0.999956
wt_v_ppk	rclA	0.255351	0.999956
wt_v_ppk	rclR	0.13414	0.999956
wt_v_ppk	ykgE	-0.10827	0.999956
wt_v_ppk	ykgF	-0.00559565	0.999956
wt_v_ppk	ykgG	0.146829	0.999956
wt_v_ppk	ykgH	-0.61003	0.980727
wt_v_ppk	betA	0.418129	0.965133
wt_v_ppk	betB	0.57038	0.916249
wt_v_ppk	betI	0.650776	0.894247
wt_v_ppk	betT	0.589715	0.894247
wt_v_ppk	yahA	0.43486	0.980727
wt_v_ppk	yahB	0.121952	0.999956
wt_v_ppk	yahC	0.862396	0.866576
wt_v_ppk	yahD	0.380567	0.981896
wt_v_ppk	yahE	0.584204	0.908869
wt_v_ppk	yahF	0.0396945	0.999956
wt_v_ppk	yahG	0.0183149	0.999956
wt_v_ppk	yahI	0.34645	0.965353
wt_v_ppk	yahJ	0.0274854	0.999956
wt_v_ppk	yahK	0.394542	0.991752
wt_v_ppk	yahL	0.438603	0.999747
wt_v_ppk	yahM	0.484317	0.894247
wt_v_ppk	yahN	0.269893	0.999956
wt_v_ppk	yahO	0.471999	0.999956
wt_v_ppk	prpR	1.11122	0.356871
wt_v_ppk	prpB	0.605589	0.822056
wt_v_ppk	prpC	-0.0607167	0.999956
wt_v_ppk	prpD	0.233993	0.999956
wt_v_ppk	prpE	-0.376659	0.971921
wt_v_ppk	codB	-0.793535	0.790888
wt_v_ppk	codA	-0.803831	0.89403
wt_v_ppk	cynR	-0.248804	0.999956
wt_v_ppk	cynT	0.0272273	0.999956
wt_v_ppk	cynS	-0.13268	0.999956
wt_v_ppk	cynX	-0.140453	0.999956
wt_v_ppk	lacA	0.572616	0.89403
wt_v_ppk	lacY	0.14882	0.999956
wt_v_ppk	lacZ	-0.0775671	0.999956
wt_v_ppk	lacI	-0.151818	0.999956
wt_v_ppk	mhpR	1.11398	0.478392
wt_v_ppk	mhpA	0.390701	0.980727
wt_v_ppk	mhpB	0.635057	0.880483
wt_v_ppk	mhpC	0.198837	0.999956
wt_v_ppk	mhpD	0.449736	0.939145
wt_v_ppk	mhpF	0.556324	0.894247
wt_v_ppk	mhpE	0.470637	0.980727
wt_v_ppk	mhpT	0.373732	0.957417
wt_v_ppk	yaiL	0.339639	0.980727
wt_v_ppk	frmB	-0.0523798	0.999956
wt_v_ppk	frmA	0.41539	0.990914
wt_v_ppk	frmR	0.121076	0.999956
wt_v_ppk	yaiO	0.335792	0.991234
wt_v_ppk	yaiX	0.097987	0.999956
wt_v_ppk	insC1_1	0.164038	0.999956
wt_v_ppk	insD1_1	-0.211048	0.999956
wt_v_ppk	yaiP	0.553156	0.939145
wt_v_ppk	yaiS	-0.374086	0.999956
wt_v_ppk	tauA	-0.757341	0.980727
wt_v_ppk	tauB	-1.05779	0.89403
wt_v_ppk	tauC	-0.301484	0.999956
wt_v_ppk	tauD	-0.278742	0.999956
wt_v_ppk	hemB	0.16763	0.999956
wt_v_ppk	yaiT	0.123958	0.999956
wt_v_ppk	insF1_2	-0.148627	0.999956
wt_v_ppk	insE1_2	-0.0902591	0.999956
wt_v_ppk	yaiV	0.374173	0.999956
wt_v_ppk	ampH	-0.291784	0.999956
wt_v_ppk	sbmA	0.509607	0.946476
wt_v_ppk	yaiW	0.307339	0.990914
wt_v_ppk	yaiY	-0.0371349	0.999956
wt_v_ppk	yaiZ	-0.0225388	0.999956
wt_v_ppk	ddlA	-0.15957	0.999956
wt_v_ppk	iraP	0.01736	0.999956
wt_v_ppk	phoA	-0.413609	0.990914
wt_v_ppk	psiF	0.485946	0.968381
wt_v_ppk	yaiC	-0.0158211	0.999956
wt_v_ppk	proC	-0.305193	0.999956
wt_v_ppk	yaiI	-0.0103104	0.999956
wt_v_ppk	aroL	-0.485681	0.990914
wt_v_ppk	yaiA	0.633564	0.894247
wt_v_ppk	aroM	0.14108	0.999956
wt_v_ppk	yaiE	0.0220452	0.999956
wt_v_ppk	ykiA	0.265711	0.999956
wt_v_ppk	rdgC	-0.2151	0.999956
wt_v_ppk	mak	0.283751	0.991234
wt_v_ppk	araJ	-0.00644534	0.999956
wt_v_ppk	sbcC	-0.266412	0.999956
wt_v_ppk	sbcD	-0.159863	0.999956
wt_v_ppk	phoB	-0.0255942	0.999956
wt_v_ppk	phoR	0.0095569	0.999956
wt_v_ppk	brnQ	0.0749544	0.999956
wt_v_ppk	proY	-0.034202	0.999956
wt_v_ppk	malZ	0.00141681	0.999956
wt_v_ppk	acpH	-0.0375164	0.999956
wt_v_ppk	queA	-0.203455	0.999956
wt_v_ppk	tgt	-0.116272	0.999956
wt_v_ppk	yajC	-0.19736	0.999956
wt_v_ppk	secD	-0.0882026	0.999956
wt_v_ppk	secF	-0.363819	0.999956
wt_v_ppk	yajD	0.0302549	0.999956
wt_v_ppk	tsx	-0.421075	0.981896
wt_v_ppk	yajI	0.376457	0.990914
wt_v_ppk	nrdR	-0.102661	0.999956
wt_v_ppk	ribD	-0.246528	0.999956
wt_v_ppk	ribE	-0.242601	0.999956
wt_v_ppk	nusB	-0.466978	0.939145
wt_v_ppk	thiL	-0.509456	0.950297
wt_v_ppk	pgpA	0.282288	0.999956
wt_v_ppk	yajO	0.728598	0.89403
wt_v_ppk	dxs	-0.0925676	0.999956
wt_v_ppk	ispA	-0.127668	0.999956
wt_v_ppk	xseB	-0.692013	0.900744
wt_v_ppk	thiI	-0.0449418	0.999956
wt_v_ppk	yajL	0.367867	0.980727
wt_v_ppk	panE	0.251709	0.999956
wt_v_ppk	yajQ	-0.301358	0.999956
wt_v_ppk	yajR	-0.122773	0.999956
wt_v_ppk	cyoE	-0.386244	0.990914
wt_v_ppk	cyoD	-0.37813	0.990914
wt_v_ppk	cyoC	-0.565304	0.980727
wt_v_ppk	cyoB	-0.428838	0.999956
wt_v_ppk	cyoA	-0.162442	0.999956
wt_v_ppk	ampG	-0.456909	0.980727
wt_v_ppk	yajG	-0.52555	0.980727
wt_v_ppk	bolA	0.522657	0.981896
wt_v_ppk	tig	-0.475048	0.990914
wt_v_ppk	clpP	0.211339	0.999956
wt_v_ppk	clpX	0.396767	0.999956
wt_v_ppk	lon	0.424391	0.990914
wt_v_ppk	hupB	-0.41794	0.980727
wt_v_ppk	ppiD	-0.0400195	0.999956
wt_v_ppk	ybaV	-0.252572	0.999956
wt_v_ppk	fadM	0.589415	0.878189
wt_v_ppk	queC	0.177243	0.999956
wt_v_ppk	ybaE	-0.711112	0.807941
wt_v_ppk	cof	0.112032	0.999956
wt_v_ppk	ybaO	-0.314918	0.990914
wt_v_ppk	mdlA	-0.0205429	0.999956
wt_v_ppk	mdlB	-0.0283291	0.999956
wt_v_ppk	glnK	0.111528	0.999956
wt_v_ppk	amtB	0.0907486	0.999956
wt_v_ppk	tesB	0.276759	0.999956
wt_v_ppk	ybaY	0.933954	0.790888
wt_v_ppk	ybaZ	-0.0125963	0.999956
wt_v_ppk	ffs	-1.17118	0.723203
wt_v_ppk	ybaA	0.19422	0.999956
wt_v_ppk	ylaB	0.133326	0.999956
wt_v_ppk	ylaC	0.136067	0.999956
wt_v_ppk	maa	0.446976	0.999747
wt_v_ppk	hha	0.542766	0.939145
wt_v_ppk	tomB	0.956732	0.620835
wt_v_ppk	acrB	0.175264	0.999956
wt_v_ppk	acrA	0.221014	0.999956
wt_v_ppk	acrR	0.110405	0.999956
wt_v_ppk	mscK	-0.232112	0.999956
wt_v_ppk	ybaM	-0.316076	0.990914
wt_v_ppk	priC	0.168801	0.999956
wt_v_ppk	ybaN	0.0572175	0.999956
wt_v_ppk	apt	-0.0473083	0.999956
wt_v_ppk	dnaX	-0.0647438	0.999956
wt_v_ppk	ybaB	-0.555745	0.950331
wt_v_ppk	recR	-0.355668	0.999956
wt_v_ppk	htpG	-0.204708	0.999956
wt_v_ppk	adk	-0.276128	0.999956
wt_v_ppk	hemH	0.218872	0.999956
wt_v_ppk	aes	0.34106	0.980727
wt_v_ppk	gsk	0.0167844	0.999956
wt_v_ppk	ybaL	0.246433	0.999956
wt_v_ppk	fsr	0.0608215	0.999956
wt_v_ppk	ushA	0.397108	0.995949
wt_v_ppk	ybaK	0.138554	0.999956
wt_v_ppk	chiX	0.237523	0.999956
wt_v_ppk	ybaP	-0.224877	0.999956
wt_v_ppk	ybaQ	-0.257818	0.999956
wt_v_ppk	copA	0.0689241	0.999956
wt_v_ppk	glsA	0.0732952	0.999956
wt_v_ppk	ybaT	0.502417	0.939145
wt_v_ppk	cueR	0.496042	0.950297
wt_v_ppk	ybbJ	0.252786	0.999956
wt_v_ppk	qmcA	0.421448	0.990914
wt_v_ppk	fetA	0.0520581	0.999956
wt_v_ppk	fetB	0.26121	0.999956
wt_v_ppk	ybbN	-0.0376558	0.999956
wt_v_ppk	ybbO	0.26054	0.999956
wt_v_ppk	tesA	0.00393742	0.999956
wt_v_ppk	ybbA	-0.072522	0.999956
wt_v_ppk	ybbP	0.205982	0.999956
wt_v_ppk	rhsD	0.317471	0.999956
wt_v_ppk	ybbC	-0.331163	0.999956
wt_v_ppk	rhsH	-0.138497	0.999956
wt_v_ppk	ybbD	-0.0311246	0.999956
wt_v_ppk	ylbI	-1.00852	0.999956
wt_v_ppk	ylbG	-0.0331909	0.999956
wt_v_ppk	mnmH	-0.235579	0.999956
wt_v_ppk	allS	-0.052366	0.999956
wt_v_ppk	allA	-0.558102	0.790888
wt_v_ppk	allR	0.114355	0.999956
wt_v_ppk	gcl	0.261926	0.999956
wt_v_ppk	hyi	0.670967	0.719064
wt_v_ppk	glxR	-0.687407	0.828838
wt_v_ppk	ybbW	0.0599826	0.999956
wt_v_ppk	allB	0.680867	0.807941
wt_v_ppk	ybbY	0.682996	0.775483
wt_v_ppk	glxK	0.568243	0.880483
wt_v_ppk	allE	0.617816	0.894247
wt_v_ppk	allC	0.333018	0.999956
wt_v_ppk	allD	0.133919	0.999956
wt_v_ppk	fdrA	0.266354	0.999956
wt_v_ppk	ylbE	0.184059	0.999956
wt_v_ppk	ylbF	-0.108724	0.999956
wt_v_ppk	ybcF	0.213629	0.999956
wt_v_ppk	purK	-0.404804	0.999956
wt_v_ppk	purE	-0.594645	0.999956
wt_v_ppk	lpxH	-0.676584	0.909243
wt_v_ppk	ppiB	-0.148185	0.999956
wt_v_ppk	cysS	0.140951	0.999956
wt_v_ppk	ybcI	0.254715	0.999956
wt_v_ppk	ybcJ	0.0711727	0.999956
wt_v_ppk	folD	-0.152426	0.999956
wt_v_ppk	sfmA	0.0254404	0.999956
wt_v_ppk	sfmC	0.588402	0.980727
wt_v_ppk	sfmD	0.347565	0.980727
wt_v_ppk	sfmH	0.262504	0.999956
wt_v_ppk	sfmF	0.798427	0.894247
wt_v_ppk	sfmZ	-0.158951	0.999956
wt_v_ppk	argU	-0.357722	0.999956
wt_v_ppk	intD	0.125541	0.999956
wt_v_ppk	xisD	-0.139922	0.999956
wt_v_ppk	exoD	-0.623329	0.790888
wt_v_ppk	peaD	0.192254	0.999956
wt_v_ppk	renD	-0.0833046	0.999956
wt_v_ppk	insE1_3	-0.0582387	0.999956
wt_v_ppk	insF1_3	-0.0970049	0.999956
wt_v_ppk	emrE	-0.549157	0.90457
wt_v_ppk	ybcK	0.115389	0.999956
wt_v_ppk	ybcL	-0.0633652	0.999956
wt_v_ppk	ybcM	-0.043035	0.999956
wt_v_ppk	ylcH	0.598005	0.961095
wt_v_ppk	ybcN	0.603246	0.980727
wt_v_ppk	ninE	0.588445	0.998327
wt_v_ppk	ybcO	0.356911	0.999956
wt_v_ppk	rusA	0.35361	0.999956
wt_v_ppk	ylcG	0.476314	0.999956
wt_v_ppk	quuD	-0.202172	0.999956
wt_v_ppk	nmpC	-1.20654	0.551385
wt_v_ppk	insH1_2	-0.187683	0.999956
wt_v_ppk	essD	-0.0769758	0.999956
wt_v_ppk	rrrD	0.176557	0.999956
wt_v_ppk	rzpD	0.267675	0.999956
wt_v_ppk	rzoD	2.5423	0.999956
wt_v_ppk	borD	-1.60748	0.437905
wt_v_ppk	ybcV	-0.987363	0.673061
wt_v_ppk	ybcW	-0.709253	0.89403
wt_v_ppk	ylcI	-1.60495	0.172425
wt_v_ppk	nohD	0.039174	0.999956
wt_v_ppk	aaaD	0.724673	0.723203
wt_v_ppk	tfaD	0.141058	0.999956
wt_v_ppk	ybcY	0.226702	0.999956
wt_v_ppk	tfaX	-1.31711	0.790888
wt_v_ppk	appY	-0.582304	0.894247
wt_v_ppk	ompT	-0.813979	0.908869
wt_v_ppk	pauD	#NUM!	#NUM!
wt_v_ppk	envY	-0.137669	0.999956
wt_v_ppk	ybcH	-0.00571217	0.999956
wt_v_ppk	nfrA	0.0766072	0.999956
wt_v_ppk	nfrB	0.24022	0.999956
wt_v_ppk	cusS	-0.144369	0.999956
wt_v_ppk	cusR	-0.17336	0.999956
wt_v_ppk	cusC	-0.855838	0.981896
wt_v_ppk	cusF	0.382951	0.999956
wt_v_ppk	cusB	0.260467	0.999956
wt_v_ppk	cusA	0.40333	0.990914
wt_v_ppk	pheP	0.0196404	0.999956
wt_v_ppk	ybdG	-0.152606	0.999956
wt_v_ppk	nfsB	-0.577472	0.941095
wt_v_ppk	ybdF	0.107094	0.999956
wt_v_ppk	ybdJ	0.567696	0.880617
wt_v_ppk	ybdK	0.980601	0.775483
wt_v_ppk	sokE	0.609912	0.980727
wt_v_ppk	hokE	0.246154	0.999956
wt_v_ppk	insL1_2	-0.068695	0.999956
wt_v_ppk	entD	-1.02887	0.89403
wt_v_ppk	fepA	-0.662175	0.980727
wt_v_ppk	fes	-0.354389	0.999956
wt_v_ppk	ybdZ	-0.461611	0.980727
wt_v_ppk	entF	-0.389542	0.999956
wt_v_ppk	fepE	-0.766002	0.790888
wt_v_ppk	fepC	-0.41538	0.990914
wt_v_ppk	fepG	-0.43493	0.990914
wt_v_ppk	fepD	-0.059905	0.999956
wt_v_ppk	entS	-0.339047	0.999956
wt_v_ppk	fepB	-0.179953	0.999956
wt_v_ppk	entC	-0.895891	0.790888
wt_v_ppk	entE	-1.24412	0.790888
wt_v_ppk	entB	-1.24138	0.673061
wt_v_ppk	entA	-1.36109	0.561785
wt_v_ppk	entH	-1.39288	0.423914
wt_v_ppk	cstA	-0.223881	0.999956
wt_v_ppk	ybdD	0.17295	0.999956
wt_v_ppk	ybdH	0.0338662	0.999956
wt_v_ppk	ybdL	0.237653	0.999956
wt_v_ppk	ybdM	0.337858	0.999747
wt_v_ppk	ybdN	0.437696	0.939145
wt_v_ppk	ybdO	-0.124365	0.999956
wt_v_ppk	dsbG	0.116945	0.999956
wt_v_ppk	ahpC	-0.0962494	0.999956
wt_v_ppk	ahpF	0.281249	0.999956
wt_v_ppk	uspG	0.449555	0.999956
wt_v_ppk	ybdR	0.439771	0.965335
wt_v_ppk	rnk	-0.345281	0.990914
wt_v_ppk	rna	-0.13931	0.999956
wt_v_ppk	citT	0.0858448	0.999956
wt_v_ppk	citG	0.0165505	0.999956
wt_v_ppk	citX	0.784143	0.980727
wt_v_ppk	citF	0.146943	0.999956
wt_v_ppk	citE	0.444332	0.980727
wt_v_ppk	citD	0.912939	0.999956
wt_v_ppk	citC	-0.650876	0.790888
wt_v_ppk	citA	-0.117353	0.999956
wt_v_ppk	citB	0.222568	0.999956
wt_v_ppk	dcuC	-1.20646	0.718782
wt_v_ppk	pagP	-0.734025	0.719064
wt_v_ppk	cspE	-0.681022	0.908869
wt_v_ppk	flc	0.190813	0.999956
wt_v_ppk	ybeM	0.554983	0.89403
wt_v_ppk	tatE	-0.627915	0.89403
wt_v_ppk	lipA	0.409371	0.990914
wt_v_ppk	ybeF	0.198413	0.999956
wt_v_ppk	lipB	-0.534132	0.957417
wt_v_ppk	ybeD	-0.0436926	0.999956
wt_v_ppk	dacA	-0.446657	0.990914
wt_v_ppk	rlpA	-0.157077	0.999956
wt_v_ppk	mrdB	-0.330746	0.990914
wt_v_ppk	mrdA	-0.260128	0.999956
wt_v_ppk	rlmH	-0.00761229	0.999956
wt_v_ppk	rsfS	0.0196768	0.999956
wt_v_ppk	cobC	0.0787077	0.999956
wt_v_ppk	nadD	-0.208153	0.999956
wt_v_ppk	holA	-0.317231	0.999956
wt_v_ppk	lptE	-0.0822948	0.999956
wt_v_ppk	leuS	0.084837	0.999956
wt_v_ppk	ybeL	0.80731	0.89403
wt_v_ppk	ybeQ	0.0375912	0.999956
wt_v_ppk	ybeR	0.127214	0.999956
wt_v_ppk	djlB	-0.0413585	0.999956
wt_v_ppk	ybeT	-0.025742	0.999956
wt_v_ppk	ybeU	0.11406	0.999956
wt_v_ppk	djlC	-0.141376	0.999956
wt_v_ppk	hscC	-0.153521	0.999956
wt_v_ppk	rihA	-0.913419	0.747531
wt_v_ppk	gltL	-0.0497622	0.999956
wt_v_ppk	gltK	0.0289922	0.999956
wt_v_ppk	gltJ	-0.065359	0.999956
wt_v_ppk	gltI	0.214367	0.999956
wt_v_ppk	insH1_3	-0.206887	0.999956
wt_v_ppk	lnt	0.0131202	0.999956
wt_v_ppk	ybeX	0.00866663	0.999956
wt_v_ppk	ybeY	0.460679	0.980727
wt_v_ppk	ybeZ	0.234316	0.999956
wt_v_ppk	miaB	0.0595529	0.999956
wt_v_ppk	ubiF	0.192938	0.999956
wt_v_ppk	glnX	-0.679517	0.790888
wt_v_ppk	glnV	-0.598281	0.818917
wt_v_ppk	metU	-0.502418	0.980727
wt_v_ppk	glnW	-0.606615	0.92869
wt_v_ppk	glnU	-0.556503	0.951609
wt_v_ppk	leuW	-0.322181	0.999747
wt_v_ppk	metT	-0.582708	0.939145
wt_v_ppk	asnB	0.113886	0.999956
wt_v_ppk	umpH	0.0914163	0.999956
wt_v_ppk	nagC	0.256603	0.999956
wt_v_ppk	nagA	0.523913	0.950045
wt_v_ppk	nagB	0.34381	0.998327
wt_v_ppk	nagE	0.266099	0.999956
wt_v_ppk	glnS	-0.189608	0.999956
wt_v_ppk	chiP	-0.12591	0.999956
wt_v_ppk	chiQ	-0.146782	0.999956
wt_v_ppk	fur	-0.0520978	0.999956
wt_v_ppk	uof	-0.177825	0.999956
wt_v_ppk	fldA	-0.209148	0.999956
wt_v_ppk	ybfE	-0.294854	0.999956
wt_v_ppk	ybfF	0.0115959	0.999956
wt_v_ppk	seqA	0.148903	0.999956
wt_v_ppk	pgm	0.320609	0.999956
wt_v_ppk	ybfP	-0.421341	0.990914
wt_v_ppk	ybfG	0.156048	0.999956
wt_v_ppk	ybfI	1.12952	0.990914
wt_v_ppk	potE	0.450518	0.939145
wt_v_ppk	speF	-0.0513711	0.999956
wt_v_ppk	ybfK	3.64908	0.939145
wt_v_ppk	kdpE	0.0524303	0.999956
wt_v_ppk	kdpD	0.0420167	0.999956
wt_v_ppk	kdpC	-0.00436199	0.999956
wt_v_ppk	kdpB	0.25333	0.999956
wt_v_ppk	kdpA	0.00420883	0.999956
wt_v_ppk	kdpF	-0.149216	0.999956
wt_v_ppk	ybfA	-0.908289	0.701606
wt_v_ppk	rhsC	-0.366	0.990914
wt_v_ppk	ybfB	0.27813	0.999956
wt_v_ppk	rhsO	-0.187171	0.999956
wt_v_ppk	ybfC	0.157042	0.999956
wt_v_ppk	ybfQ	0.115893	0.999956
wt_v_ppk	ybfL	0.344423	0.999956
wt_v_ppk	ybfD	0.240661	0.999956
wt_v_ppk	ybgA	0.417756	0.990914
wt_v_ppk	phr	0.291526	0.999956
wt_v_ppk	dtpD	-0.124144	0.999956
wt_v_ppk	ybgI	0.105974	0.999956
wt_v_ppk	ybgJ	0.103825	0.999956
wt_v_ppk	ybgK	0.137701	0.999956
wt_v_ppk	ybgL	-0.0948212	0.999956
wt_v_ppk	nei	-0.149089	0.999956
wt_v_ppk	abrB	-0.0316536	0.999956
wt_v_ppk	ybgO	0.465	0.990914
wt_v_ppk	ybgP	0.0687832	0.999956
wt_v_ppk	ybgQ	-0.00886301	0.999956
wt_v_ppk	ybgD	0.127049	0.999956
wt_v_ppk	gltA	0.700867	0.94348
wt_v_ppk	sdhC	0.480746	0.999956
wt_v_ppk	sdhD	0.329882	0.999956
wt_v_ppk	sdhA	0.182614	0.999956
wt_v_ppk	sdhB	-0.118191	0.999956
wt_v_ppk	sucA	-0.597064	0.981896
wt_v_ppk	sucB	-0.617159	0.950045
wt_v_ppk	sucC	-0.460084	0.990914
wt_v_ppk	sucD	-0.31793	0.999956
wt_v_ppk	mngR	-0.0149896	0.999956
wt_v_ppk	mngA	0.263488	0.999956
wt_v_ppk	mngB	-0.0942117	0.999956
wt_v_ppk	cydA	-0.809124	0.878732
wt_v_ppk	cydB	-0.221465	0.999956
wt_v_ppk	cydX	0.00997709	0.999956
wt_v_ppk	ybgE	-0.167547	0.999956
wt_v_ppk	ybgC	-0.114064	0.999956
wt_v_ppk	tolQ	-0.154429	0.999956
wt_v_ppk	tolR	0.0503578	0.999956
wt_v_ppk	tolA	-0.383719	0.980727
wt_v_ppk	tolB	-0.0231945	0.999956
wt_v_ppk	pal	-0.489048	0.957417
wt_v_ppk	ybgF	-0.522087	0.980727
wt_v_ppk	lysT	-0.28593	0.999956
wt_v_ppk	valT	-0.307774	0.999956
wt_v_ppk	lysW	-0.347149	0.999956
wt_v_ppk	valZ	-0.130147	0.999956
wt_v_ppk	lysY	-0.231463	0.999956
wt_v_ppk	lysZ	-0.192547	0.999956
wt_v_ppk	lysQ	-0.280822	0.999956
wt_v_ppk	nadA	-0.321118	0.990914
wt_v_ppk	pnuC	0.502038	0.980727
wt_v_ppk	zitB	0.44746	0.990914
wt_v_ppk	ybgS	0.781333	0.939145
wt_v_ppk	aroG	0.243885	0.999956
wt_v_ppk	gpmA	0.160337	0.999956
wt_v_ppk	galM	-0.0174217	0.999956
wt_v_ppk	galK	0.0400045	0.999956
wt_v_ppk	galT	-0.0561072	0.999956
wt_v_ppk	galE	-0.209103	0.999956
wt_v_ppk	modF	-0.135757	0.999956
wt_v_ppk	modE	0.0570379	0.999956
wt_v_ppk	acrZ	-0.108372	0.999956
wt_v_ppk	modA	-0.123214	0.999956
wt_v_ppk	modB	0.0146161	0.999956
wt_v_ppk	modC	0.121016	0.999956
wt_v_ppk	ybhA	-0.0565464	0.999956
wt_v_ppk	pgl	0.633742	0.908869
wt_v_ppk	ybhD	0.565078	0.878189
wt_v_ppk	ybhH	-0.249176	0.999956
wt_v_ppk	ybhI	-0.292901	0.999956
wt_v_ppk	ybhJ	-0.196974	0.999956
wt_v_ppk	ybhC	-0.29719	0.999956
wt_v_ppk	ybhB	0.0336869	0.999956
wt_v_ppk	bioA	-0.393702	0.990914
wt_v_ppk	bioB	-0.236188	0.999956
wt_v_ppk	bioF	-0.226149	0.999956
wt_v_ppk	bioC	-0.245846	0.999956
wt_v_ppk	bioD	-0.233455	0.999956
wt_v_ppk	uvrB	0.481765	0.957417
wt_v_ppk	ybhK	0.167508	0.999956
wt_v_ppk	moaA	-0.000426172	0.999956
wt_v_ppk	moaB	0.297248	0.999956
wt_v_ppk	moaC	0.220568	0.999956
wt_v_ppk	moaD	0.548334	0.939145
wt_v_ppk	moaE	-0.00264056	0.999956
wt_v_ppk	ybhL	0.661881	0.939145
wt_v_ppk	ybhM	0.430763	0.980727
wt_v_ppk	ybhN	0.850643	0.649864
wt_v_ppk	clsB	0.917174	0.818917
wt_v_ppk	ybhP	0.565137	0.939145
wt_v_ppk	ybhQ	-0.661816	0.810519
wt_v_ppk	ybhR	0.139162	0.999956
wt_v_ppk	ybhS	0.374126	0.980727
wt_v_ppk	ybhF	0.254029	0.999956
wt_v_ppk	ybhG	0.525338	0.894247
wt_v_ppk	ybiH	0.547364	0.846996
wt_v_ppk	rhlE	0.211965	0.999956
wt_v_ppk	ybiA	-0.373693	0.980727
wt_v_ppk	dinG	0.0453324	0.999956
wt_v_ppk	ybiB	0.481035	0.990914
wt_v_ppk	ybiC	0.575578	0.939145
wt_v_ppk	ybiJ	0.162887	0.999956
wt_v_ppk	ybiI	-0.281443	0.999956
wt_v_ppk	ybiX	-1.22943	0.807941
wt_v_ppk	fiu	-0.664292	0.999956
wt_v_ppk	mcbA	0.657816	0.894247
wt_v_ppk	rlmF	0.25574	0.999956
wt_v_ppk	ybiO	0.329815	0.998327
wt_v_ppk	glnQ	-0.6953	0.923763
wt_v_ppk	glnP	-0.436349	0.980727
wt_v_ppk	glnH	0.196416	0.999956
wt_v_ppk	dps	1.05462	0.790888
wt_v_ppk	rhtA	0.273447	0.999956
wt_v_ppk	ompX	0.415204	0.999956
wt_v_ppk	ybiP	0.332356	0.990914
wt_v_ppk	mntS	0.924737	0.586046
wt_v_ppk	mntR	0.0886326	0.999956
wt_v_ppk	ybiR	0.0485704	0.999956
wt_v_ppk	ldtB	0.0818706	0.999956
wt_v_ppk	ybiT	-0.100142	0.999956
wt_v_ppk	ybiU	0.229155	0.999956
wt_v_ppk	ybiV	0.425721	0.990914
wt_v_ppk	ybiW	0.156999	0.999956
wt_v_ppk	ybiY	-0.352975	0.957417
wt_v_ppk	fsaA	-0.0408899	0.999956
wt_v_ppk	moeB	0.178501	0.999956
wt_v_ppk	moeA	0.0551248	0.999956
wt_v_ppk	iaaA	-0.573551	0.965335
wt_v_ppk	gsiA	-0.40579	0.999956
wt_v_ppk	gsiB	-0.501895	0.990914
wt_v_ppk	gsiC	-0.226261	0.999956
wt_v_ppk	gsiD	-0.36709	0.991234
wt_v_ppk	yliE	-1.47669	0.481313
wt_v_ppk	yliF	-0.258063	0.999956
wt_v_ppk	rimO	-0.0319893	0.999956
wt_v_ppk	bssR	-0.46833	0.999956
wt_v_ppk	yliI	0.285059	0.990914
wt_v_ppk	gstB	0.339032	0.999747
wt_v_ppk	dacC	0.816598	0.790888
wt_v_ppk	deoR	-0.0299235	0.999956
wt_v_ppk	ybjG	0.252892	0.999956
wt_v_ppk	mdfA	0.647788	0.807941
wt_v_ppk	ybjH	-0.185945	0.999956
wt_v_ppk	ybjI	0.20546	0.999956
wt_v_ppk	ybjJ	-0.201877	0.999956
wt_v_ppk	rcdA	-0.305814	0.982047
wt_v_ppk	rybB	-0.0442651	0.999956
wt_v_ppk	ybjL	0.163209	0.999956
wt_v_ppk	ybjM	-1.1297	0.240528
wt_v_ppk	grxA	0.130983	0.999956
wt_v_ppk	ybjC	0.0239962	0.999956
wt_v_ppk	nfsA	0.145748	0.999956
wt_v_ppk	rimK	-0.282328	0.999956
wt_v_ppk	ybjN	-0.737763	0.683909
wt_v_ppk	potF	0.508661	0.962027
wt_v_ppk	potG	0.656141	0.939145
wt_v_ppk	potH	0.00207034	0.999956
wt_v_ppk	potI	-0.0303244	0.999956
wt_v_ppk	ybjO	-0.179642	0.999956
wt_v_ppk	rlmC	-0.589119	0.951609
wt_v_ppk	artJ	-1.04018	0.818917
wt_v_ppk	artM	-0.275851	0.999956
wt_v_ppk	artQ	-0.183061	0.999956
wt_v_ppk	artI	-0.00739699	0.999956
wt_v_ppk	artP	-0.132646	0.999956
wt_v_ppk	ybjP	0.538265	0.939145
wt_v_ppk	ybjQ	0.965737	0.652276
wt_v_ppk	amiD	0.464773	0.980727
wt_v_ppk	ybjS	0.00372381	0.999956
wt_v_ppk	ybjT	-0.512777	0.962027
wt_v_ppk	ltaE	-0.0506552	0.999956
wt_v_ppk	poxB	0.868898	0.790888
wt_v_ppk	hcr	-0.575778	0.822056
wt_v_ppk	hcp	-0.231292	0.999956
wt_v_ppk	ybjE	-0.171829	0.999956
wt_v_ppk	aqpZ	-0.0002751	0.999956
wt_v_ppk	ybjD	0.0778116	0.999956
wt_v_ppk	ybjX	0.149405	0.999956
wt_v_ppk	macA	0.457143	0.965335
wt_v_ppk	macB	0.0473049	0.999956
wt_v_ppk	cspD	0.240594	0.999956
wt_v_ppk	clpS	0.684053	0.939145
wt_v_ppk	clpA	0.989121	0.859934
wt_v_ppk	serW	0.911533	0.999956
wt_v_ppk	infA	-0.578154	0.941095
wt_v_ppk	aat	-0.350944	0.999747
wt_v_ppk	cydC	-0.673157	0.89403
wt_v_ppk	cydD	-0.586891	0.89403
wt_v_ppk	trxB	-0.108587	0.999956
wt_v_ppk	lrp	-0.230525	0.999956
wt_v_ppk	ftsK	-0.13805	0.999956
wt_v_ppk	lolA	-0.110246	0.999956
wt_v_ppk	rarA	0.00915348	0.999956
wt_v_ppk	serS	0.18566	0.999956
wt_v_ppk	dmsA	-0.48665	0.980727
wt_v_ppk	dmsB	-0.129779	0.999956
wt_v_ppk	dmsC	-0.115899	0.999956
wt_v_ppk	ycaC	-0.178053	0.999956
wt_v_ppk	ycaD	0.188513	0.999956
wt_v_ppk	ycaM	0.242424	0.999956
wt_v_ppk	ycaN	0.088118	0.999956
wt_v_ppk	ycaK	-0.918929	0.719064
wt_v_ppk	pflA	-0.292662	0.999956
wt_v_ppk	pflB	-0.472437	0.990914
wt_v_ppk	focA	-0.808599	0.89403
wt_v_ppk	ycaO	-0.420026	0.999956
wt_v_ppk	ycaP	0.250918	0.999956
wt_v_ppk	serC	-0.0383469	0.999956
wt_v_ppk	aroA	-0.0622158	0.999956
wt_v_ppk	ycaL	-0.0640772	0.999956
wt_v_ppk	cmk	-0.490474	0.965335
wt_v_ppk	rpsA	-0.412689	0.999956
wt_v_ppk	ihfB	0.465425	0.990914
wt_v_ppk	ycaI	-0.050491	0.999956
wt_v_ppk	msbA	0.0674558	0.999956
wt_v_ppk	lpxK	-0.265	0.999956
wt_v_ppk	ycaQ	-0.110032	0.999956
wt_v_ppk	ycaR	-0.311929	0.990914
wt_v_ppk	kdsB	0.0881376	0.999956
wt_v_ppk	ycbJ	-0.172304	0.999956
wt_v_ppk	ycbC	-0.0574095	0.999956
wt_v_ppk	smtA	-0.112096	0.999956
wt_v_ppk	mukF	0.0385765	0.999956
wt_v_ppk	mukE	-0.0721533	0.999956
wt_v_ppk	mukB	-0.133891	0.999956
wt_v_ppk	ldtD	0.5432	0.980727
wt_v_ppk	ycbK	-0.0673586	0.999956
wt_v_ppk	ycbL	-0.113445	0.999956
wt_v_ppk	aspC	-0.332997	0.999956
wt_v_ppk	ompF	-1.31511	0.750324
wt_v_ppk	asnS	-0.097364	0.999956
wt_v_ppk	pncB	-0.465216	0.969857
wt_v_ppk	pepN	0.324506	0.999956
wt_v_ppk	ssuB	-0.0419888	0.999956
wt_v_ppk	ssuC	0.0124859	0.999956
wt_v_ppk	ssuD	-0.563133	0.980727
wt_v_ppk	ssuA	-0.648861	0.939145
wt_v_ppk	ssuE	-0.238495	0.999956
wt_v_ppk	elfA	0.507463	0.990914
wt_v_ppk	elfD	0.366994	0.999956
wt_v_ppk	elfC	0.111854	0.999956
wt_v_ppk	elfG	0.23274	0.999956
wt_v_ppk	ycbU	0.0644652	0.999956
wt_v_ppk	ycbV	0.422941	0.957417
wt_v_ppk	ycbF	-0.549773	0.79576
wt_v_ppk	pyrD	-0.870705	0.907842
wt_v_ppk	zapC	0.158136	0.999956
wt_v_ppk	ycbX	0.248498	0.999956
wt_v_ppk	rlmL	-0.103106	0.999956
wt_v_ppk	uup	-0.287072	0.999956
wt_v_ppk	pqiA	0.141371	0.999956
wt_v_ppk	pqiB	0.105158	0.999956
wt_v_ppk	pqiC	-0.064237	0.999956
wt_v_ppk	rmf	0.120624	0.999956
wt_v_ppk	fabA	0.0521903	0.999956
wt_v_ppk	ycbZ	0.114184	0.999956
wt_v_ppk	matP	-0.185232	0.999956
wt_v_ppk	ompA	0.272026	0.999956
wt_v_ppk	sulA	0.349184	0.999956
wt_v_ppk	sxy	0.282348	0.999956
wt_v_ppk	yccS	-0.0656924	0.999956
wt_v_ppk	yccF	-0.130724	0.999956
wt_v_ppk	helD	0.0140745	0.999956
wt_v_ppk	mgsA	-0.143927	0.999956
wt_v_ppk	yccT	0.643817	0.880483
wt_v_ppk	yccU	0.0580988	0.999956
wt_v_ppk	hspQ	0.245907	0.999956
wt_v_ppk	rlmI	0.13086	0.999956
wt_v_ppk	yccX	0.936342	0.437905
wt_v_ppk	tusE	0.134951	0.999956
wt_v_ppk	yccA	0.273034	0.999956
wt_v_ppk	serT	0.809967	0.980727
wt_v_ppk	hyaA	0.456368	0.907842
wt_v_ppk	hyaB	0.113192	0.999956
wt_v_ppk	hyaC	0.183885	0.999956
wt_v_ppk	hyaD	-0.162057	0.999956
wt_v_ppk	hyaE	0.0813164	0.999956
wt_v_ppk	hyaF	0.201019	0.999956
wt_v_ppk	cbdA	0.0886713	0.999956
wt_v_ppk	cbdB	0.0971063	0.999956
wt_v_ppk	cbdX	-0.241821	0.999956
wt_v_ppk	appA	0.0150644	0.999956
wt_v_ppk	etk	0.164411	0.999956
wt_v_ppk	etp	0.0861515	0.999956
wt_v_ppk	gfcE	0.119048	0.999956
wt_v_ppk	gfcD	0.121501	0.999956
wt_v_ppk	gfcC	0.316533	0.990914
wt_v_ppk	gfcB	0.270249	0.999747
wt_v_ppk	gfcA	0.965274	0.356871
wt_v_ppk	insA_4	0.184797	0.999956
wt_v_ppk	insB1_4	0.111637	0.999956
wt_v_ppk	cspH	0.225265	0.999956
wt_v_ppk	cspG	0.361815	0.999956
wt_v_ppk	ymcE	-0.191711	0.999956
wt_v_ppk	gnsA	-0.165347	0.999956
wt_v_ppk	yccM	0.0709128	0.999956
wt_v_ppk	torS	0.0448246	0.999956
wt_v_ppk	torT	0.179955	0.999956
wt_v_ppk	torR	-0.205651	0.999956
wt_v_ppk	torC	-0.00212078	0.999956
wt_v_ppk	torA	-0.155636	0.999956
wt_v_ppk	torD	0.217658	0.999956
wt_v_ppk	cbpM	0.446739	0.954413
wt_v_ppk	cbpA	0.39563	0.990914
wt_v_ppk	yccE	-0.408303	0.999956
wt_v_ppk	agp	0.290032	0.999956
wt_v_ppk	yccJ	0.459694	0.999956
wt_v_ppk	wrbA	0.524006	0.990914
wt_v_ppk	ymdF	0.412801	0.995949
wt_v_ppk	rutG	0.351316	0.990914
wt_v_ppk	rutF	0.487493	0.914151
wt_v_ppk	rutE	0.364593	0.998327
wt_v_ppk	rutD	0.0544735	0.999956
wt_v_ppk	rutC	0.307358	0.999956
wt_v_ppk	rutB	0.0709188	0.999956
wt_v_ppk	rutA	0.273629	0.999956
wt_v_ppk	rutR	0.283708	0.999747
wt_v_ppk	putA	0.963672	0.723203
wt_v_ppk	putP	0.150864	0.999956
wt_v_ppk	efeU	-0.0997279	0.999956
wt_v_ppk	efeO	-0.384189	0.999956
wt_v_ppk	efeB	-0.526202	0.999956
wt_v_ppk	phoH	0.765758	0.987082
wt_v_ppk	pgaD	0.16911	0.999956
wt_v_ppk	pgaC	-0.00761891	0.999956
wt_v_ppk	pgaB	0.0453684	0.999956
wt_v_ppk	pgaA	0.0120429	0.999956
wt_v_ppk	ycdT	-0.366334	0.957417
wt_v_ppk	insF1_4	0.014838	0.999956
wt_v_ppk	insE1_4	-0.114269	0.999956
wt_v_ppk	ymdE	0.31005	0.999956
wt_v_ppk	ycdU	-0.148865	0.999956
wt_v_ppk	serX	0.970263	0.999956
wt_v_ppk	ghrA	0.156633	0.999956
wt_v_ppk	ycdX	0.0442082	0.999956
wt_v_ppk	ycdY	0.0417995	0.999956
wt_v_ppk	ycdZ	0.380004	0.939145
wt_v_ppk	csgG	0.514044	0.939145
wt_v_ppk	csgF	0.43008	0.999956
wt_v_ppk	csgE	0.585253	0.939145
wt_v_ppk	csgD	0.562682	0.939145
wt_v_ppk	csgB	0.446953	0.990914
wt_v_ppk	csgA	0.182274	0.999956
wt_v_ppk	csgC	0.467758	0.957005
wt_v_ppk	ymdA	0.0898846	0.999956
wt_v_ppk	ymdB	0.635044	0.880336
wt_v_ppk	clsC	0.211536	0.999956
wt_v_ppk	opgC	0.113094	0.999956
wt_v_ppk	opgG	-0.266141	0.999956
wt_v_ppk	opgH	-0.345325	0.999956
wt_v_ppk	yceK	0.609593	0.93872
wt_v_ppk	msyB	0.663229	0.939145
wt_v_ppk	mdtG	0.137346	0.999956
wt_v_ppk	lpxL	-0.376176	0.984424
wt_v_ppk	yceA	-0.119248	0.999956
wt_v_ppk	yceI	-0.378705	0.990914
wt_v_ppk	yceJ	-0.306876	0.999956
wt_v_ppk	yceO	-0.750264	0.908609
wt_v_ppk	solA	-0.11803	0.999956
wt_v_ppk	bssS	0.189754	0.999956
wt_v_ppk	dinI	-0.760974	0.818582
wt_v_ppk	pyrC	-1.48277	0.725473
wt_v_ppk	yceB	-0.408718	0.990914
wt_v_ppk	grxB	-0.0307324	0.999956
wt_v_ppk	mdtH	-0.112796	0.999956
wt_v_ppk	rimJ	0.0766606	0.999956
wt_v_ppk	yceH	0.18721	0.999956
wt_v_ppk	yceM	0.349657	0.999747
wt_v_ppk	murJ	0.272568	0.999956
wt_v_ppk	flgN	-0.367289	0.980727
wt_v_ppk	flgM	-0.227579	0.999956
wt_v_ppk	flgA	-0.542217	0.807941
wt_v_ppk	flgB	-1.77562	0.0106844
wt_v_ppk	flgC	-1.26522	0.0315869
wt_v_ppk	flgD	-1.18898	0.0315869
wt_v_ppk	flgE	-0.946435	0.356871
wt_v_ppk	flgF	0.220615	0.999956
wt_v_ppk	flgG	-0.85587	0.356871
wt_v_ppk	flgH	-0.540597	0.894247
wt_v_ppk	flgI	-0.342466	0.957417
wt_v_ppk	flgJ	-0.330608	0.980727
wt_v_ppk	flgK	0.255584	0.999956
wt_v_ppk	flgL	0.124274	0.999956
wt_v_ppk	rne	0.00251339	0.999956
wt_v_ppk	yceQ	0.0257905	0.999956
wt_v_ppk	rluC	-0.0915482	0.999956
wt_v_ppk	yceF	-0.218712	0.999956
wt_v_ppk	psrD	-0.0119385	0.999956
wt_v_ppk	yceD	-0.240239	0.999956
wt_v_ppk	rpmF	-0.423449	0.990914
wt_v_ppk	plsX	0.03643	0.999956
wt_v_ppk	fabH	0.0788729	0.999956
wt_v_ppk	fabD	-0.320698	0.999956
wt_v_ppk	fabG	-0.131353	0.999956
wt_v_ppk	acpP	-0.43243	0.999747
wt_v_ppk	fabF	-0.378997	0.999956
wt_v_ppk	pabC	-0.0434104	0.999956
wt_v_ppk	yceG	0.170613	0.999956
wt_v_ppk	tmk	0.186467	0.999956
wt_v_ppk	holB	-0.0626182	0.999956
wt_v_ppk	ycfH	0.253957	0.999956
wt_v_ppk	ptsG	-0.410709	0.999956
wt_v_ppk	fhuE	-0.64397	0.930929
wt_v_ppk	hinT	0.267594	0.999956
wt_v_ppk	ycfL	0.493693	0.981896
wt_v_ppk	lpoB	0.168477	0.999956
wt_v_ppk	thiK	-0.158035	0.999956
wt_v_ppk	nagZ	0.492973	0.939145
wt_v_ppk	ycfP	0.215198	0.999956
wt_v_ppk	ndh	-0.165016	0.999956
wt_v_ppk	ycfJ	-0.161118	0.999956
wt_v_ppk	ycfQ	0.0826132	0.999956
wt_v_ppk	bhsA	1.6889	0.0128739
wt_v_ppk	ldtC	0.0386475	0.999956
wt_v_ppk	mfd	-0.230281	0.999956
wt_v_ppk	ycfT	-0.141186	0.999956
wt_v_ppk	lolC	-0.327289	0.999956
wt_v_ppk	lolD	-0.351147	0.990914
wt_v_ppk	lolE	-0.0811418	0.999956
wt_v_ppk	nagK	-0.0186625	0.999956
wt_v_ppk	cobB	-0.157892	0.999956
wt_v_ppk	ycfZ	-0.347985	0.999956
wt_v_ppk	ymfA	-0.319242	0.999956
wt_v_ppk	potD	-0.423027	0.981896
wt_v_ppk	potC	-0.550932	0.957417
wt_v_ppk	potB	0.078981	0.999956
wt_v_ppk	potA	0.119555	0.999956
wt_v_ppk	pepT	0.592584	0.939145
wt_v_ppk	roxA	0.0680603	0.999956
wt_v_ppk	phoQ	0.274009	0.999956
wt_v_ppk	phoP	0.37864	0.999956
wt_v_ppk	purB	-0.719878	0.980727
wt_v_ppk	hflD	-0.0992101	0.999956
wt_v_ppk	mnmA	-0.166003	0.999956
wt_v_ppk	nudJ	-0.18103	0.999956
wt_v_ppk	rluE	-0.462595	0.981896
wt_v_ppk	icd	0.176819	0.999956
wt_v_ppk	ymfD	-1.51834	0.0306244
wt_v_ppk	ymfE	-1.34153	0.172425
wt_v_ppk	lit	-0.897221	0.89403
wt_v_ppk	intE	-0.21967	0.999956
wt_v_ppk	xisE	-0.337184	0.980727
wt_v_ppk	ymfI	-0.0877167	0.999956
wt_v_ppk	ymfJ	0.296294	0.999956
wt_v_ppk	cohE	-0.353105	0.999956
wt_v_ppk	croE	0.432339	0.957417
wt_v_ppk	ymfL	0.196966	0.999956
wt_v_ppk	ymfM	0.276738	0.999956
wt_v_ppk	oweE	-0.725569	0.981896
wt_v_ppk	aaaE	-0.39204	0.980727
wt_v_ppk	ymfR	-0.439031	0.999956
wt_v_ppk	beeE	-0.18716	0.999956
wt_v_ppk	jayE	-0.983993	0.894247
wt_v_ppk	ymfQ	-0.82174	0.790888
wt_v_ppk	stfP	-0.0909655	0.999956
wt_v_ppk	tfaP	0.113444	0.999956
wt_v_ppk	tfaE	-0.0470277	0.999956
wt_v_ppk	stfE	0.687184	0.923763
wt_v_ppk	pinE	-0.418599	0.990914
wt_v_ppk	mcrA	-0.259614	0.999747
wt_v_ppk	icdC	0.556689	0.999956
wt_v_ppk	iraM	-0.829927	0.424133
wt_v_ppk	ycgX	-0.405609	0.979045
wt_v_ppk	bluR	-0.0169839	0.999956
wt_v_ppk	bluF	0.745255	0.880483
wt_v_ppk	ycgZ	0.817163	0.89403
wt_v_ppk	ymgA	1.38911	0.652276
wt_v_ppk	ariR	0.974859	0.894247
wt_v_ppk	ymgC	0.789149	0.999956
wt_v_ppk	ycgG	0.329187	0.999956
wt_v_ppk	ymgF	0.753784	0.962027
wt_v_ppk	ycgH	0.114562	0.999956
wt_v_ppk	ymgD	-0.124272	0.999956
wt_v_ppk	ymgG	-0.706859	0.790888
wt_v_ppk	ymgI	-0.95185	0.649957
wt_v_ppk	ymgJ	-0.188107	0.999956
wt_v_ppk	ycgI	-0.940995	0.894247
wt_v_ppk	minE	-0.00371307	0.999956
wt_v_ppk	minD	-0.0415119	0.999956
wt_v_ppk	minC	-0.422184	0.990914
wt_v_ppk	ycgJ	0.116495	0.999956
wt_v_ppk	pliG	0.151884	0.999956
wt_v_ppk	ycgL	-0.032188	0.999956
wt_v_ppk	ycgM	0.222127	0.999956
wt_v_ppk	ycgN	0.526738	0.89403
wt_v_ppk	hlyE	-0.219503	0.999956
wt_v_ppk	umuD	0.285762	0.990914
wt_v_ppk	umuC	0.070211	0.999956
wt_v_ppk	dsbB	-0.103524	0.999956
wt_v_ppk	nhaB	-0.047987	0.999956
wt_v_ppk	fadR	-0.0411867	0.999956
wt_v_ppk	ycgB	0.920938	0.894247
wt_v_ppk	dadA	0.659326	0.89403
wt_v_ppk	dadX	0.499033	0.965133
wt_v_ppk	cvrA	-0.102045	0.999956
wt_v_ppk	ldcA	0.241175	0.999956
wt_v_ppk	emtA	-0.37372	0.980727
wt_v_ppk	ycgR	-0.0272512	0.999956
wt_v_ppk	ymgE	0.867183	0.790888
wt_v_ppk	ycgY	0.283647	0.999956
wt_v_ppk	treA	0.364962	0.999956
wt_v_ppk	dhaM	-0.526641	0.980727
wt_v_ppk	dhaL	-0.758251	0.877159
wt_v_ppk	dhaK	-0.909127	0.723203
wt_v_ppk	dhaR	0.0180264	0.999956
wt_v_ppk	ycgV	-0.250269	0.999956
wt_v_ppk	ychF	-0.390377	0.999956
wt_v_ppk	pth	-0.280026	0.999956
wt_v_ppk	ychH	0.0479206	0.999956
wt_v_ppk	dauA	0.130653	0.999956
wt_v_ppk	prs	-0.739312	0.939145
wt_v_ppk	ispE	-0.52624	0.990914
wt_v_ppk	lolB	0.0343323	0.999956
wt_v_ppk	hemA	0.108578	0.999956
wt_v_ppk	prfA	0.355919	0.999747
wt_v_ppk	prmC	0.012486	0.999956
wt_v_ppk	ychQ	-0.044558	0.999956
wt_v_ppk	ychA	0.110547	0.999956
wt_v_ppk	kdsA	0.0374971	0.999956
wt_v_ppk	ldrA	-0.199838	0.999956
wt_v_ppk	rdlA	-0.244939	0.999956
wt_v_ppk	ldrB	-0.828865	0.939145
wt_v_ppk	rdlB	-1.24591	0.957417
wt_v_ppk	ldrC	-0.572023	0.990914
wt_v_ppk	rdlC	-0.5173	0.980727
wt_v_ppk	chaA	0.0226378	0.999956
wt_v_ppk	chaB	0.642099	0.877467
wt_v_ppk	chaC	0.263621	0.999956
wt_v_ppk	ychN	-0.274686	0.999956
wt_v_ppk	ychO	-0.0704991	0.999956
wt_v_ppk	narL	0.679706	0.894247
wt_v_ppk	narX	0.611537	0.939145
wt_v_ppk	narK	-0.441321	0.957417
wt_v_ppk	narG	-0.575525	0.939145
wt_v_ppk	narH	-0.00436938	0.999956
wt_v_ppk	narJ	-0.0205685	0.999956
wt_v_ppk	narI	0.139352	0.999956
wt_v_ppk	rttR	-0.0579843	0.999956
wt_v_ppk	tpr	#NUM!	#NUM!
wt_v_ppk	tyrV	0.548742	0.990914
wt_v_ppk	tyrT	-0.0220835	0.999956
wt_v_ppk	purU	0.104385	0.999956
wt_v_ppk	ychJ	-0.0709386	0.999956
wt_v_ppk	rssA	0.494898	0.951609
wt_v_ppk	rssB	0.512254	0.950297
wt_v_ppk	galU	0.446437	0.93872
wt_v_ppk	hns	0.123127	0.999956
wt_v_ppk	tdk	-0.22312	0.999956
wt_v_ppk	insZ	-0.399063	0.980727
wt_v_ppk	adhE	-0.779999	0.894247
wt_v_ppk	ychE	-0.366255	0.980727
wt_v_ppk	oppA	-0.251318	0.999956
wt_v_ppk	oppB	-0.814406	0.880483
wt_v_ppk	oppC	-0.643505	0.939145
wt_v_ppk	oppD	-0.824616	0.818582
wt_v_ppk	oppF	-0.526078	0.965335
wt_v_ppk	yciU	-0.00676244	0.999956
wt_v_ppk	clsA	0.271018	0.999956
wt_v_ppk	yciY	-0.367604	0.999956
wt_v_ppk	kch	-0.134905	0.999956
wt_v_ppk	yciI	-0.472651	0.980727
wt_v_ppk	tonB	-0.534843	0.965335
wt_v_ppk	yciA	-0.71066	0.732565
wt_v_ppk	yciB	0.137909	0.999956
wt_v_ppk	yciC	0.0310874	0.999956
wt_v_ppk	ompW	-0.29617	0.999956
wt_v_ppk	yciE	-0.116533	0.999956
wt_v_ppk	yciF	-0.00307502	0.999956
wt_v_ppk	yciG	0.233042	0.999956
wt_v_ppk	trpA	-0.0400164	0.999956
wt_v_ppk	trpB	-0.12667	0.999956
wt_v_ppk	trpC	0.145485	0.999956
wt_v_ppk	trpD	0.0538576	0.999956
wt_v_ppk	trpE	0.225607	0.999956
wt_v_ppk	trpL	0.443084	0.999956
wt_v_ppk	yciV	0.126017	0.999956
wt_v_ppk	yciO	0.406199	0.980727
wt_v_ppk	yciQ	0.367899	0.957417
wt_v_ppk	rluB	0.215951	0.999956
wt_v_ppk	btuR	-0.0362606	0.999956
wt_v_ppk	yciK	0.0846937	0.999956
wt_v_ppk	sohB	-0.0508209	0.999956
wt_v_ppk	yciN	-0.127723	0.999956
wt_v_ppk	topA	0.0370601	0.999956
wt_v_ppk	cysB	-0.326612	0.999956
wt_v_ppk	ymiA	0.124944	0.999956
wt_v_ppk	yciX	-0.227138	0.999956
wt_v_ppk	acnA	1.12223	0.640608
wt_v_ppk	ribA	0.300865	0.999956
wt_v_ppk	pgpB	0.0168318	0.999956
wt_v_ppk	yciS	0.0137896	0.999956
wt_v_ppk	yciM	-0.0837475	0.999956
wt_v_ppk	pyrF	-0.562759	0.907842
wt_v_ppk	yciH	0.172187	0.999956
wt_v_ppk	osmB	0.66272	0.908869
wt_v_ppk	yciT	-0.158641	0.999956
wt_v_ppk	yciZ	-0.0189167	0.999956
wt_v_ppk	gmr	0.6788	0.838304
wt_v_ppk	ymiB	0.792266	0.700667
wt_v_ppk	rnb	-0.884207	0.894247
wt_v_ppk	yciW	-1.90783	0.537595
wt_v_ppk	fabI	-0.141695	0.999956
wt_v_ppk	ycjD	0.174311	0.999956
wt_v_ppk	sapF	0.190959	0.999956
wt_v_ppk	sapD	0.283069	0.999956
wt_v_ppk	sapC	0.0526395	0.999956
wt_v_ppk	sapB	0.208327	0.999956
wt_v_ppk	sapA	0.0822845	0.999956
wt_v_ppk	ymjA	-0.169875	0.999956
wt_v_ppk	puuP	0.480579	0.908869
wt_v_ppk	puuA	1.15083	0.723203
wt_v_ppk	puuD	1.03807	0.506258
wt_v_ppk	puuR	0.813045	0.746993
wt_v_ppk	puuC	0.996373	0.719064
wt_v_ppk	puuB	0.785267	0.807941
wt_v_ppk	puuE	0.341373	0.990914
wt_v_ppk	pspF	0.249084	0.999956
wt_v_ppk	pspA	-0.337675	0.990914
wt_v_ppk	pspB	0.392797	0.980727
wt_v_ppk	pspC	0.121059	0.999956
wt_v_ppk	pspD	0.383426	0.980727
wt_v_ppk	pspE	-0.409628	0.950297
wt_v_ppk	ycjM	-0.288353	0.999956
wt_v_ppk	ycjN	0.242672	0.999956
wt_v_ppk	ycjO	0.214585	0.999956
wt_v_ppk	ycjP	0.0548248	0.999956
wt_v_ppk	ycjQ	0.282121	0.990914
wt_v_ppk	ycjR	0.255386	0.999956
wt_v_ppk	ycjS	0.0242747	0.999956
wt_v_ppk	ycjT	0.284324	0.995949
wt_v_ppk	ycjU	0.122143	0.999956
wt_v_ppk	ycjV	-0.338614	0.999956
wt_v_ppk	ompG	-1.19846	0.790888
wt_v_ppk	ycjW	-0.738066	0.89403
wt_v_ppk	ycjX	0.117425	0.999956
wt_v_ppk	ycjF	0.150703	0.999956
wt_v_ppk	tyrR	0.109977	0.999956
wt_v_ppk	tpx	-0.0583162	0.999956
wt_v_ppk	ycjG	0.474435	0.939145
wt_v_ppk	mpaA	0.179715	0.999956
wt_v_ppk	ymjC	0.0692831	0.999956
wt_v_ppk	ymjD	0.277581	0.999956
wt_v_ppk	ycjY	0.486295	0.89403
wt_v_ppk	pgrR	0.259208	0.999956
wt_v_ppk	mppA	0.279655	0.999956
wt_v_ppk	ynaI	-0.510209	0.89403
wt_v_ppk	insH1_4	-0.171388	0.999956
wt_v_ppk	ynaJ	0.887631	0.481313
wt_v_ppk	uspE	0.546667	0.980727
wt_v_ppk	fnr	0.140152	0.999956
wt_v_ppk	ogt	0.108877	0.999956
wt_v_ppk	abgT	0.197819	0.999956
wt_v_ppk	abgB	0.247158	0.999956
wt_v_ppk	abgA	0.0247244	0.999956
wt_v_ppk	abgR	0.0921579	0.999956
wt_v_ppk	mcaS	0.316481	0.999956
wt_v_ppk	smrA	0.160224	0.999956
wt_v_ppk	ydaM	-0.130098	0.999956
wt_v_ppk	ydaN	0.360939	0.990914
wt_v_ppk	fnrS	-1.15008	0.46671
wt_v_ppk	dbpA	0.0853603	0.999956
wt_v_ppk	ttcA	0.213954	0.999956
wt_v_ppk	intR	0.703227	0.866576
wt_v_ppk	ydaQ	-0.374362	0.990052
wt_v_ppk	rcbA	-2.06133	0.939145
wt_v_ppk	ralR	-0.889482	0.990914
wt_v_ppk	recT	0.619468	0.89403
wt_v_ppk	recE	0.214181	0.999956
wt_v_ppk	racC	3.11825	0.723203
wt_v_ppk	ydaE	-1.79813	0.980727
wt_v_ppk	kilR	0.265643	0.999956
wt_v_ppk	sieB	-0.205802	0.999956
wt_v_ppk	ydaF	0.317748	0.999956
wt_v_ppk	ydaG	-0.283189	0.999956
wt_v_ppk	racR	-0.0814787	0.999956
wt_v_ppk	ydaS	0.527048	0.89403
wt_v_ppk	ydaT	0.277446	0.999956
wt_v_ppk	ydaU	0.305013	0.990914
wt_v_ppk	ydaV	0.448129	0.939145
wt_v_ppk	ydaW	0.492564	0.894247
wt_v_ppk	rzpR	0.419404	0.980727
wt_v_ppk	rzoR	-0.19621	0.999956
wt_v_ppk	trkG	-0.868354	0.435244
wt_v_ppk	ynaK	-0.319981	0.999956
wt_v_ppk	ydaY	-0.255536	0.999956
wt_v_ppk	tmpR	0.113296	0.999956
wt_v_ppk	lomR	0.153807	0.999956
wt_v_ppk	insH1_5	-0.26632	0.999956
wt_v_ppk	stfR	0.217416	0.999956
wt_v_ppk	tfaR	-0.140471	0.999956
wt_v_ppk	pinR	0.662677	0.957417
wt_v_ppk	ynaE	0.235423	0.999956
wt_v_ppk	ttcC	-0.0109186	0.999956
wt_v_ppk	uspF	0.405635	0.999956
wt_v_ppk	ompN	0.0647679	0.999956
wt_v_ppk	micC	1.55412	0.999956
wt_v_ppk	pfo	0.543059	0.957417
wt_v_ppk	ydbJ	0.141476	0.999956
wt_v_ppk	hslJ	0.382561	0.951609
wt_v_ppk	ldhA	0.172697	0.999956
wt_v_ppk	ydbH	-0.12018	0.999956
wt_v_ppk	ynbE	-0.440149	0.910701
wt_v_ppk	ydbL	-0.277628	0.999956
wt_v_ppk	feaR	0.263688	0.999956
wt_v_ppk	feaB	0.479333	0.939145
wt_v_ppk	tynA	-0.161608	0.999956
wt_v_ppk	paaZ	0.153773	0.999956
wt_v_ppk	paaA	-0.390997	0.986512
wt_v_ppk	paaB	0.203702	0.999956
wt_v_ppk	paaC	0.366748	0.980727
wt_v_ppk	paaD	-0.0912541	0.999956
wt_v_ppk	paaE	0.219424	0.999956
wt_v_ppk	paaF	0.187947	0.999956
wt_v_ppk	paaG	-0.110729	0.999956
wt_v_ppk	paaH	0.164313	0.999956
wt_v_ppk	paaI	-0.109248	0.999956
wt_v_ppk	paaJ	0.318701	0.999747
wt_v_ppk	paaK	0.317901	0.990914
wt_v_ppk	paaX	0.639636	0.822056
wt_v_ppk	paaY	0.24788	0.999956
wt_v_ppk	ynbG	0.12606	0.999956
wt_v_ppk	ydbA	0.0323584	0.999956
wt_v_ppk	insD1_2	-0.238145	0.999956
wt_v_ppk	insC1_2	0.161542	0.999956
wt_v_ppk	insI1_3	-0.218496	0.999956
wt_v_ppk	ydbC	0.437633	0.909243
wt_v_ppk	ydbD	-0.0638415	0.999956
wt_v_ppk	ynbA	-1.14328	0.700667
wt_v_ppk	ynbB	0.181617	0.999956
wt_v_ppk	ynbC	-0.170727	0.999956
wt_v_ppk	ynbD	-0.233069	0.999956
wt_v_ppk	azoR	0.121786	0.999956
wt_v_ppk	hrpA	0.168693	0.999956
wt_v_ppk	ydcF	0.189784	0.999956
wt_v_ppk	aldA	-0.0994803	0.999956
wt_v_ppk	gapC	-0.413976	0.999747
wt_v_ppk	cybB	-0.0109587	0.999956
wt_v_ppk	rydC	-0.126968	0.999956
wt_v_ppk	ydcA	0.290907	0.999956
wt_v_ppk	hokB	-0.265921	0.999956
wt_v_ppk	mokB	-0.00759435	0.999956
wt_v_ppk	sokB	0.293827	0.999956
wt_v_ppk	trg	-0.0357302	0.999956
wt_v_ppk	ydcI	0.76766	0.908609
wt_v_ppk	ydcJ	0.109308	0.999956
wt_v_ppk	opgD	-0.320549	0.999956
wt_v_ppk	ydcH	-0.972316	0.620835
wt_v_ppk	rimL	0.25164	0.999956
wt_v_ppk	ydcK	0.900399	0.818582
wt_v_ppk	tehA	0.0235475	0.999956
wt_v_ppk	tehB	-0.0272214	0.999956
wt_v_ppk	ydcL	0.470542	0.981896
wt_v_ppk	insP	0.59135	0.894247
wt_v_ppk	insQ	-0.243392	0.999956
wt_v_ppk	ydcO	0.255037	0.999956
wt_v_ppk	ydcN	0.116368	0.999956
wt_v_ppk	ydcP	-0.0437259	0.999956
wt_v_ppk	yncJ	0.118034	0.999956
wt_v_ppk	hicA	-0.116044	0.999956
wt_v_ppk	hicB	-0.263088	0.999956
wt_v_ppk	ydcR	-0.135148	0.999956
wt_v_ppk	ydcS	0.149122	0.999956
wt_v_ppk	ydcT	0.134158	0.999956
wt_v_ppk	ydcU	0.065048	0.999956
wt_v_ppk	ydcV	0.197796	0.999956
wt_v_ppk	patD	-0.0741133	0.999956
wt_v_ppk	yncL	-0.130591	0.999956
wt_v_ppk	ydcX	-0.0690369	0.999956
wt_v_ppk	ydcY	0.0223006	0.999956
wt_v_ppk	ydcZ	0.0618133	0.999956
wt_v_ppk	mnaT	0.0578884	0.999956
wt_v_ppk	curA	0.819585	0.826571
wt_v_ppk	mcbR	1.17362	0.247486
wt_v_ppk	yncD	0.449394	0.980727
wt_v_ppk	yncE	-0.577171	0.990914
wt_v_ppk	ansP	0.139875	0.999956
wt_v_ppk	yncG	0.779344	0.719064
wt_v_ppk	yncH	-1.93634	0.951609
wt_v_ppk	rhsE	-0.156206	0.999956
wt_v_ppk	ydcD	-0.866647	0.437905
wt_v_ppk	yncI	-0.735797	0.938249
wt_v_ppk	ydcC	0.264854	0.999956
wt_v_ppk	pptA	-0.153418	0.999956
wt_v_ppk	yddH	0.462143	0.894247
wt_v_ppk	nhoA	-0.0530364	0.999956
wt_v_ppk	yddE	-0.0205553	0.999956
wt_v_ppk	narV	-0.0242303	0.999956
wt_v_ppk	narW	0.264377	0.999956
wt_v_ppk	narY	0.651069	0.818917
wt_v_ppk	narZ	0.818558	0.719064
wt_v_ppk	narU	0.681793	0.855671
wt_v_ppk	yddK	0.728447	0.961095
wt_v_ppk	yddL	1.7452	0.908869
wt_v_ppk	yddG	-0.146351	0.999956
wt_v_ppk	fdnG	-0.330348	0.980727
wt_v_ppk	fdnH	0.0881462	0.999956
wt_v_ppk	fdnI	0.352684	0.999956
wt_v_ppk	yddM	0.124371	0.999956
wt_v_ppk	adhP	0.680377	0.894247
wt_v_ppk	maeA	-0.155593	0.999956
wt_v_ppk	sra	-0.483589	0.990914
wt_v_ppk	bdm	0.69225	0.894247
wt_v_ppk	osmC	0.49728	0.990052
wt_v_ppk	ddpF	0.462255	0.980727
wt_v_ppk	ddpD	0.0907384	0.999956
wt_v_ppk	ddpC	0.0544439	0.999956
wt_v_ppk	ddpB	0.0907415	0.999956
wt_v_ppk	ddpA	0.534541	0.894247
wt_v_ppk	ddpX	0.708005	0.79655
wt_v_ppk	dosP	-0.0674409	0.999956
wt_v_ppk	dosC	0.528991	0.990914
wt_v_ppk	yddW	-0.0473547	0.999956
wt_v_ppk	gadC	0.396639	0.999956
wt_v_ppk	gadB	0.276758	0.999956
wt_v_ppk	pqqL	-1.12813	0.807941
wt_v_ppk	yddB	-1.1799	0.790888
wt_v_ppk	yddA	-0.817024	0.89403
wt_v_ppk	ydeM	-0.577997	0.790888
wt_v_ppk	ydeN	-0.0560783	0.999956
wt_v_ppk	ydeO	0.0750391	0.999956
wt_v_ppk	safA	-0.384088	0.999956
wt_v_ppk	ydeP	0.285202	0.999956
wt_v_ppk	ydeQ	-0.160832	0.999956
wt_v_ppk	ydeR	-0.0275338	0.999956
wt_v_ppk	ydeS	0.0731822	0.999956
wt_v_ppk	ydeT	-0.182148	0.999956
wt_v_ppk	yneL	-0.259751	0.999956
wt_v_ppk	hipA	0.264519	0.999956
wt_v_ppk	hipB	0.367688	0.982327
wt_v_ppk	yneO	0.0174259	0.999956
wt_v_ppk	lsrK	-0.0172905	0.999956
wt_v_ppk	lsrR	0.0801994	0.999956
wt_v_ppk	lsrA	0.216573	0.999956
wt_v_ppk	lsrC	0.0341828	0.999956
wt_v_ppk	lsrD	0.0112959	0.999956
wt_v_ppk	lsrB	0.0988851	0.999956
wt_v_ppk	lsrF	0.089711	0.999956
wt_v_ppk	lsrG	-0.277094	0.999956
wt_v_ppk	tam	0.703674	0.807941
wt_v_ppk	yneE	0.128707	0.999956
wt_v_ppk	uxaB	0.142592	0.999956
wt_v_ppk	yneF	0.00902415	0.999956
wt_v_ppk	yneG	-0.436718	0.939145
wt_v_ppk	glsB	-0.0751907	0.999956
wt_v_ppk	sad	0.128267	0.999956
wt_v_ppk	yneJ	0.0151624	0.999956
wt_v_ppk	yneK	-0.437948	0.93872
wt_v_ppk	ydeA	0.151585	0.999956
wt_v_ppk	marC	0.432316	0.950297
wt_v_ppk	marR	-0.162999	0.999956
wt_v_ppk	marA	-0.341171	0.984424
wt_v_ppk	marB	0.27035	0.999956
wt_v_ppk	eamA	0.35664	0.980727
wt_v_ppk	ydeE	0.54103	0.939145
wt_v_ppk	yneM	0.881534	0.908609
wt_v_ppk	mgrR	0.0941792	0.999956
wt_v_ppk	dgcZ	-0.234242	0.999956
wt_v_ppk	ydeI	0.403603	0.999956
wt_v_ppk	ydeJ	0.232451	0.999956
wt_v_ppk	dcp	0.108661	0.999956
wt_v_ppk	ydfG	-0.109576	0.999956
wt_v_ppk	rspR	-0.34476	0.999956
wt_v_ppk	ydfZ	-0.066662	0.999956
wt_v_ppk	ydfI	0.0265474	0.999956
wt_v_ppk	ydfJ	0.758229	0.844673
wt_v_ppk	ydfK	0.101729	0.999956
wt_v_ppk	pinQ	0.240851	0.999956
wt_v_ppk	tfaQ	0.100467	0.999956
wt_v_ppk	stfQ	0.393239	0.941095
wt_v_ppk	nohQ	-0.0751174	0.999956
wt_v_ppk	ynfO	-1.30287	0.20353
wt_v_ppk	ydfO	-1.313	0.207386
wt_v_ppk	gnsB	-1.10376	0.423914
wt_v_ppk	ynfN	0.980841	0.990914
wt_v_ppk	cspI	0.247455	0.999956
wt_v_ppk	rzpQ	-0.119586	0.999956
wt_v_ppk	rzoQ	#NUM!	#NUM!
wt_v_ppk	rrrQ	0.0452451	0.999956
wt_v_ppk	ydfR	0.413682	0.999747
wt_v_ppk	essQ	0.250218	0.999956
wt_v_ppk	cspB	0.1444	0.999956
wt_v_ppk	cspF	-0.403998	0.980727
wt_v_ppk	quuQ	-0.0416033	0.999956
wt_v_ppk	ydfU	0.354088	0.990914
wt_v_ppk	rem	-0.402403	0.981896
wt_v_ppk	hokD	0.145287	0.999956
wt_v_ppk	relE	0.507066	0.939145
wt_v_ppk	relB	0.514629	0.911783
wt_v_ppk	ydfV	0.607439	0.790888
wt_v_ppk	flxA	0.645674	0.92869
wt_v_ppk	intK	-0.256119	0.999956
wt_v_ppk	ydfX	0.139971	0.999956
wt_v_ppk	dicC	0.735493	0.939145
wt_v_ppk	dicA	-0.113868	0.999956
wt_v_ppk	ydfA	0.55828	0.939145
wt_v_ppk	ydfB	0.496677	0.894247
wt_v_ppk	ydfC	-0.0405522	0.999956
wt_v_ppk	dicF	0.213166	0.999956
wt_v_ppk	dicB	-1.39088	0.894247
wt_v_ppk	ydfD	-0.0266705	0.999956
wt_v_ppk	ydfE	-0.179294	0.999956
wt_v_ppk	insD1_3	-0.565289	0.950297
wt_v_ppk	intQ	0.213249	0.999956
wt_v_ppk	rspB	-0.389048	0.939145
wt_v_ppk	rspA	-0.458406	0.894247
wt_v_ppk	ynfA	-0.0158818	0.999956
wt_v_ppk	ynfB	0.00503187	0.999956
wt_v_ppk	speG	-0.0609373	0.999956
wt_v_ppk	ynfC	0.0273366	0.999956
wt_v_ppk	ynfD	0.556719	0.981896
wt_v_ppk	ynfE	0.0217797	0.999956
wt_v_ppk	ynfF	0.0291892	0.999956
wt_v_ppk	ynfG	0.131059	0.999956
wt_v_ppk	ynfH	0.0637455	0.999956
wt_v_ppk	dmsD	-0.21872	0.999956
wt_v_ppk	clcB	0.0447649	0.999956
wt_v_ppk	ynfK	-0.600048	0.939145
wt_v_ppk	mlc	-0.489961	0.939145
wt_v_ppk	ynfL	0.195074	0.999956
wt_v_ppk	ynfM	-0.528962	0.965133
wt_v_ppk	asr	-0.294079	0.999956
wt_v_ppk	ydgU	-0.345777	0.999956
wt_v_ppk	ydgD	0.334981	0.999956
wt_v_ppk	mdtI	0.350955	0.999956
wt_v_ppk	mdtJ	-0.148273	0.999956
wt_v_ppk	tqsA	-0.128171	0.999956
wt_v_ppk	pntB	-0.271765	0.999956
wt_v_ppk	pntA	-0.0690789	0.999956
wt_v_ppk	ydgH	-0.222272	0.999956
wt_v_ppk	ydgI	0.315994	0.990914
wt_v_ppk	folM	0.380567	0.990914
wt_v_ppk	ydgC	0.534321	0.866576
wt_v_ppk	rstA	-0.21973	0.999956
wt_v_ppk	rstB	-0.0951212	0.999956
wt_v_ppk	tus	0.096575	0.999956
wt_v_ppk	fumC	0.364389	0.995207
wt_v_ppk	fumA	0.474228	0.950331
wt_v_ppk	manA	-0.150563	0.999956
wt_v_ppk	ydgA	0.451885	0.990914
wt_v_ppk	uidC	0.189855	0.999956
wt_v_ppk	uidB	-0.312163	0.990914
wt_v_ppk	uidA	-0.0111442	0.999956
wt_v_ppk	uidR	0.16634	0.999956
wt_v_ppk	hdhA	0.495081	0.990914
wt_v_ppk	malI	-0.0534609	0.999956
wt_v_ppk	malX	0.187569	0.999956
wt_v_ppk	malY	-0.0110779	0.999956
wt_v_ppk	add	0.279904	0.999956
wt_v_ppk	ydgJ	-0.26583	0.999956
wt_v_ppk	blr	-0.479386	0.965133
wt_v_ppk	cnu	0.0225001	0.999956
wt_v_ppk	ydgK	-0.209798	0.999956
wt_v_ppk	rsxA	-0.496356	0.950045
wt_v_ppk	rsxB	-0.160395	0.999956
wt_v_ppk	rsxC	-0.436653	0.999956
wt_v_ppk	rsxD	-0.624465	0.939145
wt_v_ppk	rsxG	-0.874881	0.810411
wt_v_ppk	rsxE	-0.746256	0.877467
wt_v_ppk	nth	-0.571031	0.957417
wt_v_ppk	dtpA	-0.933427	0.723203
wt_v_ppk	gstA	0.302885	0.999956
wt_v_ppk	pdxY	-0.176319	0.999956
wt_v_ppk	tyrS	-0.0878795	0.999956
wt_v_ppk	pdxH	-0.444509	0.990914
wt_v_ppk	mliC	0.0708351	0.999956
wt_v_ppk	anmK	-0.0901403	0.999956
wt_v_ppk	slyB	0.142531	0.999956
wt_v_ppk	slyA	-0.00436424	0.999956
wt_v_ppk	ydhI	0.484717	0.912451
wt_v_ppk	ydhJ	0.0671435	0.999956
wt_v_ppk	ydhK	0.355719	0.999747
wt_v_ppk	sodC	1.17543	0.719064
wt_v_ppk	ydhF	0.577173	0.946476
wt_v_ppk	ydhL	0.49181	0.941095
wt_v_ppk	nemR	0.407256	0.990914
wt_v_ppk	nemA	0.46281	0.916249
wt_v_ppk	gloA	0.104825	0.999956
wt_v_ppk	rnt	-0.61226	0.894247
wt_v_ppk	lhr	0.0147815	0.999956
wt_v_ppk	grxD	0.355186	0.999956
wt_v_ppk	mepH	-0.688794	0.732565
wt_v_ppk	sodB	0.274552	0.999956
wt_v_ppk	ydhP	0.113994	0.999956
wt_v_ppk	ynhF	-0.0165687	0.999956
wt_v_ppk	purR	-0.151413	0.999956
wt_v_ppk	ydhB	0.234015	0.999956
wt_v_ppk	ydhC	-0.558889	0.89403
wt_v_ppk	cfa	0.606979	0.939145
wt_v_ppk	ribC	-0.0491647	0.999956
wt_v_ppk	mdtK	0.178223	0.999956
wt_v_ppk	ydhQ	0.470413	0.951609
wt_v_ppk	valV	-1.0488	0.838742
wt_v_ppk	valW	-0.640392	0.999956
wt_v_ppk	ydhR	0.178622	0.999956
wt_v_ppk	ydhS	0.619194	0.90457
wt_v_ppk	ydhT	0.490395	0.939145
wt_v_ppk	ydhU	0.326192	0.981896
wt_v_ppk	ydhX	0.022727	0.999956
wt_v_ppk	ydhW	-0.0450279	0.999956
wt_v_ppk	ydhV	0.0801814	0.999956
wt_v_ppk	ydhY	0.265559	0.999956
wt_v_ppk	ydhZ	0.212022	0.999956
wt_v_ppk	pykF	0.180569	0.999956
wt_v_ppk	lpp	0.0123973	0.999956
wt_v_ppk	ldtE	0.725918	0.939145
wt_v_ppk	sufE	-0.0296247	0.999956
wt_v_ppk	sufS	-0.0629732	0.999956
wt_v_ppk	sufD	-0.0030946	0.999956
wt_v_ppk	sufC	0.318135	0.999956
wt_v_ppk	sufB	0.0360959	0.999956
wt_v_ppk	sufA	0.100101	0.999956
wt_v_ppk	rydB	0.309081	0.999956
wt_v_ppk	ydiH	-0.473129	0.981896
wt_v_ppk	menI	-0.333443	0.999956
wt_v_ppk	ydiJ	-0.490096	0.999956
wt_v_ppk	ydiK	0.158749	0.999956
wt_v_ppk	rprA	-1.35176	0.999956
wt_v_ppk	ydiL	-0.306462	0.999956
wt_v_ppk	ydiM	-0.0230697	0.999956
wt_v_ppk	ydiN	0.0495559	0.999956
wt_v_ppk	ydiB	0.127444	0.999956
wt_v_ppk	aroD	0.120479	0.999956
wt_v_ppk	ydiF	-0.451638	0.957417
wt_v_ppk	ydiO	-0.430899	0.946476
wt_v_ppk	ydiP	-0.252973	0.999956
wt_v_ppk	ydiQ	0.308896	0.991234
wt_v_ppk	ydiR	0.235684	0.999956
wt_v_ppk	ydiS	0.0480697	0.999956
wt_v_ppk	ydiT	0.323745	0.999956
wt_v_ppk	fadK	0.227858	0.999956
wt_v_ppk	ppsA	0.0188893	0.999956
wt_v_ppk	ppsR	0.26915	0.999956
wt_v_ppk	aroH	-0.00644784	0.999956
wt_v_ppk	ydiE	-0.27845	0.999747
wt_v_ppk	ydiU	0.0312842	0.999956
wt_v_ppk	ydiV	-0.0403265	0.999956
wt_v_ppk	nlpC	-0.169259	0.999956
wt_v_ppk	btuD	0.0916071	0.999956
wt_v_ppk	btuE	0.255913	0.999956
wt_v_ppk	btuC	-0.25021	0.999956
wt_v_ppk	ihfA	0.283718	0.999956
wt_v_ppk	pheT	0.201395	0.999956
wt_v_ppk	pheS	-0.107542	0.999956
wt_v_ppk	pheM	1.14539	0.999956
wt_v_ppk	rplT	-0.209848	0.999956
wt_v_ppk	rpmI	-0.652067	0.939145
wt_v_ppk	infC	0.104519	0.999956
wt_v_ppk	thrS	0.0557488	0.999956
wt_v_ppk	arpB	-0.311683	0.990914
wt_v_ppk	yniD	0.179659	0.999956
wt_v_ppk	ydiY	0.0707393	0.999956
wt_v_ppk	pfkB	0.062856	0.999956
wt_v_ppk	ydiZ	0.818409	0.838304
wt_v_ppk	yniA	0.624482	0.961095
wt_v_ppk	yniB	0.434859	0.980727
wt_v_ppk	yniC	-0.285386	0.990914
wt_v_ppk	ydjM	0.120969	0.999956
wt_v_ppk	ydjN	-1.61323	0.807941
wt_v_ppk	ydjO	0.144763	0.999956
wt_v_ppk	cedA	-0.235026	0.999956
wt_v_ppk	katE	0.652354	0.939145
wt_v_ppk	chbG	-0.0907286	0.999956
wt_v_ppk	chbF	-0.233659	0.999956
wt_v_ppk	chbR	-0.24288	0.999956
wt_v_ppk	chbA	-0.0160188	0.999956
wt_v_ppk	chbC	0.032729	0.999956
wt_v_ppk	chbB	0.322644	0.990914
wt_v_ppk	osmE	0.65649	0.939145
wt_v_ppk	nadE	0.285	0.999956
wt_v_ppk	cho	-0.302901	0.999956
wt_v_ppk	ves	0.0701331	0.999956
wt_v_ppk	spy	0.285868	0.999956
wt_v_ppk	astE	0.69362	0.822056
wt_v_ppk	astB	1.02773	0.356871
wt_v_ppk	astD	1.43972	0.321441
wt_v_ppk	astA	1.56373	0.20353
wt_v_ppk	astC	1.4515	0.192703
wt_v_ppk	xthA	0.15298	0.999956
wt_v_ppk	ydjX	-0.937978	0.701606
wt_v_ppk	ydjY	-0.747426	0.723203
wt_v_ppk	ydjZ	-0.16904	0.999956
wt_v_ppk	ynjA	0.126605	0.999956
wt_v_ppk	ynjB	-0.149596	0.999956
wt_v_ppk	ynjC	0.0892253	0.999956
wt_v_ppk	ynjD	-0.355964	0.995949
wt_v_ppk	ynjE	-0.244244	0.999956
wt_v_ppk	ynjF	-0.119705	0.999956
wt_v_ppk	nudG	0.0616276	0.999956
wt_v_ppk	ynjH	-0.147528	0.999956
wt_v_ppk	gdhA	-0.392056	0.999956
wt_v_ppk	ynjI	-0.304879	0.999956
wt_v_ppk	topB	-0.377428	0.999956
wt_v_ppk	selD	0.242027	0.999956
wt_v_ppk	ydjA	0.169463	0.999956
wt_v_ppk	sppA	-0.101871	0.999956
wt_v_ppk	ansA	-0.21036	0.999956
wt_v_ppk	pncA	-0.00785566	0.999956
wt_v_ppk	ydjE	0.0275102	0.999956
wt_v_ppk	ydjF	-0.516832	0.908869
wt_v_ppk	ydjG	-0.217018	0.999956
wt_v_ppk	ydjH	-0.712574	0.818917
wt_v_ppk	ydjI	-0.886534	0.790888
wt_v_ppk	ydjJ	-0.801543	0.747531
wt_v_ppk	ydjK	-0.272127	0.999956
wt_v_ppk	ydjL	-0.425929	0.939145
wt_v_ppk	yeaC	0.573006	0.900744
wt_v_ppk	msrB	0.717959	0.790888
wt_v_ppk	gapA	-0.350191	0.999956
wt_v_ppk	yeaD	-0.79325	0.880483
wt_v_ppk	yeaE	-0.0114458	0.999956
wt_v_ppk	mipA	-0.783579	0.894331
wt_v_ppk	yeaG	1.14593	0.844673
wt_v_ppk	yeaH	1.14235	0.807941
wt_v_ppk	yeaI	0.228072	0.999956
wt_v_ppk	yeaJ	0.0620683	0.999956
wt_v_ppk	yeaK	0.00362817	0.999956
wt_v_ppk	yoaI	0.285833	0.999956
wt_v_ppk	yeaL	-0.0250375	0.999956
wt_v_ppk	yeaM	0.182752	0.999956
wt_v_ppk	yeaN	-0.127622	0.999956
wt_v_ppk	yeaO	0.394057	0.999956
wt_v_ppk	yoaF	0.214224	0.999956
wt_v_ppk	yeaP	-0.292131	0.999956
wt_v_ppk	yoaK	-0.404915	0.991234
wt_v_ppk	yoaJ	0.227533	0.999956
wt_v_ppk	yeaQ	0.535853	0.89403
wt_v_ppk	yoaG	0.450252	0.999956
wt_v_ppk	yeaR	0.139185	0.999956
wt_v_ppk	leuE	-0.422877	0.939145
wt_v_ppk	dmlR	-0.0985859	0.999956
wt_v_ppk	dmlA	-0.0564061	0.999956
wt_v_ppk	yeaV	-0.0730536	0.999956
wt_v_ppk	yeaW	0.0949648	0.999956
wt_v_ppk	yeaX	-0.0637412	0.999956
wt_v_ppk	rnd	-0.134358	0.999956
wt_v_ppk	fadD	0.442429	0.951609
wt_v_ppk	yeaY	-0.334564	0.980727
wt_v_ppk	tsaB	-0.787427	0.807941
wt_v_ppk	yoaA	-0.0590766	0.999956
wt_v_ppk	yoaB	-0.627969	0.911783
wt_v_ppk	yoaC	0.619889	0.807941
wt_v_ppk	yoaH	-0.107173	0.999956
wt_v_ppk	pabB	0.0726835	0.999956
wt_v_ppk	nudL	0.0878348	0.999956
wt_v_ppk	sdaA	0.734322	0.89403
wt_v_ppk	yoaD	0.523108	0.939145
wt_v_ppk	yoaE	0.0543712	0.999956
wt_v_ppk	manX	-0.238549	0.999956
wt_v_ppk	manY	0.0177958	0.999956
wt_v_ppk	manZ	-0.0493867	0.999956
wt_v_ppk	yobD	-0.781684	0.818917
wt_v_ppk	mntP	-0.192457	0.999956
wt_v_ppk	rlmA	-0.236763	0.999956
wt_v_ppk	cspC	-0.549793	0.950297
wt_v_ppk	yobF	-0.79767	0.85656
wt_v_ppk	yebO	-0.245845	0.999956
wt_v_ppk	mgrB	-0.279506	0.990914
wt_v_ppk	yobH	-0.567929	0.939145
wt_v_ppk	kdgR	-0.0694196	0.999956
wt_v_ppk	yebQ	-0.261569	0.999956
wt_v_ppk	htpX	-0.283998	0.999956
wt_v_ppk	prc	-0.157936	0.999956
wt_v_ppk	proQ	-0.0958371	0.999956
wt_v_ppk	msrC	-0.00769276	0.999956
wt_v_ppk	yebS	0.40257	0.979045
wt_v_ppk	yebT	0.173889	0.999956
wt_v_ppk	rsmF	0.00641233	0.999956
wt_v_ppk	yebV	0.627134	0.818917
wt_v_ppk	yebW	0.494653	0.957417
wt_v_ppk	pphA	0.580112	0.957417
wt_v_ppk	ryeA	0.704412	0.790888
wt_v_ppk	sdsR	#NUM!	#NUM!
wt_v_ppk	yebY	0.196981	0.999956
wt_v_ppk	yebZ	-0.110507	0.999956
wt_v_ppk	yobA	0.145029	0.999956
wt_v_ppk	holE	-0.194853	0.999956
wt_v_ppk	yobB	0.209665	0.999956
wt_v_ppk	exoX	0.0523206	0.999956
wt_v_ppk	ptrB	0.609286	0.89403
wt_v_ppk	yebE	-0.00125305	0.999956
wt_v_ppk	yebF	0.278502	0.999956
wt_v_ppk	yebG	-0.156204	0.999956
wt_v_ppk	purT	-0.653663	0.950331
wt_v_ppk	eda	-0.17542	0.999956
wt_v_ppk	edd	0.057508	0.999956
wt_v_ppk	zwf	0.194352	0.999956
wt_v_ppk	yebK	-0.307139	0.999747
wt_v_ppk	pykA	0.0998528	0.999956
wt_v_ppk	lpxM	0.0721847	0.999956
wt_v_ppk	mepM	-0.376547	0.999956
wt_v_ppk	znuA	-0.601981	0.939145
wt_v_ppk	znuC	-0.158176	0.999956
wt_v_ppk	znuB	0.10806	0.999956
wt_v_ppk	ruvB	0.185895	0.999956
wt_v_ppk	ruvA	0.184401	0.999956
wt_v_ppk	yobI	0.449071	0.999956
wt_v_ppk	yebB	0.31925	0.980727
wt_v_ppk	ruvC	-0.0895923	0.999956
wt_v_ppk	yebC	0.168263	0.999956
wt_v_ppk	nudB	-0.213726	0.999956
wt_v_ppk	aspS	0.286653	0.999956
wt_v_ppk	yecD	0.153352	0.999956
wt_v_ppk	yecE	0.117052	0.999956
wt_v_ppk	yecN	0.475604	0.951609
wt_v_ppk	cmoA	0.19297	0.999956
wt_v_ppk	cmoB	0.287859	0.999747
wt_v_ppk	torZ	0.243504	0.999956
wt_v_ppk	torY	0.0241325	0.999956
wt_v_ppk	cutC	-0.372191	0.990914
wt_v_ppk	yecM	-0.0818358	0.999956
wt_v_ppk	argS	0.0325522	0.999956
wt_v_ppk	yecT	0.383442	0.98672
wt_v_ppk	flhE	0.107567	0.999956
wt_v_ppk	flhA	-0.232712	0.999956
wt_v_ppk	flhB	-0.626946	0.866576
wt_v_ppk	cheZ	0.1551	0.999956
wt_v_ppk	cheY	0.325617	0.999956
wt_v_ppk	cheB	-0.0098408	0.999956
wt_v_ppk	cheR	-0.31178	0.999956
wt_v_ppk	tap	-0.342372	0.980727
wt_v_ppk	tar	-0.235097	0.999956
wt_v_ppk	cheW	0.0269156	0.999956
wt_v_ppk	cheA	-0.0861965	0.999956
wt_v_ppk	motB	-0.0681014	0.999956
wt_v_ppk	motA	0.0729452	0.999956
wt_v_ppk	flhC	-0.518123	0.838304
wt_v_ppk	flhD	-0.655711	0.790888
wt_v_ppk	uspC	-0.333722	0.999956
wt_v_ppk	otsA	0.73187	0.880483
wt_v_ppk	otsB	0.840984	0.790888
wt_v_ppk	araH	0.360576	0.998327
wt_v_ppk	araG	0.176872	0.999956
wt_v_ppk	araF	0.226865	0.999956
wt_v_ppk	ftnB	-0.188445	0.999956
wt_v_ppk	yecJ	-0.487115	0.89403
wt_v_ppk	azuC	0.547555	0.999956
wt_v_ppk	yecR	-0.46295	0.950184
wt_v_ppk	ftnA	-0.508467	0.957417
wt_v_ppk	yecH	0.0594457	0.999956
wt_v_ppk	tyrP	-0.423704	0.980727
wt_v_ppk	yecA	0.230036	0.999956
wt_v_ppk	leuZ	-1.21849	0.790888
wt_v_ppk	cysT	-1.23936	0.719064
wt_v_ppk	glyW	-0.666723	0.939145
wt_v_ppk	pgsA	-0.245927	0.999956
wt_v_ppk	uvrC	0.0774011	0.999956
wt_v_ppk	uvrY	0.0510425	0.999956
wt_v_ppk	yecF	-0.23608	0.999956
wt_v_ppk	sdiA	0.0127243	0.999956
wt_v_ppk	yecC	0.255346	0.999956
wt_v_ppk	yecS	0.10417	0.999956
wt_v_ppk	dcyD	0.323711	0.999956
wt_v_ppk	fliY	-0.274125	0.999956
wt_v_ppk	fliZ	-0.470475	0.894247
wt_v_ppk	fliA	-1.27914	0.0234706
wt_v_ppk	fliC	0.024683	0.999956
wt_v_ppk	fliD	0.0659638	0.999956
wt_v_ppk	fliS	-0.400588	0.990914
wt_v_ppk	fliT	0.129023	0.999956
wt_v_ppk	amyA	0.677954	0.878732
wt_v_ppk	yedD	0.193918	0.999956
wt_v_ppk	yedE	-0.564144	0.93872
wt_v_ppk	yedF	-0.334643	0.990914
wt_v_ppk	yedK	0.670454	0.878189
wt_v_ppk	yedL	-0.170735	0.999956
wt_v_ppk	yedN	1.23736	0.344498
wt_v_ppk	intG	0.142475	0.999956
wt_v_ppk	fliE	0.155289	0.999956
wt_v_ppk	fliF	-0.816097	0.356871
wt_v_ppk	fliG	-0.462858	0.894247
wt_v_ppk	fliH	-0.43972	0.916249
wt_v_ppk	fliI	-0.484469	0.89403
wt_v_ppk	fliJ	-0.530159	0.866576
wt_v_ppk	fliK	-0.690881	0.649864
wt_v_ppk	fliL	-0.97705	0.172425
wt_v_ppk	fliM	-0.52168	0.888827
wt_v_ppk	fliN	-0.871536	0.356871
wt_v_ppk	fliO	-0.14254	0.999956
wt_v_ppk	fliP	-0.202584	0.999956
wt_v_ppk	fliQ	0.0637324	0.999956
wt_v_ppk	fliR	0.0418653	0.999956
wt_v_ppk	rcsA	-0.00162296	0.999956
wt_v_ppk	dsrB	0.285652	0.999956
[truncated: 2,495 more rows]

## Sheet: restored_to_WT
Genes for which expression levels are statistically restored to WT levels in the suppressor strains.
Genes displayed in columns on the left are differentially regulated in the null compared to WT, but not in the suppressors compared to WT. i.e. these genes have been restored to WT-like levels in the suppressors (see Venn below).
Genes displayed in columns on the right are differentially regulated in WT compared to the null, and in the suppressors compared to null. i.e. these genes are differ from the primary null strain in both WT and suppressor strains (see Venn below).
Numbers in the Venn circles indicate genes that meet a false discovery rate p-value threshold < 0.02.
Genes which overlap between the two lists are bold and shaded.
Suppressors with mutations at the rpoB/rpoC locus are printed in green.
Acid resistance genes shared with Conrad et al (ref. 5) are printed in red.
Feature	log2 (WT / Δppk)	log2 (WT / sup1)	log2 (WT / sup2)	log2 (WT / sup3)			Feature	log2 (WT / ∆ppk)	log2 (sup1 / ∆ppk)	log2 (sup2 / ∆ppk)	log2 (sup3 / ∆ppk)
flgB	-1.77562	-0.000104185	0.931998	0.542348			flgB	-1.77562	-1.77552	-2.70762	-2.31797
bhsA	1.6889	0.968665	0.492807	0.141923			spf	1.66609	2.5224	2.18571	2.36493
flu	-1.58463	-1.14037	-0.963902	-0.66207
yqeI	-1.61995	-1.24039	-1.34031	-0.766598
spf	1.66609	-0.856311	-0.519628	-0.698841

## Sheet: regulated_in_sup
Genes unaffected by primary deletion, and modulated in suppressor strains.
Genes displayed in columns on the left are not differentially regulated in the null compared to WT, but are significantly different between the suppressors and WT (see venn below).
Genes displayed in columns on the right are not differentially regulated in the null compared to WT, but are significantly different between the suppressors and the null (see venn below).
Numbers in the Venn circles indicate genes that meet a false discovery rate p-value threshold < 0.01
Genes which overlap between the two lists are bold and shaded.
Genes in column A (comparisons to WT) were sorted by GO Terms. Go Term Categories significantly enriched in the regulated gene set are shown on the right.
Suppressors with mutations at the rpoB/rpoC locus are printed in green.
Acid resistance genes shared with Conrad et al (ref. 5) are printed in red.
													Escherichia coli (REF)
Feature	log2 (WT / Δppk)	log2 (WT / sup1)	log2 (WT / sup2)	log2 (WT / sup3)		Feature	log2 (WT / Δppk)	log2 (sup1 / ∆ppk)	log2 (sup2 / ∆ppk)	log2 (sup3 / ∆ppk)			GO biological process complete	# in database	# hits in list	expected # of hits	Fold Enrichment	Direction of enrichment (+ or -)	P value
insA_1	-1.06387	-1.41338	-1.34817	-1.34549		glnK	0.111528	-2.64078	-2.60877	-2.34323			intracellular pH elevation	5	3	0.01	> 100	+	0.000261
glnK	0.111528	2.75231	2.72029	2.45476		ylcH	0.598005	2.34717	2.28782	1.95175			pH elevation	5	3	0.01	> 100	+	0.000261
gadC	0.396639	3.66217	3.05776	2.55623		appY	-0.582304	-2.32412	-2.31398	-1.71628			regulation of pH	9	3	0.03	> 100	+	0.00151
gadB	0.276758	4.59345	4.3814	2.99864		flgB	-1.77562	-1.77552	-2.70762	-2.31797			monovalent inorganic cation homeostasis	11	3	0.03	96.86	+	0.00275
cyaR	-1.03147	-2.08409	-1.88248	-1.72733		flgC	-1.26522	-1.36267	-2.21145	-1.91306			regulation of intracellular pH	6	3	0.02	> 100	+	0.000451
nrdI	1.18438	2.18856	2.24026	1.89536		flgD	-1.18898	-1.38532	-1.90783	-1.65367			regulation of cellular pH	8	3	0.02	> 100	+	0.00106
ygcG	-0.0650055	-1.3839	-1.3205	-1.37777		gadC	0.396639	-3.26553	-2.66113	-2.15959			cellular monovalent inorganic cation homeostasis	10	3	0.03	> 100	+	0.00207
hdeB	0.130379	3.83234	3.71758	2.29525		gadB	0.276758	-4.31669	-4.10464	-2.72188			response to pH	26	4	0.07	54.64	+	0.000489
hdeA	0.16095	3.51923	3.35226	2.33729		fliA	-1.27914	-1.28667	-1.57192	-1.49892			Unclassified	1649	2	4.64	0.43	-	0
hdeD	0.100782	3.71257	3.66703	2.34715		fliL	-0.97705	-1.18171	-1.46538	-1.42995
arrS	0.751634	3.64367	3.76074	2.32291		slp	-0.463812	-2.23891	-1.65413	-2.02977
gadE	-0.293585	3.47941	2.73392	2.49099		dctR	-0.612245	-2.36575	-1.58719	-1.61705
mdtE	-0.597859	1.79084	1.49318	1.57064		yhiD	-0.667707	-3.17712	-3.33378	-2.28485
gadA	0.110766	3.58074	3.35316	2.41196		hdeB	0.130379	-3.70196	-3.58721	-2.16487
yjaA	-0.115529	-1.54203	-1.59091	-1.64814		hdeA	0.16095	-3.35828	-3.19131	-2.17634
						hdeD	0.100782	-3.61179	-3.56625	-2.24637
						gadE	-0.293585	-3.77299	-3.02751	-2.78458
						mdtE	-0.597859	-2.3887	-2.09104	-2.1685
						gadA	0.110766	-3.46997	-3.2424	-2.30119
						spf	1.66609	2.5224	2.18571	2.36493
						yjaA	-0.115529	1.42651	1.47538	1.53262
						yjbT	-0.345504	-1.69067	-1.63084	-1.32697
						yjcB	0.322463	1.32944	1.30063	1.45666

## Sheet: full dataset for Venn analysis
key	Feature	Description	Gene Name	logFC	adj.P.Val
wt_v_ppk	thrL	a	thrL	0.0529988	0.999956
wt_v_ppk	thrA	a	thrA	0.606934	0.980727
wt_v_ppk	thrB	a	thrB	0.512673	0.980727
wt_v_ppk	thrC	a	thrC	0.416206	0.999956
wt_v_ppk	yaaX	a	yaaX	-0.139225	0.999956
wt_v_ppk	yaaA	a	yaaA	-0.232253	0.999956
wt_v_ppk	yaaJ	a	yaaJ	0.0271708	0.999956
wt_v_ppk	talB	a	talB	-0.163869	0.999956
wt_v_ppk	mog	a	mog	0.167518	0.999956
wt_v_ppk	satP	a	satP	-0.189631	0.999956
wt_v_ppk	yaaW	a	yaaW	0.0843002	0.999956
wt_v_ppk	yaaI	a	yaaI	-0.0666332	0.999956
wt_v_ppk	dnaK	a	dnaK	0.144431	0.999956
wt_v_ppk	dnaJ	a	dnaJ	0.0440825	0.999956
wt_v_ppk	insL1_1	a	insL1_1	-0.0324459	0.999956
wt_v_ppk	hokC	a	hokC	-9.66407	0.0234706
wt_v_ppk	mokC	a	mokC	0.430391	0.969857
wt_v_ppk	sokC	a	sokC	0.100743	0.999956
wt_v_ppk	nhaA	a	nhaA	0.501846	0.950297
wt_v_ppk	nhaR	a	nhaR	0.14732	0.999956
wt_v_ppk	insB1_1	a	insB1_1	-0.29302	0.999956
wt_v_ppk	insA_1	a	insA_1	-1.06387	0.140042
wt_v_ppk	rpsT	a	rpsT	-0.736426	0.950184
wt_v_ppk	yaaY	a	yaaY	0.527553	0.894247
wt_v_ppk	ribF	a	ribF	0.124434	0.999956
wt_v_ppk	ileS	a	ileS	0.325475	0.999956
wt_v_ppk	lspA	a	lspA	-0.0805189	0.999956
wt_v_ppk	fkpB	a	fkpB	0.272271	0.999956
wt_v_ppk	ispH	a	ispH	0.0462497	0.999956
wt_v_ppk	rihC	a	rihC	-0.320328	0.981896
wt_v_ppk	dapB	a	dapB	-0.185065	0.999956
wt_v_ppk	carA	a	carA	-1.48702	0.723203
wt_v_ppk	carB	a	carB	-1.62567	0.479696
wt_v_ppk	caiF	a	caiF	-0.577814	0.89403
wt_v_ppk	caiE	a	caiE	-0.316244	0.999747
wt_v_ppk	caiD	a	caiD	0.488849	0.907842
wt_v_ppk	caiC	a	caiC	-0.0823145	0.999956
wt_v_ppk	caiB	a	caiB	0.369855	0.990914
wt_v_ppk	caiA	a	caiA	0.0975521	0.999956
wt_v_ppk	caiT	a	caiT	0.0034738	0.999956
wt_v_ppk	fixA	a	fixA	-0.203709	0.999956
wt_v_ppk	fixB	a	fixB	0.0389979	0.999956
wt_v_ppk	fixC	a	fixC	0.462046	0.939145
wt_v_ppk	fixX	a	fixX	0.344084	0.999956
wt_v_ppk	yaaU	a	yaaU	-0.112923	0.999956
wt_v_ppk	kefF	a	kefF	-0.131387	0.999956
wt_v_ppk	kefC	a	kefC	0.204183	0.999956
wt_v_ppk	folA	a	folA	0.537848	0.939145
wt_v_ppk	apaH	a	apaH	-0.150542	0.999956
wt_v_ppk	apaG	a	apaG	0.283778	0.999956
wt_v_ppk	rsmA	a	rsmA	-0.424525	0.990914
wt_v_ppk	pdxA	a	pdxA	-0.418216	0.999747
wt_v_ppk	surA	a	surA	-0.10926	0.999956
wt_v_ppk	lptD	a	lptD	0.0428683	0.999956
wt_v_ppk	djlA	a	djlA	-0.299581	0.999747
wt_v_ppk	yabP	a	yabP	0.421705	0.999956
wt_v_ppk	rluA	a	rluA	0.298008	0.999956
wt_v_ppk	rapA	a	rapA	0.605562	0.931756
wt_v_ppk	polB	a	polB	0.00817292	0.999956
wt_v_ppk	araD	a	araD	0.206001	0.999956
wt_v_ppk	araC	a	araC	-0.0397841	0.999956
wt_v_ppk	yabI	a	yabI	0.134851	0.999956
wt_v_ppk	thiQ	a	thiQ	-0.444503	0.981115
wt_v_ppk	thiP	a	thiP	-0.420336	0.981896
wt_v_ppk	thiB	a	thiB	-0.663422	0.894247
wt_v_ppk	sgrR	a	sgrR	0.0360573	0.999956
wt_v_ppk	sgrS	a	sgrS	0.408343	0.980727
wt_v_ppk	sgrT	a	sgrT	#NUM!	#NUM!
wt_v_ppk	setA	a	setA	-0.186441	0.999956
wt_v_ppk	leuD	a	leuD	0.965322	0.561785
wt_v_ppk	leuC	a	leuC	1.12073	0.620835
wt_v_ppk	leuB	a	leuB	1.00983	0.723203
wt_v_ppk	leuA	a	leuA	0.661763	0.980727
wt_v_ppk	leuL	a	leuL	-0.3155	0.999956
wt_v_ppk	leuO	a	leuO	0.186487	0.999956
wt_v_ppk	ilvI	a	ilvI	-0.19258	0.999956
wt_v_ppk	ilvH	a	ilvH	-0.464559	0.950297
wt_v_ppk	cra	a	cra	-0.268042	0.999956
wt_v_ppk	mraZ	a	mraZ	0.172354	0.999956
wt_v_ppk	rsmH	a	rsmH	0.354164	0.999956
wt_v_ppk	ftsL	a	ftsL	0.218478	0.999956
wt_v_ppk	ftsI	a	ftsI	0.294502	0.999956
wt_v_ppk	murE	a	murE	0.257107	0.999956
wt_v_ppk	murF	a	murF	0.336432	0.999956
wt_v_ppk	mraY	a	mraY	0.104076	0.999956
wt_v_ppk	murD	a	murD	0.220843	0.999956
wt_v_ppk	ftsW	a	ftsW	-0.0221551	0.999956
wt_v_ppk	murG	a	murG	0.0404488	0.999956
wt_v_ppk	murC	a	murC	0.0324256	0.999956
wt_v_ppk	ddlB	a	ddlB	0.227424	0.999956
wt_v_ppk	ftsQ	a	ftsQ	-0.101848	0.999956
wt_v_ppk	ftsA	a	ftsA	-0.0793576	0.999956
wt_v_ppk	ftsZ	a	ftsZ	0.174767	0.999956
wt_v_ppk	lpxC	a	lpxC	-0.0138742	0.999956
wt_v_ppk	secM	a	secM	-0.280486	0.999956
wt_v_ppk	secA	a	secA	-0.204206	0.999956
wt_v_ppk	mutT	a	mutT	-0.425774	0.939145
wt_v_ppk	yacG	a	yacG	-0.044703	0.999956
wt_v_ppk	zapD	a	zapD	0.0949349	0.999956
wt_v_ppk	coaE	a	coaE	-0.112011	0.999956
wt_v_ppk	guaC	a	guaC	-0.681172	0.894247
wt_v_ppk	hofC	a	hofC	0.0487508	0.999956
wt_v_ppk	hofB	a	hofB	0.0200982	0.999956
wt_v_ppk	ppdD	a	ppdD	-0.0652276	0.999956
wt_v_ppk	nadC	a	nadC	-0.12495	0.999956
wt_v_ppk	ampD	a	ampD	-0.276473	0.999956
wt_v_ppk	ampE	a	ampE	0.153649	0.999956
wt_v_ppk	aroP	a	aroP	-0.0424056	0.999956
wt_v_ppk	pdhR	a	pdhR	0.454331	0.990914
wt_v_ppk	aceE	a	aceE	-0.0629889	0.999956
wt_v_ppk	aceF	a	aceF	-0.259437	0.999956
wt_v_ppk	lpd	a	lpd	0.149962	0.999956
wt_v_ppk	yacH	a	yacH	0.256233	0.999956
wt_v_ppk	acnB	a	acnB	0.272869	0.999956
wt_v_ppk	yacL	a	yacL	0.0173367	0.999956
wt_v_ppk	speD	a	speD	-0.657795	0.923763
wt_v_ppk	speE	a	speE	-0.571373	0.975974
wt_v_ppk	yacC	a	yacC	-0.349343	0.999956
wt_v_ppk	cueO	a	cueO	-0.0681949	0.999956
wt_v_ppk	gcd	a	gcd	1.45144	0.231076
wt_v_ppk	hpt	a	hpt	0.0294209	0.999956
wt_v_ppk	can	a	can	0.198366	0.999956
wt_v_ppk	yadG	a	yadG	0.410996	0.990914
wt_v_ppk	yadH	a	yadH	0.409351	0.965353
wt_v_ppk	yadI	a	yadI	-0.465259	0.89403
wt_v_ppk	yadE	a	yadE	0.0417998	0.999956
wt_v_ppk	panD	a	panD	-0.428551	0.990914
wt_v_ppk	yadD	a	yadD	-0.291829	0.990914
wt_v_ppk	panC	a	panC	-0.253125	0.999956
wt_v_ppk	panB	a	panB	-0.334109	0.999956
wt_v_ppk	yadC	a	yadC	-0.314499	0.999956
wt_v_ppk	yadK	a	yadK	-0.3061	0.990914
wt_v_ppk	yadL	a	yadL	-0.0516325	0.999956
wt_v_ppk	yadM	a	yadM	-0.462647	0.950045
wt_v_ppk	htrE	a	htrE	0.0655628	0.999956
wt_v_ppk	yadV	a	yadV	0.174062	0.999956
wt_v_ppk	yadN	a	yadN	-0.00115291	0.999956
wt_v_ppk	folK	a	folK	-0.817845	0.79576
wt_v_ppk	pcnB	a	pcnB	-0.354807	0.999956
wt_v_ppk	gluQ	a	gluQ	0.157459	0.999956
wt_v_ppk	dksA	a	dksA	0.135235	0.999956
wt_v_ppk	sfsA	a	sfsA	0.747198	0.79655
wt_v_ppk	ligT	a	ligT	-0.585972	0.908869
wt_v_ppk	hrpB	a	hrpB	-0.332467	0.981896
wt_v_ppk	mrcB	a	mrcB	-0.148371	0.999956
wt_v_ppk	fhuA	a	fhuA	-0.413896	0.999956
wt_v_ppk	fhuC	a	fhuC	-0.0863873	0.999956
wt_v_ppk	fhuD	a	fhuD	-0.597965	0.907842
wt_v_ppk	fhuB	a	fhuB	-0.290938	0.992297
wt_v_ppk	hemL	a	hemL	0.119541	0.999956
wt_v_ppk	clcA	a	clcA	0.49202	0.941095
wt_v_ppk	erpA	a	erpA	0.442851	0.939145
wt_v_ppk	yadS	a	yadS	0.0249246	0.999956
wt_v_ppk	btuF	a	btuF	-0.812853	0.818917
wt_v_ppk	mtn	a	mtn	-0.266524	0.999956
wt_v_ppk	dgt	a	dgt	0.12548	0.999956
wt_v_ppk	degP	a	degP	-0.494377	0.980727
wt_v_ppk	cdaR	a	cdaR	0.0393807	0.999956
wt_v_ppk	yaeH	a	yaeH	0.375713	0.999956
wt_v_ppk	yaeI	a	yaeI	-0.26651	0.999956
wt_v_ppk	dapD	a	dapD	-0.263865	0.999956
wt_v_ppk	glnD	a	glnD	0.29004	0.999956
wt_v_ppk	map	a	map	0.0449215	0.999956
wt_v_ppk	tff	a	tff	-0.522928	0.980727
wt_v_ppk	rpsB	a	rpsB	-0.588683	0.939145
wt_v_ppk	tsf	a	tsf	-0.167753	0.999956
wt_v_ppk	pyrH	a	pyrH	-0.844114	0.701606
wt_v_ppk	frr	a	frr	-0.167806	0.999956
wt_v_ppk	dxr	a	dxr	0.0181903	0.999956
wt_v_ppk	ispU	a	ispU	-0.413509	0.980727
wt_v_ppk	cdsA	a	cdsA	-0.054255	0.999956
wt_v_ppk	rseP	a	rseP	-0.112829	0.999956
wt_v_ppk	bamA	a	bamA	-0.126628	0.999956
wt_v_ppk	skp	a	skp	-0.0797166	0.999956
wt_v_ppk	lpxD	a	lpxD	-0.26499	0.999956
wt_v_ppk	fabZ	a	fabZ	0.0668822	0.999956
wt_v_ppk	lpxA	a	lpxA	0.221353	0.999956
wt_v_ppk	lpxB	a	lpxB	-0.321051	0.999956
wt_v_ppk	rnhB	a	rnhB	-0.267112	0.999956
wt_v_ppk	dnaE	a	dnaE	-0.155424	0.999956
wt_v_ppk	accA	a	accA	-0.205829	0.999956
wt_v_ppk	ldcC	a	ldcC	0.695442	0.849065
wt_v_ppk	yaeR	a	yaeR	0.485764	0.962027
wt_v_ppk	tilS	a	tilS	-0.0423204	0.999956
wt_v_ppk	rof	a	rof	0.53125	0.957417
wt_v_ppk	yaeP	a	yaeP	0.331912	0.999956
wt_v_ppk	yaeQ	a	yaeQ	0.157207	0.999956
wt_v_ppk	arfB	a	arfB	0.0597658	0.999956
wt_v_ppk	nlpE	a	nlpE	0.351475	0.990914
wt_v_ppk	yaeF	a	yaeF	-0.209116	0.999956
wt_v_ppk	proS	a	proS	-0.0659188	0.999956
wt_v_ppk	tsaA	a	tsaA	-0.741256	0.894247
wt_v_ppk	rcsF	a	rcsF	-0.640053	0.908609
wt_v_ppk	metQ	a	metQ	-0.53672	0.957417
wt_v_ppk	metI	a	metI	-0.76251	0.89403
wt_v_ppk	metN	a	metN	0.0558104	0.999956
wt_v_ppk	gmhB	a	gmhB	-0.186756	0.999956
wt_v_ppk	rrsH	a	rrsH	0.816201	0.990914
wt_v_ppk	ileV	a	ileV	-0.661123	0.908869
wt_v_ppk	alaV	a	alaV	-1.10508	0.990914
wt_v_ppk	rrlH	a	rrlH	1.0899	0.980727
wt_v_ppk	rrfH	a	rrfH	-1.38959	0.880483
wt_v_ppk	aspU	a	aspU	-0.814571	0.810411
wt_v_ppk	dkgB	a	dkgB	-0.716019	0.719064
wt_v_ppk	yafC	a	yafC	0.106437	0.999956
wt_v_ppk	yafD	a	yafD	0.356074	0.999747
wt_v_ppk	yafE	a	yafE	0.30831	0.999956
wt_v_ppk	mltD	a	mltD	-0.694947	0.877467
wt_v_ppk	gloB	a	gloB	0.175401	0.999956
wt_v_ppk	yafS	a	yafS	0.147449	0.999956
wt_v_ppk	rnhA	a	rnhA	-0.0903879	0.999956
wt_v_ppk	dnaQ	a	dnaQ	-0.0283249	0.999956
wt_v_ppk	aspV	a	aspV	-0.72078	0.89403
wt_v_ppk	yafT	a	yafT	-0.196459	0.999956
wt_v_ppk	ykfM	a	ykfM	-0.580258	0.894554
wt_v_ppk	yafU	a	yafU	-0.0234122	0.999956
wt_v_ppk	yafF	a	yafF	0.241828	0.999956
wt_v_ppk	yafV	a	yafV	0.0673191	0.999956
wt_v_ppk	ivy	a	ivy	-0.0994508	0.999956
wt_v_ppk	fadE	a	fadE	0.475312	0.982047
wt_v_ppk	gmhA	a	gmhA	-0.169549	0.999956
wt_v_ppk	yafJ	a	yafJ	-0.00551475	0.999956
wt_v_ppk	yafK	a	yafK	-0.213321	0.999956
wt_v_ppk	yafQ	a	yafQ	-0.250599	0.999956
wt_v_ppk	dinJ	a	dinJ	0.288309	0.999956
wt_v_ppk	yafL	a	yafL	-0.00989355	0.999956
wt_v_ppk	rayT	a	rayT	-0.059697	0.999956
wt_v_ppk	lfhA	a	lfhA	0.323358	0.981896
wt_v_ppk	lafU	a	lafU	-0.0446952	0.999956
wt_v_ppk	dinB	a	dinB	0.0354587	0.999956
wt_v_ppk	yafN	a	yafN	0.22966	0.999956
wt_v_ppk	yafO	a	yafO	0.326617	0.990914
wt_v_ppk	yafP	a	yafP	-0.0281504	0.999956
wt_v_ppk	ykfJ	a	ykfJ	-0.297094	0.999956
wt_v_ppk	prfH	a	prfH	0.19765	0.999956
wt_v_ppk	pepD	a	pepD	0.153297	0.999956
wt_v_ppk	gpt	a	gpt	-0.347762	0.999956
wt_v_ppk	frsA	a	frsA	0.0450415	0.999956
wt_v_ppk	crl	a	crl	0.673052	0.811439
wt_v_ppk	phoE	a	phoE	0.422503	0.957417
wt_v_ppk	proB	a	proB	-0.0292462	0.999956
wt_v_ppk	proA	a	proA	0.265468	0.999956
wt_v_ppk	thrW	a	thrW	-0.0670099	0.999956
wt_v_ppk	ykfN	a	ykfN	-0.154832	0.999956
wt_v_ppk	ykfI	a	ykfI	1.14709	0.481313
wt_v_ppk	yafW	a	yafW	0.19408	0.999956
wt_v_ppk	ykfH	a	ykfH	0.997087	0.673061
wt_v_ppk	ykfG	a	ykfG	0.310844	0.998327
wt_v_ppk	yafX	a	yafX	-0.369717	0.966131
wt_v_ppk	ykfF	a	ykfF	-0.360952	0.990914
wt_v_ppk	ykfB	a	ykfB	0.385072	0.999956
wt_v_ppk	yafY	a	yafY	0.565572	0.894247
wt_v_ppk	ykfL	a	ykfL	0.0264478	0.999956
wt_v_ppk	ykfK	a	ykfK	-0.0753727	0.999956
wt_v_ppk	yafZ	a	yafZ	-0.118486	0.999956
wt_v_ppk	ykfA	a	ykfA	0.345302	0.980727
wt_v_ppk	perR	a	perR	-0.0496293	0.999956
wt_v_ppk	insN	a	insN	0.173801	0.999956
wt_v_ppk	insI1_1	a	insI1_1	-0.0526412	0.999956
wt_v_ppk	eyeA	a	eyeA	-0.321902	0.999956
wt_v_ppk	ykfC	a	ykfC	0.255559	0.999956
wt_v_ppk	insH1_1	a	insH1_1	-0.187869	0.999956
wt_v_ppk	mmuP	a	mmuP	0.130441	0.999956
wt_v_ppk	mmuM	a	mmuM	-0.0983245	0.999956
wt_v_ppk	afuC	a	afuC	0.378136	0.950297
wt_v_ppk	afuB	a	afuB	0.439476	0.990052
wt_v_ppk	insB1_2	a	insB1_2	0.854916	0.620835
wt_v_ppk	insA_2	a	insA_2	0.589418	0.89403
wt_v_ppk	insI1_2	a	insI1_2	0.27413	0.999956
wt_v_ppk	insX	a	insX	0.124609	0.999956
wt_v_ppk	yagB	a	yagB	0.186352	0.999956
wt_v_ppk	yagA	a	yagA	0.141718	0.999956
wt_v_ppk	yagE	a	yagE	-0.182876	0.999956
wt_v_ppk	yagF	a	yagF	-0.158648	0.999956
wt_v_ppk	yagG	a	yagG	0.666331	0.79576
wt_v_ppk	yagH	a	yagH	0.199209	0.999956
wt_v_ppk	yagI	a	yagI	-0.200874	0.999956
wt_v_ppk	argF	a	argF	-0.442188	0.999747
wt_v_ppk	ykgS	a	ykgS	0.236017	0.999956
wt_v_ppk	insB1_3	a	insB1_3	1.23851	0.130079
wt_v_ppk	insA_3	a	insA_3	0.522398	0.908869
wt_v_ppk	yagJ	a	yagJ	0.0125903	0.999956
wt_v_ppk	yagK	a	yagK	-0.11783	0.999956
wt_v_ppk	yagL	a	yagL	0.115664	0.999956
wt_v_ppk	yagM	a	yagM	-0.132469	0.999956
wt_v_ppk	yagN	a	yagN	-0.355638	0.997374
wt_v_ppk	intF	a	intF	0.123768	0.999956
wt_v_ppk	ptwF	a	ptwF	#NUM!	#NUM!
wt_v_ppk	yagP	a	yagP	0.484778	0.939145
wt_v_ppk	ykgT	a	ykgT	0.531474	0.999956
wt_v_ppk	paoD	a	paoD	0.685716	0.790888
wt_v_ppk	paoC	a	paoC	0.613332	0.900744
wt_v_ppk	paoB	a	paoB	0.730812	0.818917
wt_v_ppk	paoA	a	paoA	0.586583	0.939145
wt_v_ppk	yagU	a	yagU	0.349592	0.999956
wt_v_ppk	ykgJ	a	ykgJ	0.0046813	0.999956
wt_v_ppk	ecpE	a	ecpE	0.0736692	0.999956
wt_v_ppk	ecpD	a	ecpD	-0.0211492	0.999956
wt_v_ppk	ecpC	a	ecpC	0.10859	0.999956
wt_v_ppk	ecpB	a	ecpB	-0.332466	0.990914
wt_v_ppk	ecpA	a	ecpA	0.110642	0.999956
wt_v_ppk	ecpR	a	ecpR	-0.0804219	0.999956
wt_v_ppk	ykgL	a	ykgL	0.530992	0.995207
wt_v_ppk	ykgO	a	ykgO	-0.269886	0.999956
wt_v_ppk	ykgM	a	ykgM	0.135551	0.999956
wt_v_ppk	ykgR	a	ykgR	1.2245	0.999956
wt_v_ppk	ykgP	a	ykgP	-1.41975	0.980727
wt_v_ppk	eaeH	a	eaeH	0.142508	0.999956
wt_v_ppk	insE1_1	a	insE1_1	-0.130917	0.999956
wt_v_ppk	insF1_1	a	insF1_1	-0.0160523	0.999956
wt_v_ppk	ykgA	a	ykgA	0.0148353	0.999956
wt_v_ppk	ykgQ	a	ykgQ	-0.700213	0.999956
wt_v_ppk	rclC	a	rclC	-0.132213	0.999956
wt_v_ppk	rclB	a	rclB	-0.00797004	0.999956
wt_v_ppk	rclA	a	rclA	0.255351	0.999956
wt_v_ppk	rclR	a	rclR	0.13414	0.999956
wt_v_ppk	ykgE	a	ykgE	-0.10827	0.999956
wt_v_ppk	ykgF	a	ykgF	-0.00559565	0.999956
wt_v_ppk	ykgG	a	ykgG	0.146829	0.999956
wt_v_ppk	ykgH	a	ykgH	-0.61003	0.980727
wt_v_ppk	betA	a	betA	0.418129	0.965133
wt_v_ppk	betB	a	betB	0.57038	0.916249
wt_v_ppk	betI	a	betI	0.650776	0.894247
wt_v_ppk	betT	a	betT	0.589715	0.894247
wt_v_ppk	yahA	a	yahA	0.43486	0.980727
wt_v_ppk	yahB	a	yahB	0.121952	0.999956
wt_v_ppk	yahC	a	yahC	0.862396	0.866576
wt_v_ppk	yahD	a	yahD	0.380567	0.981896
wt_v_ppk	yahE	a	yahE	0.584204	0.908869
wt_v_ppk	yahF	a	yahF	0.0396945	0.999956
wt_v_ppk	yahG	a	yahG	0.0183149	0.999956
wt_v_ppk	yahI	a	yahI	0.34645	0.965353
wt_v_ppk	yahJ	a	yahJ	0.0274854	0.999956
wt_v_ppk	yahK	a	yahK	0.394542	0.991752
wt_v_ppk	yahL	a	yahL	0.438603	0.999747
wt_v_ppk	yahM	a	yahM	0.484317	0.894247
wt_v_ppk	yahN	a	yahN	0.269893	0.999956
wt_v_ppk	yahO	a	yahO	0.471999	0.999956
wt_v_ppk	prpR	a	prpR	1.11122	0.356871
wt_v_ppk	prpB	a	prpB	0.605589	0.822056
wt_v_ppk	prpC	a	prpC	-0.0607167	0.999956
wt_v_ppk	prpD	a	prpD	0.233993	0.999956
wt_v_ppk	prpE	a	prpE	-0.376659	0.971921
wt_v_ppk	codB	a	codB	-0.793535	0.790888
wt_v_ppk	codA	a	codA	-0.803831	0.89403
wt_v_ppk	cynR	a	cynR	-0.248804	0.999956
wt_v_ppk	cynT	a	cynT	0.0272273	0.999956
wt_v_ppk	cynS	a	cynS	-0.13268	0.999956
wt_v_ppk	cynX	a	cynX	-0.140453	0.999956
wt_v_ppk	lacA	a	lacA	0.572616	0.89403
wt_v_ppk	lacY	a	lacY	0.14882	0.999956
wt_v_ppk	lacZ	a	lacZ	-0.0775671	0.999956
wt_v_ppk	lacI	a	lacI	-0.151818	0.999956
wt_v_ppk	mhpR	a	mhpR	1.11398	0.478392
wt_v_ppk	mhpA	a	mhpA	0.390701	0.980727
wt_v_ppk	mhpB	a	mhpB	0.635057	0.880483
wt_v_ppk	mhpC	a	mhpC	0.198837	0.999956
wt_v_ppk	mhpD	a	mhpD	0.449736	0.939145
wt_v_ppk	mhpF	a	mhpF	0.556324	0.894247
wt_v_ppk	mhpE	a	mhpE	0.470637	0.980727
wt_v_ppk	mhpT	a	mhpT	0.373732	0.957417
wt_v_ppk	yaiL	a	yaiL	0.339639	0.980727
wt_v_ppk	frmB	a	frmB	-0.0523798	0.999956
wt_v_ppk	frmA	a	frmA	0.41539	0.990914
wt_v_ppk	frmR	a	frmR	0.121076	0.999956
wt_v_ppk	yaiO	a	yaiO	0.335792	0.991234
wt_v_ppk	yaiX	a	yaiX	0.097987	0.999956
wt_v_ppk	insC1_1	a	insC1_1	0.164038	0.999956
wt_v_ppk	insD1_1	a	insD1_1	-0.211048	0.999956
wt_v_ppk	yaiP	a	yaiP	0.553156	0.939145
wt_v_ppk	yaiS	a	yaiS	-0.374086	0.999956
wt_v_ppk	tauA	a	tauA	-0.757341	0.980727
wt_v_ppk	tauB	a	tauB	-1.05779	0.89403
wt_v_ppk	tauC	a	tauC	-0.301484	0.999956
wt_v_ppk	tauD	a	tauD	-0.278742	0.999956
wt_v_ppk	hemB	a	hemB	0.16763	0.999956
wt_v_ppk	yaiT	a	yaiT	0.123958	0.999956
wt_v_ppk	insF1_2	a	insF1_2	-0.148627	0.999956
wt_v_ppk	insE1_2	a	insE1_2	-0.0902591	0.999956
wt_v_ppk	yaiV	a	yaiV	0.374173	0.999956
wt_v_ppk	ampH	a	ampH	-0.291784	0.999956
wt_v_ppk	sbmA	a	sbmA	0.509607	0.946476
wt_v_ppk	yaiW	a	yaiW	0.307339	0.990914
wt_v_ppk	yaiY	a	yaiY	-0.0371349	0.999956
wt_v_ppk	yaiZ	a	yaiZ	-0.0225388	0.999956
wt_v_ppk	ddlA	a	ddlA	-0.15957	0.999956
wt_v_ppk	iraP	a	iraP	0.01736	0.999956
wt_v_ppk	phoA	a	phoA	-0.413609	0.990914
wt_v_ppk	psiF	a	psiF	0.485946	0.968381
wt_v_ppk	yaiC	a	yaiC	-0.0158211	0.999956
wt_v_ppk	proC	a	proC	-0.305193	0.999956
wt_v_ppk	yaiI	a	yaiI	-0.0103104	0.999956
wt_v_ppk	aroL	a	aroL	-0.485681	0.990914
wt_v_ppk	yaiA	a	yaiA	0.633564	0.894247
wt_v_ppk	aroM	a	aroM	0.14108	0.999956
wt_v_ppk	yaiE	a	yaiE	0.0220452	0.999956
wt_v_ppk	ykiA	a	ykiA	0.265711	0.999956
wt_v_ppk	rdgC	a	rdgC	-0.2151	0.999956
wt_v_ppk	mak	a	mak	0.283751	0.991234
wt_v_ppk	araJ	a	araJ	-0.00644534	0.999956
wt_v_ppk	sbcC	a	sbcC	-0.266412	0.999956
wt_v_ppk	sbcD	a	sbcD	-0.159863	0.999956
wt_v_ppk	phoB	a	phoB	-0.0255942	0.999956
wt_v_ppk	phoR	a	phoR	0.0095569	0.999956
wt_v_ppk	brnQ	a	brnQ	0.0749544	0.999956
wt_v_ppk	proY	a	proY	-0.034202	0.999956
wt_v_ppk	malZ	a	malZ	0.00141681	0.999956
wt_v_ppk	acpH	a	acpH	-0.0375164	0.999956
wt_v_ppk	queA	a	queA	-0.203455	0.999956
wt_v_ppk	tgt	a	tgt	-0.116272	0.999956
wt_v_ppk	yajC	a	yajC	-0.19736	0.999956
wt_v_ppk	secD	a	secD	-0.0882026	0.999956
wt_v_ppk	secF	a	secF	-0.363819	0.999956
wt_v_ppk	yajD	a	yajD	0.0302549	0.999956
wt_v_ppk	tsx	a	tsx	-0.421075	0.981896
wt_v_ppk	yajI	a	yajI	0.376457	0.990914
wt_v_ppk	nrdR	a	nrdR	-0.102661	0.999956
wt_v_ppk	ribD	a	ribD	-0.246528	0.999956
wt_v_ppk	ribE	a	ribE	-0.242601	0.999956
wt_v_ppk	nusB	a	nusB	-0.466978	0.939145
wt_v_ppk	thiL	a	thiL	-0.509456	0.950297
wt_v_ppk	pgpA	a	pgpA	0.282288	0.999956
wt_v_ppk	yajO	a	yajO	0.728598	0.89403
wt_v_ppk	dxs	a	dxs	-0.0925676	0.999956
wt_v_ppk	ispA	a	ispA	-0.127668	0.999956
wt_v_ppk	xseB	a	xseB	-0.692013	0.900744
wt_v_ppk	thiI	a	thiI	-0.0449418	0.999956
wt_v_ppk	yajL	a	yajL	0.367867	0.980727
wt_v_ppk	panE	a	panE	0.251709	0.999956
wt_v_ppk	yajQ	a	yajQ	-0.301358	0.999956
wt_v_ppk	yajR	a	yajR	-0.122773	0.999956
wt_v_ppk	cyoE	a	cyoE	-0.386244	0.990914
wt_v_ppk	cyoD	a	cyoD	-0.37813	0.990914
wt_v_ppk	cyoC	a	cyoC	-0.565304	0.980727
wt_v_ppk	cyoB	a	cyoB	-0.428838	0.999956
wt_v_ppk	cyoA	a	cyoA	-0.162442	0.999956
wt_v_ppk	ampG	a	ampG	-0.456909	0.980727
wt_v_ppk	yajG	a	yajG	-0.52555	0.980727
wt_v_ppk	bolA	a	bolA	0.522657	0.981896
wt_v_ppk	tig	a	tig	-0.475048	0.990914
wt_v_ppk	clpP	a	clpP	0.211339	0.999956
wt_v_ppk	clpX	a	clpX	0.396767	0.999956
wt_v_ppk	lon	a	lon	0.424391	0.990914
wt_v_ppk	hupB	a	hupB	-0.41794	0.980727
wt_v_ppk	ppiD	a	ppiD	-0.0400195	0.999956
wt_v_ppk	ybaV	a	ybaV	-0.252572	0.999956
wt_v_ppk	fadM	a	fadM	0.589415	0.878189
wt_v_ppk	queC	a	queC	0.177243	0.999956
wt_v_ppk	ybaE	a	ybaE	-0.711112	0.807941
wt_v_ppk	cof	a	cof	0.112032	0.999956
wt_v_ppk	ybaO	a	ybaO	-0.314918	0.990914
wt_v_ppk	mdlA	a	mdlA	-0.0205429	0.999956
wt_v_ppk	mdlB	a	mdlB	-0.0283291	0.999956
wt_v_ppk	glnK	a	glnK	0.111528	0.999956
wt_v_ppk	amtB	a	amtB	0.0907486	0.999956
wt_v_ppk	tesB	a	tesB	0.276759	0.999956
wt_v_ppk	ybaY	a	ybaY	0.933954	0.790888
wt_v_ppk	ybaZ	a	ybaZ	-0.0125963	0.999956
wt_v_ppk	ffs	a	ffs	-1.17118	0.723203
wt_v_ppk	ybaA	a	ybaA	0.19422	0.999956
wt_v_ppk	ylaB	a	ylaB	0.133326	0.999956
wt_v_ppk	ylaC	a	ylaC	0.136067	0.999956
wt_v_ppk	maa	a	maa	0.446976	0.999747
wt_v_ppk	hha	a	hha	0.542766	0.939145
wt_v_ppk	tomB	a	tomB	0.956732	0.620835
wt_v_ppk	acrB	a	acrB	0.175264	0.999956
wt_v_ppk	acrA	a	acrA	0.221014	0.999956
wt_v_ppk	acrR	a	acrR	0.110405	0.999956
wt_v_ppk	mscK	a	mscK	-0.232112	0.999956
wt_v_ppk	ybaM	a	ybaM	-0.316076	0.990914
wt_v_ppk	priC	a	priC	0.168801	0.999956
wt_v_ppk	ybaN	a	ybaN	0.0572175	0.999956
wt_v_ppk	apt	a	apt	-0.0473083	0.999956
wt_v_ppk	dnaX	a	dnaX	-0.0647438	0.999956
wt_v_ppk	ybaB	a	ybaB	-0.555745	0.950331
wt_v_ppk	recR	a	recR	-0.355668	0.999956
wt_v_ppk	htpG	a	htpG	-0.204708	0.999956
wt_v_ppk	adk	a	adk	-0.276128	0.999956
wt_v_ppk	hemH	a	hemH	0.218872	0.999956
wt_v_ppk	aes	a	aes	0.34106	0.980727
wt_v_ppk	gsk	a	gsk	0.0167844	0.999956
wt_v_ppk	ybaL	a	ybaL	0.246433	0.999956
wt_v_ppk	fsr	a	fsr	0.0608215	0.999956
wt_v_ppk	ushA	a	ushA	0.397108	0.995949
wt_v_ppk	ybaK	a	ybaK	0.138554	0.999956
wt_v_ppk	chiX	a	chiX	0.237523	0.999956
wt_v_ppk	ybaP	a	ybaP	-0.224877	0.999956
wt_v_ppk	ybaQ	a	ybaQ	-0.257818	0.999956
wt_v_ppk	copA	a	copA	0.0689241	0.999956
wt_v_ppk	glsA	a	glsA	0.0732952	0.999956
wt_v_ppk	ybaT	a	ybaT	0.502417	0.939145
wt_v_ppk	cueR	a	cueR	0.496042	0.950297
wt_v_ppk	ybbJ	a	ybbJ	0.252786	0.999956
wt_v_ppk	qmcA	a	qmcA	0.421448	0.990914
wt_v_ppk	fetA	a	fetA	0.0520581	0.999956
wt_v_ppk	fetB	a	fetB	0.26121	0.999956
wt_v_ppk	ybbN	a	ybbN	-0.0376558	0.999956
wt_v_ppk	ybbO	a	ybbO	0.26054	0.999956
wt_v_ppk	tesA	a	tesA	0.00393742	0.999956
wt_v_ppk	ybbA	a	ybbA	-0.072522	0.999956
wt_v_ppk	ybbP	a	ybbP	0.205982	0.999956
wt_v_ppk	rhsD	a	rhsD	0.317471	0.999956
wt_v_ppk	ybbC	a	ybbC	-0.331163	0.999956
wt_v_ppk	rhsH	a	rhsH	-0.138497	0.999956
wt_v_ppk	ybbD	a	ybbD	-0.0311246	0.999956
wt_v_ppk	ylbI	a	ylbI	-1.00852	0.999956
wt_v_ppk	ylbG	a	ylbG	-0.0331909	0.999956
wt_v_ppk	mnmH	a	mnmH	-0.235579	0.999956
wt_v_ppk	allS	a	allS	-0.052366	0.999956
wt_v_ppk	allA	a	allA	-0.558102	0.790888
wt_v_ppk	allR	a	allR	0.114355	0.999956
wt_v_ppk	gcl	a	gcl	0.261926	0.999956
wt_v_ppk	hyi	a	hyi	0.670967	0.719064
wt_v_ppk	glxR	a	glxR	-0.687407	0.828838
wt_v_ppk	ybbW	a	ybbW	0.0599826	0.999956
wt_v_ppk	allB	a	allB	0.680867	0.807941
wt_v_ppk	ybbY	a	ybbY	0.682996	0.775483
wt_v_ppk	glxK	a	glxK	0.568243	0.880483
wt_v_ppk	allE	a	allE	0.617816	0.894247
wt_v_ppk	allC	a	allC	0.333018	0.999956
wt_v_ppk	allD	a	allD	0.133919	0.999956
wt_v_ppk	fdrA	a	fdrA	0.266354	0.999956
wt_v_ppk	ylbE	a	ylbE	0.184059	0.999956
wt_v_ppk	ylbF	a	ylbF	-0.108724	0.999956
wt_v_ppk	ybcF	a	ybcF	0.213629	0.999956
wt_v_ppk	purK	a	purK	-0.404804	0.999956
wt_v_ppk	purE	a	purE	-0.594645	0.999956
wt_v_ppk	lpxH	a	lpxH	-0.676584	0.909243
wt_v_ppk	ppiB	a	ppiB	-0.148185	0.999956
wt_v_ppk	cysS	a	cysS	0.140951	0.999956
wt_v_ppk	ybcI	a	ybcI	0.254715	0.999956
wt_v_ppk	ybcJ	a	ybcJ	0.0711727	0.999956
wt_v_ppk	folD	a	folD	-0.152426	0.999956
wt_v_ppk	sfmA	a	sfmA	0.0254404	0.999956
wt_v_ppk	sfmC	a	sfmC	0.588402	0.980727
wt_v_ppk	sfmD	a	sfmD	0.347565	0.980727
wt_v_ppk	sfmH	a	sfmH	0.262504	0.999956
wt_v_ppk	sfmF	a	sfmF	0.798427	0.894247
wt_v_ppk	sfmZ	a	sfmZ	-0.158951	0.999956
wt_v_ppk	argU	a	argU	-0.357722	0.999956
wt_v_ppk	intD	a	intD	0.125541	0.999956
wt_v_ppk	xisD	a	xisD	-0.139922	0.999956
wt_v_ppk	exoD	a	exoD	-0.623329	0.790888
wt_v_ppk	peaD	a	peaD	0.192254	0.999956
wt_v_ppk	renD	a	renD	-0.0833046	0.999956
wt_v_ppk	insE1_3	a	insE1_3	-0.0582387	0.999956
wt_v_ppk	insF1_3	a	insF1_3	-0.0970049	0.999956
wt_v_ppk	emrE	a	emrE	-0.549157	0.90457
wt_v_ppk	ybcK	a	ybcK	0.115389	0.999956
wt_v_ppk	ybcL	a	ybcL	-0.0633652	0.999956
wt_v_ppk	ybcM	a	ybcM	-0.043035	0.999956
wt_v_ppk	ylcH	a	ylcH	0.598005	0.961095
wt_v_ppk	ybcN	a	ybcN	0.603246	0.980727
wt_v_ppk	ninE	a	ninE	0.588445	0.998327
wt_v_ppk	ybcO	a	ybcO	0.356911	0.999956
wt_v_ppk	rusA	a	rusA	0.35361	0.999956
wt_v_ppk	ylcG	a	ylcG	0.476314	0.999956
wt_v_ppk	quuD	a	quuD	-0.202172	0.999956
wt_v_ppk	nmpC	a	nmpC	-1.20654	0.551385
wt_v_ppk	insH1_2	a	insH1_2	-0.187683	0.999956
wt_v_ppk	essD	a	essD	-0.0769758	0.999956
wt_v_ppk	rrrD	a	rrrD	0.176557	0.999956
wt_v_ppk	rzpD	a	rzpD	0.267675	0.999956
wt_v_ppk	rzoD	a	rzoD	2.5423	0.999956
wt_v_ppk	borD	a	borD	-1.60748	0.437905
wt_v_ppk	ybcV	a	ybcV	-0.987363	0.673061
wt_v_ppk	ybcW	a	ybcW	-0.709253	0.89403
wt_v_ppk	ylcI	a	ylcI	-1.60495	0.172425
wt_v_ppk	nohD	a	nohD	0.039174	0.999956
wt_v_ppk	aaaD	a	aaaD	0.724673	0.723203
wt_v_ppk	tfaD	a	tfaD	0.141058	0.999956
wt_v_ppk	ybcY	a	ybcY	0.226702	0.999956
wt_v_ppk	tfaX	a	tfaX	-1.31711	0.790888
wt_v_ppk	appY	a	appY	-0.582304	0.894247
wt_v_ppk	ompT	a	ompT	-0.813979	0.908869
wt_v_ppk	pauD	a	pauD	#NUM!	#NUM!
wt_v_ppk	envY	a	envY	-0.137669	0.999956
wt_v_ppk	ybcH	a	ybcH	-0.00571217	0.999956
wt_v_ppk	nfrA	a	nfrA	0.0766072	0.999956
wt_v_ppk	nfrB	a	nfrB	0.24022	0.999956
wt_v_ppk	cusS	a	cusS	-0.144369	0.999956
wt_v_ppk	cusR	a	cusR	-0.17336	0.999956
wt_v_ppk	cusC	a	cusC	-0.855838	0.981896
wt_v_ppk	cusF	a	cusF	0.382951	0.999956
wt_v_ppk	cusB	a	cusB	0.260467	0.999956
wt_v_ppk	cusA	a	cusA	0.40333	0.990914
wt_v_ppk	pheP	a	pheP	0.0196404	0.999956
wt_v_ppk	ybdG	a	ybdG	-0.152606	0.999956
wt_v_ppk	nfsB	a	nfsB	-0.577472	0.941095
wt_v_ppk	ybdF	a	ybdF	0.107094	0.999956
wt_v_ppk	ybdJ	a	ybdJ	0.567696	0.880617
wt_v_ppk	ybdK	a	ybdK	0.980601	0.775483
wt_v_ppk	sokE	a	sokE	0.609912	0.980727
wt_v_ppk	hokE	a	hokE	0.246154	0.999956
wt_v_ppk	insL1_2	a	insL1_2	-0.068695	0.999956
wt_v_ppk	entD	a	entD	-1.02887	0.89403
wt_v_ppk	fepA	a	fepA	-0.662175	0.980727
wt_v_ppk	fes	a	fes	-0.354389	0.999956
wt_v_ppk	ybdZ	a	ybdZ	-0.461611	0.980727
wt_v_ppk	entF	a	entF	-0.389542	0.999956
wt_v_ppk	fepE	a	fepE	-0.766002	0.790888
wt_v_ppk	fepC	a	fepC	-0.41538	0.990914
wt_v_ppk	fepG	a	fepG	-0.43493	0.990914
wt_v_ppk	fepD	a	fepD	-0.059905	0.999956
wt_v_ppk	entS	a	entS	-0.339047	0.999956
wt_v_ppk	fepB	a	fepB	-0.179953	0.999956
wt_v_ppk	entC	a	entC	-0.895891	0.790888
wt_v_ppk	entE	a	entE	-1.24412	0.790888
wt_v_ppk	entB	a	entB	-1.24138	0.673061
wt_v_ppk	entA	a	entA	-1.36109	0.561785
wt_v_ppk	entH	a	entH	-1.39288	0.423914
wt_v_ppk	cstA	a	cstA	-0.223881	0.999956
wt_v_ppk	ybdD	a	ybdD	0.17295	0.999956
wt_v_ppk	ybdH	a	ybdH	0.0338662	0.999956
wt_v_ppk	ybdL	a	ybdL	0.237653	0.999956
wt_v_ppk	ybdM	a	ybdM	0.337858	0.999747
wt_v_ppk	ybdN	a	ybdN	0.437696	0.939145
wt_v_ppk	ybdO	a	ybdO	-0.124365	0.999956
wt_v_ppk	dsbG	a	dsbG	0.116945	0.999956
wt_v_ppk	ahpC	a	ahpC	-0.0962494	0.999956
wt_v_ppk	ahpF	a	ahpF	0.281249	0.999956
wt_v_ppk	uspG	a	uspG	0.449555	0.999956
wt_v_ppk	ybdR	a	ybdR	0.439771	0.965335
wt_v_ppk	rnk	a	rnk	-0.345281	0.990914
wt_v_ppk	rna	a	rna	-0.13931	0.999956
wt_v_ppk	citT	a	citT	0.0858448	0.999956
wt_v_ppk	citG	a	citG	0.0165505	0.999956
wt_v_ppk	citX	a	citX	0.784143	0.980727
wt_v_ppk	citF	a	citF	0.146943	0.999956
wt_v_ppk	citE	a	citE	0.444332	0.980727
wt_v_ppk	citD	a	citD	0.912939	0.999956
wt_v_ppk	citC	a	citC	-0.650876	0.790888
wt_v_ppk	citA	a	citA	-0.117353	0.999956
wt_v_ppk	citB	a	citB	0.222568	0.999956
wt_v_ppk	dcuC	a	dcuC	-1.20646	0.718782
wt_v_ppk	pagP	a	pagP	-0.734025	0.719064
wt_v_ppk	cspE	a	cspE	-0.681022	0.908869
wt_v_ppk	flc	a	flc	0.190813	0.999956
wt_v_ppk	ybeM	a	ybeM	0.554983	0.89403
wt_v_ppk	tatE	a	tatE	-0.627915	0.89403
wt_v_ppk	lipA	a	lipA	0.409371	0.990914
wt_v_ppk	ybeF	a	ybeF	0.198413	0.999956
wt_v_ppk	lipB	a	lipB	-0.534132	0.957417
wt_v_ppk	ybeD	a	ybeD	-0.0436926	0.999956
wt_v_ppk	dacA	a	dacA	-0.446657	0.990914
wt_v_ppk	rlpA	a	rlpA	-0.157077	0.999956
wt_v_ppk	mrdB	a	mrdB	-0.330746	0.990914
wt_v_ppk	mrdA	a	mrdA	-0.260128	0.999956
wt_v_ppk	rlmH	a	rlmH	-0.00761229	0.999956
wt_v_ppk	rsfS	a	rsfS	0.0196768	0.999956
wt_v_ppk	cobC	a	cobC	0.0787077	0.999956
wt_v_ppk	nadD	a	nadD	-0.208153	0.999956
wt_v_ppk	holA	a	holA	-0.317231	0.999956
wt_v_ppk	lptE	a	lptE	-0.0822948	0.999956
wt_v_ppk	leuS	a	leuS	0.084837	0.999956
wt_v_ppk	ybeL	a	ybeL	0.80731	0.89403
wt_v_ppk	ybeQ	a	ybeQ	0.0375912	0.999956
wt_v_ppk	ybeR	a	ybeR	0.127214	0.999956
wt_v_ppk	djlB	a	djlB	-0.0413585	0.999956
wt_v_ppk	ybeT	a	ybeT	-0.025742	0.999956
wt_v_ppk	ybeU	a	ybeU	0.11406	0.999956
wt_v_ppk	djlC	a	djlC	-0.141376	0.999956
wt_v_ppk	hscC	a	hscC	-0.153521	0.999956
wt_v_ppk	rihA	a	rihA	-0.913419	0.747531
wt_v_ppk	gltL	a	gltL	-0.0497622	0.999956
wt_v_ppk	gltK	a	gltK	0.0289922	0.999956
wt_v_ppk	gltJ	a	gltJ	-0.065359	0.999956
wt_v_ppk	gltI	a	gltI	0.214367	0.999956
wt_v_ppk	insH1_3	a	insH1_3	-0.206887	0.999956
wt_v_ppk	lnt	a	lnt	0.0131202	0.999956
wt_v_ppk	ybeX	a	ybeX	0.00866663	0.999956
wt_v_ppk	ybeY	a	ybeY	0.460679	0.980727
wt_v_ppk	ybeZ	a	ybeZ	0.234316	0.999956
wt_v_ppk	miaB	a	miaB	0.0595529	0.999956
wt_v_ppk	ubiF	a	ubiF	0.192938	0.999956
wt_v_ppk	glnX	a	glnX	-0.679517	0.790888
wt_v_ppk	glnV	a	glnV	-0.598281	0.818917
wt_v_ppk	metU	a	metU	-0.502418	0.980727
wt_v_ppk	glnW	a	glnW	-0.606615	0.92869
wt_v_ppk	glnU	a	glnU	-0.556503	0.951609
wt_v_ppk	leuW	a	leuW	-0.322181	0.999747
wt_v_ppk	metT	a	metT	-0.582708	0.939145
wt_v_ppk	asnB	a	asnB	0.113886	0.999956
wt_v_ppk	umpH	a	umpH	0.0914163	0.999956
wt_v_ppk	nagC	a	nagC	0.256603	0.999956
wt_v_ppk	nagA	a	nagA	0.523913	0.950045
wt_v_ppk	nagB	a	nagB	0.34381	0.998327
wt_v_ppk	nagE	a	nagE	0.266099	0.999956
wt_v_ppk	glnS	a	glnS	-0.189608	0.999956
wt_v_ppk	chiP	a	chiP	-0.12591	0.999956
wt_v_ppk	chiQ	a	chiQ	-0.146782	0.999956
wt_v_ppk	fur	a	fur	-0.0520978	0.999956
wt_v_ppk	uof	a	uof	-0.177825	0.999956
wt_v_ppk	fldA	a	fldA	-0.209148	0.999956
wt_v_ppk	ybfE	a	ybfE	-0.294854	0.999956
wt_v_ppk	ybfF	a	ybfF	0.0115959	0.999956
wt_v_ppk	seqA	a	seqA	0.148903	0.999956
wt_v_ppk	pgm	a	pgm	0.320609	0.999956
wt_v_ppk	ybfP	a	ybfP	-0.421341	0.990914
wt_v_ppk	ybfG	a	ybfG	0.156048	0.999956
wt_v_ppk	ybfI	a	ybfI	1.12952	0.990914
wt_v_ppk	potE	a	potE	0.450518	0.939145
wt_v_ppk	speF	a	speF	-0.0513711	0.999956
wt_v_ppk	ybfK	a	ybfK	3.64908	0.939145
wt_v_ppk	kdpE	a	kdpE	0.0524303	0.999956
wt_v_ppk	kdpD	a	kdpD	0.0420167	0.999956
wt_v_ppk	kdpC	a	kdpC	-0.00436199	0.999956
wt_v_ppk	kdpB	a	kdpB	0.25333	0.999956
wt_v_ppk	kdpA	a	kdpA	0.00420883	0.999956
wt_v_ppk	kdpF	a	kdpF	-0.149216	0.999956
wt_v_ppk	ybfA	a	ybfA	-0.908289	0.701606
wt_v_ppk	rhsC	a	rhsC	-0.366	0.990914
wt_v_ppk	ybfB	a	ybfB	0.27813	0.999956
wt_v_ppk	rhsO	a	rhsO	-0.187171	0.999956
wt_v_ppk	ybfC	a	ybfC	0.157042	0.999956
wt_v_ppk	ybfQ	a	ybfQ	0.115893	0.999956
wt_v_ppk	ybfL	a	ybfL	0.344423	0.999956
wt_v_ppk	ybfD	a	ybfD	0.240661	0.999956
wt_v_ppk	ybgA	a	ybgA	0.417756	0.990914
wt_v_ppk	phr	a	phr	0.291526	0.999956
wt_v_ppk	dtpD	a	dtpD	-0.124144	0.999956
wt_v_ppk	ybgI	a	ybgI	0.105974	0.999956
wt_v_ppk	ybgJ	a	ybgJ	0.103825	0.999956
wt_v_ppk	ybgK	a	ybgK	0.137701	0.999956
wt_v_ppk	ybgL	a	ybgL	-0.0948212	0.999956
wt_v_ppk	nei	a	nei	-0.149089	0.999956
wt_v_ppk	abrB	a	abrB	-0.0316536	0.999956
wt_v_ppk	ybgO	a	ybgO	0.465	0.990914
wt_v_ppk	ybgP	a	ybgP	0.0687832	0.999956
wt_v_ppk	ybgQ	a	ybgQ	-0.00886301	0.999956
wt_v_ppk	ybgD	a	ybgD	0.127049	0.999956
wt_v_ppk	gltA	a	gltA	0.700867	0.94348
wt_v_ppk	sdhC	a	sdhC	0.480746	0.999956
wt_v_ppk	sdhD	a	sdhD	0.329882	0.999956
wt_v_ppk	sdhA	a	sdhA	0.182614	0.999956
wt_v_ppk	sdhB	a	sdhB	-0.118191	0.999956
wt_v_ppk	sucA	a	sucA	-0.597064	0.981896
wt_v_ppk	sucB	a	sucB	-0.617159	0.950045
wt_v_ppk	sucC	a	sucC	-0.460084	0.990914
wt_v_ppk	sucD	a	sucD	-0.31793	0.999956
wt_v_ppk	mngR	a	mngR	-0.0149896	0.999956
wt_v_ppk	mngA	a	mngA	0.263488	0.999956
wt_v_ppk	mngB	a	mngB	-0.0942117	0.999956
wt_v_ppk	cydA	a	cydA	-0.809124	0.878732
wt_v_ppk	cydB	a	cydB	-0.221465	0.999956
wt_v_ppk	cydX	a	cydX	0.00997709	0.999956
wt_v_ppk	ybgE	a	ybgE	-0.167547	0.999956
wt_v_ppk	ybgC	a	ybgC	-0.114064	0.999956
wt_v_ppk	tolQ	a	tolQ	-0.154429	0.999956
wt_v_ppk	tolR	a	tolR	0.0503578	0.999956
wt_v_ppk	tolA	a	tolA	-0.383719	0.980727
wt_v_ppk	tolB	a	tolB	-0.0231945	0.999956
wt_v_ppk	pal	a	pal	-0.489048	0.957417
wt_v_ppk	ybgF	a	ybgF	-0.522087	0.980727
wt_v_ppk	lysT	a	lysT	-0.28593	0.999956
wt_v_ppk	valT	a	valT	-0.307774	0.999956
wt_v_ppk	lysW	a	lysW	-0.347149	0.999956
wt_v_ppk	valZ	a	valZ	-0.130147	0.999956
wt_v_ppk	lysY	a	lysY	-0.231463	0.999956
wt_v_ppk	lysZ	a	lysZ	-0.192547	0.999956
wt_v_ppk	lysQ	a	lysQ	-0.280822	0.999956
wt_v_ppk	nadA	a	nadA	-0.321118	0.990914
wt_v_ppk	pnuC	a	pnuC	0.502038	0.980727
wt_v_ppk	zitB	a	zitB	0.44746	0.990914
wt_v_ppk	ybgS	a	ybgS	0.781333	0.939145
wt_v_ppk	aroG	a	aroG	0.243885	0.999956
wt_v_ppk	gpmA	a	gpmA	0.160337	0.999956
wt_v_ppk	galM	a	galM	-0.0174217	0.999956
wt_v_ppk	galK	a	galK	0.0400045	0.999956
wt_v_ppk	galT	a	galT	-0.0561072	0.999956
wt_v_ppk	galE	a	galE	-0.209103	0.999956
wt_v_ppk	modF	a	modF	-0.135757	0.999956
wt_v_ppk	modE	a	modE	0.0570379	0.999956
wt_v_ppk	acrZ	a	acrZ	-0.108372	0.999956
wt_v_ppk	modA	a	modA	-0.123214	0.999956
wt_v_ppk	modB	a	modB	0.0146161	0.999956
wt_v_ppk	modC	a	modC	0.121016	0.999956
wt_v_ppk	ybhA	a	ybhA	-0.0565464	0.999956
wt_v_ppk	pgl	a	pgl	0.633742	0.908869
wt_v_ppk	ybhD	a	ybhD	0.565078	0.878189
wt_v_ppk	ybhH	a	ybhH	-0.249176	0.999956
wt_v_ppk	ybhI	a	ybhI	-0.292901	0.999956
wt_v_ppk	ybhJ	a	ybhJ	-0.196974	0.999956
wt_v_ppk	ybhC	a	ybhC	-0.29719	0.999956
wt_v_ppk	ybhB	a	ybhB	0.0336869	0.999956
wt_v_ppk	bioA	a	bioA	-0.393702	0.990914
wt_v_ppk	bioB	a	bioB	-0.236188	0.999956
wt_v_ppk	bioF	a	bioF	-0.226149	0.999956
wt_v_ppk	bioC	a	bioC	-0.245846	0.999956
wt_v_ppk	bioD	a	bioD	-0.233455	0.999956
wt_v_ppk	uvrB	a	uvrB	0.481765	0.957417
wt_v_ppk	ybhK	a	ybhK	0.167508	0.999956
wt_v_ppk	moaA	a	moaA	-0.000426172	0.999956
wt_v_ppk	moaB	a	moaB	0.297248	0.999956
wt_v_ppk	moaC	a	moaC	0.220568	0.999956
wt_v_ppk	moaD	a	moaD	0.548334	0.939145
wt_v_ppk	moaE	a	moaE	-0.00264056	0.999956
wt_v_ppk	ybhL	a	ybhL	0.661881	0.939145
wt_v_ppk	ybhM	a	ybhM	0.430763	0.980727
wt_v_ppk	ybhN	a	ybhN	0.850643	0.649864
wt_v_ppk	clsB	a	clsB	0.917174	0.818917
wt_v_ppk	ybhP	a	ybhP	0.565137	0.939145
wt_v_ppk	ybhQ	a	ybhQ	-0.661816	0.810519
wt_v_ppk	ybhR	a	ybhR	0.139162	0.999956
wt_v_ppk	ybhS	a	ybhS	0.374126	0.980727
wt_v_ppk	ybhF	a	ybhF	0.254029	0.999956
wt_v_ppk	ybhG	a	ybhG	0.525338	0.894247
wt_v_ppk	ybiH	a	ybiH	0.547364	0.846996
wt_v_ppk	rhlE	a	rhlE	0.211965	0.999956
wt_v_ppk	ybiA	a	ybiA	-0.373693	0.980727
wt_v_ppk	dinG	a	dinG	0.0453324	0.999956
wt_v_ppk	ybiB	a	ybiB	0.481035	0.990914
wt_v_ppk	ybiC	a	ybiC	0.575578	0.939145
wt_v_ppk	ybiJ	a	ybiJ	0.162887	0.999956
wt_v_ppk	ybiI	a	ybiI	-0.281443	0.999956
wt_v_ppk	ybiX	a	ybiX	-1.22943	0.807941
wt_v_ppk	fiu	a	fiu	-0.664292	0.999956
wt_v_ppk	mcbA	a	mcbA	0.657816	0.894247
wt_v_ppk	rlmF	a	rlmF	0.25574	0.999956
wt_v_ppk	ybiO	a	ybiO	0.329815	0.998327
wt_v_ppk	glnQ	a	glnQ	-0.6953	0.923763
wt_v_ppk	glnP	a	glnP	-0.436349	0.980727
wt_v_ppk	glnH	a	glnH	0.196416	0.999956
wt_v_ppk	dps	a	dps	1.05462	0.790888
wt_v_ppk	rhtA	a	rhtA	0.273447	0.999956
wt_v_ppk	ompX	a	ompX	0.415204	0.999956
wt_v_ppk	ybiP	a	ybiP	0.332356	0.990914
wt_v_ppk	mntS	a	mntS	0.924737	0.586046
wt_v_ppk	mntR	a	mntR	0.0886326	0.999956
wt_v_ppk	ybiR	a	ybiR	0.0485704	0.999956
wt_v_ppk	ldtB	a	ldtB	0.0818706	0.999956
wt_v_ppk	ybiT	a	ybiT	-0.100142	0.999956
wt_v_ppk	ybiU	a	ybiU	0.229155	0.999956
wt_v_ppk	ybiV	a	ybiV	0.425721	0.990914
wt_v_ppk	ybiW	a	ybiW	0.156999	0.999956
wt_v_ppk	ybiY	a	ybiY	-0.352975	0.957417
wt_v_ppk	fsaA	a	fsaA	-0.0408899	0.999956
wt_v_ppk	moeB	a	moeB	0.178501	0.999956
wt_v_ppk	moeA	a	moeA	0.0551248	0.999956
wt_v_ppk	iaaA	a	iaaA	-0.573551	0.965335
wt_v_ppk	gsiA	a	gsiA	-0.40579	0.999956
wt_v_ppk	gsiB	a	gsiB	-0.501895	0.990914
wt_v_ppk	gsiC	a	gsiC	-0.226261	0.999956
wt_v_ppk	gsiD	a	gsiD	-0.36709	0.991234
wt_v_ppk	yliE	a	yliE	-1.47669	0.481313
wt_v_ppk	yliF	a	yliF	-0.258063	0.999956
wt_v_ppk	rimO	a	rimO	-0.0319893	0.999956
wt_v_ppk	bssR	a	bssR	-0.46833	0.999956
wt_v_ppk	yliI	a	yliI	0.285059	0.990914
wt_v_ppk	gstB	a	gstB	0.339032	0.999747
wt_v_ppk	dacC	a	dacC	0.816598	0.790888
wt_v_ppk	deoR	a	deoR	-0.0299235	0.999956
wt_v_ppk	ybjG	a	ybjG	0.252892	0.999956
wt_v_ppk	mdfA	a	mdfA	0.647788	0.807941
wt_v_ppk	ybjH	a	ybjH	-0.185945	0.999956
wt_v_ppk	ybjI	a	ybjI	0.20546	0.999956
wt_v_ppk	ybjJ	a	ybjJ	-0.201877	0.999956
wt_v_ppk	rcdA	a	rcdA	-0.305814	0.982047
wt_v_ppk	rybB	a	rybB	-0.0442651	0.999956
wt_v_ppk	ybjL	a	ybjL	0.163209	0.999956
wt_v_ppk	ybjM	a	ybjM	-1.1297	0.240528
wt_v_ppk	grxA	a	grxA	0.130983	0.999956
wt_v_ppk	ybjC	a	ybjC	0.0239962	0.999956
wt_v_ppk	nfsA	a	nfsA	0.145748	0.999956
wt_v_ppk	rimK	a	rimK	-0.282328	0.999956
wt_v_ppk	ybjN	a	ybjN	-0.737763	0.683909
wt_v_ppk	potF	a	potF	0.508661	0.962027
wt_v_ppk	potG	a	potG	0.656141	0.939145
wt_v_ppk	potH	a	potH	0.00207034	0.999956
wt_v_ppk	potI	a	potI	-0.0303244	0.999956
wt_v_ppk	ybjO	a	ybjO	-0.179642	0.999956
wt_v_ppk	rlmC	a	rlmC	-0.589119	0.951609
wt_v_ppk	artJ	a	artJ	-1.04018	0.818917
wt_v_ppk	artM	a	artM	-0.275851	0.999956
wt_v_ppk	artQ	a	artQ	-0.183061	0.999956
wt_v_ppk	artI	a	artI	-0.00739699	0.999956
wt_v_ppk	artP	a	artP	-0.132646	0.999956
wt_v_ppk	ybjP	a	ybjP	0.538265	0.939145
wt_v_ppk	ybjQ	a	ybjQ	0.965737	0.652276
wt_v_ppk	amiD	a	amiD	0.464773	0.980727
wt_v_ppk	ybjS	a	ybjS	0.00372381	0.999956
wt_v_ppk	ybjT	a	ybjT	-0.512777	0.962027
wt_v_ppk	ltaE	a	ltaE	-0.0506552	0.999956
wt_v_ppk	poxB	a	poxB	0.868898	0.790888
wt_v_ppk	hcr	a	hcr	-0.575778	0.822056
wt_v_ppk	hcp	a	hcp	-0.231292	0.999956
wt_v_ppk	ybjE	a	ybjE	-0.171829	0.999956
wt_v_ppk	aqpZ	a	aqpZ	-0.0002751	0.999956
wt_v_ppk	ybjD	a	ybjD	0.0778116	0.999956
wt_v_ppk	ybjX	a	ybjX	0.149405	0.999956
wt_v_ppk	macA	a	macA	0.457143	0.965335
wt_v_ppk	macB	a	macB	0.0473049	0.999956
wt_v_ppk	cspD	a	cspD	0.240594	0.999956
wt_v_ppk	clpS	a	clpS	0.684053	0.939145
wt_v_ppk	clpA	a	clpA	0.989121	0.859934
wt_v_ppk	serW	a	serW	0.911533	0.999956
wt_v_ppk	infA	a	infA	-0.578154	0.941095
wt_v_ppk	aat	a	aat	-0.350944	0.999747
wt_v_ppk	cydC	a	cydC	-0.673157	0.89403
wt_v_ppk	cydD	a	cydD	-0.586891	0.89403
wt_v_ppk	trxB	a	trxB	-0.108587	0.999956
wt_v_ppk	lrp	a	lrp	-0.230525	0.999956
wt_v_ppk	ftsK	a	ftsK	-0.13805	0.999956
wt_v_ppk	lolA	a	lolA	-0.110246	0.999956
wt_v_ppk	rarA	a	rarA	0.00915348	0.999956
wt_v_ppk	serS	a	serS	0.18566	0.999956
wt_v_ppk	dmsA	a	dmsA	-0.48665	0.980727
wt_v_ppk	dmsB	a	dmsB	-0.129779	0.999956
wt_v_ppk	dmsC	a	dmsC	-0.115899	0.999956
wt_v_ppk	ycaC	a	ycaC	-0.178053	0.999956
wt_v_ppk	ycaD	a	ycaD	0.188513	0.999956
wt_v_ppk	ycaM	a	ycaM	0.242424	0.999956
wt_v_ppk	ycaN	a	ycaN	0.088118	0.999956
wt_v_ppk	ycaK	a	ycaK	-0.918929	0.719064
wt_v_ppk	pflA	a	pflA	-0.292662	0.999956
wt_v_ppk	pflB	a	pflB	-0.472437	0.990914
wt_v_ppk	focA	a	focA	-0.808599	0.89403
wt_v_ppk	ycaO	a	ycaO	-0.420026	0.999956
wt_v_ppk	ycaP	a	ycaP	0.250918	0.999956
wt_v_ppk	serC	a	serC	-0.0383469	0.999956
wt_v_ppk	aroA	a	aroA	-0.0622158	0.999956
wt_v_ppk	ycaL	a	ycaL	-0.0640772	0.999956
wt_v_ppk	cmk	a	cmk	-0.490474	0.965335
wt_v_ppk	rpsA	a	rpsA	-0.412689	0.999956
wt_v_ppk	ihfB	a	ihfB	0.465425	0.990914
wt_v_ppk	ycaI	a	ycaI	-0.050491	0.999956
wt_v_ppk	msbA	a	msbA	0.0674558	0.999956
wt_v_ppk	lpxK	a	lpxK	-0.265	0.999956
wt_v_ppk	ycaQ	a	ycaQ	-0.110032	0.999956
wt_v_ppk	ycaR	a	ycaR	-0.311929	0.990914
wt_v_ppk	kdsB	a	kdsB	0.0881376	0.999956
wt_v_ppk	ycbJ	a	ycbJ	-0.172304	0.999956
wt_v_ppk	ycbC	a	ycbC	-0.0574095	0.999956
wt_v_ppk	smtA	a	smtA	-0.112096	0.999956
wt_v_ppk	mukF	a	mukF	0.0385765	0.999956
wt_v_ppk	mukE	a	mukE	-0.0721533	0.999956
wt_v_ppk	mukB	a	mukB	-0.133891	0.999956
wt_v_ppk	ldtD	a	ldtD	0.5432	0.980727
wt_v_ppk	ycbK	a	ycbK	-0.0673586	0.999956
wt_v_ppk	ycbL	a	ycbL	-0.113445	0.999956
wt_v_ppk	aspC	a	aspC	-0.332997	0.999956
wt_v_ppk	ompF	a	ompF	-1.31511	0.750324
wt_v_ppk	asnS	a	asnS	-0.097364	0.999956
wt_v_ppk	pncB	a	pncB	-0.465216	0.969857
wt_v_ppk	pepN	a	pepN	0.324506	0.999956
wt_v_ppk	ssuB	a	ssuB	-0.0419888	0.999956
wt_v_ppk	ssuC	a	ssuC	0.0124859	0.999956
wt_v_ppk	ssuD	a	ssuD	-0.563133	0.980727
wt_v_ppk	ssuA	a	ssuA	-0.648861	0.939145
wt_v_ppk	ssuE	a	ssuE	-0.238495	0.999956
wt_v_ppk	elfA	a	elfA	0.507463	0.990914
wt_v_ppk	elfD	a	elfD	0.366994	0.999956
wt_v_ppk	elfC	a	elfC	0.111854	0.999956
wt_v_ppk	elfG	a	elfG	0.23274	0.999956
wt_v_ppk	ycbU	a	ycbU	0.0644652	0.999956
wt_v_ppk	ycbV	a	ycbV	0.422941	0.957417
wt_v_ppk	ycbF	a	ycbF	-0.549773	0.79576
wt_v_ppk	pyrD	a	pyrD	-0.870705	0.907842
wt_v_ppk	zapC	a	zapC	0.158136	0.999956
wt_v_ppk	ycbX	a	ycbX	0.248498	0.999956
wt_v_ppk	rlmL	a	rlmL	-0.103106	0.999956
wt_v_ppk	uup	a	uup	-0.287072	0.999956
wt_v_ppk	pqiA	a	pqiA	0.141371	0.999956
wt_v_ppk	pqiB	a	pqiB	0.105158	0.999956
wt_v_ppk	pqiC	a	pqiC	-0.064237	0.999956
wt_v_ppk	rmf	a	rmf	0.120624	0.999956
wt_v_ppk	fabA	a	fabA	0.0521903	0.999956
wt_v_ppk	ycbZ	a	ycbZ	0.114184	0.999956
wt_v_ppk	matP	a	matP	-0.185232	0.999956
wt_v_ppk	ompA	a	ompA	0.272026	0.999956
wt_v_ppk	sulA	a	sulA	0.349184	0.999956
wt_v_ppk	sxy	a	sxy	0.282348	0.999956
wt_v_ppk	yccS	a	yccS	-0.0656924	0.999956
wt_v_ppk	yccF	a	yccF	-0.130724	0.999956
wt_v_ppk	helD	a	helD	0.0140745	0.999956
wt_v_ppk	mgsA	a	mgsA	-0.143927	0.999956
wt_v_ppk	yccT	a	yccT	0.643817	0.880483
wt_v_ppk	yccU	a	yccU	0.0580988	0.999956
wt_v_ppk	hspQ	a	hspQ	0.245907	0.999956
wt_v_ppk	rlmI	a	rlmI	0.13086	0.999956
wt_v_ppk	yccX	a	yccX	0.936342	0.437905
wt_v_ppk	tusE	a	tusE	0.134951	0.999956
wt_v_ppk	yccA	a	yccA	0.273034	0.999956
wt_v_ppk	serT	a	serT	0.809967	0.980727
wt_v_ppk	hyaA	a	hyaA	0.456368	0.907842
wt_v_ppk	hyaB	a	hyaB	0.113192	0.999956
wt_v_ppk	hyaC	a	hyaC	0.183885	0.999956
wt_v_ppk	hyaD	a	hyaD	-0.162057	0.999956
wt_v_ppk	hyaE	a	hyaE	0.0813164	0.999956
wt_v_ppk	hyaF	a	hyaF	0.201019	0.999956
wt_v_ppk	cbdA	a	cbdA	0.0886713	0.999956
wt_v_ppk	cbdB	a	cbdB	0.0971063	0.999956
wt_v_ppk	cbdX	a	cbdX	-0.241821	0.999956
wt_v_ppk	appA	a	appA	0.0150644	0.999956
wt_v_ppk	etk	a	etk	0.164411	0.999956
wt_v_ppk	etp	a	etp	0.0861515	0.999956
wt_v_ppk	gfcE	a	gfcE	0.119048	0.999956
wt_v_ppk	gfcD	a	gfcD	0.121501	0.999956
wt_v_ppk	gfcC	a	gfcC	0.316533	0.990914
wt_v_ppk	gfcB	a	gfcB	0.270249	0.999747
wt_v_ppk	gfcA	a	gfcA	0.965274	0.356871
wt_v_ppk	insA_4	a	insA_4	0.184797	0.999956
wt_v_ppk	insB1_4	a	insB1_4	0.111637	0.999956
wt_v_ppk	cspH	a	cspH	0.225265	0.999956
wt_v_ppk	cspG	a	cspG	0.361815	0.999956
wt_v_ppk	ymcE	a	ymcE	-0.191711	0.999956
wt_v_ppk	gnsA	a	gnsA	-0.165347	0.999956
wt_v_ppk	yccM	a	yccM	0.0709128	0.999956
wt_v_ppk	torS	a	torS	0.0448246	0.999956
wt_v_ppk	torT	a	torT	0.179955	0.999956
wt_v_ppk	torR	a	torR	-0.205651	0.999956
wt_v_ppk	torC	a	torC	-0.00212078	0.999956
wt_v_ppk	torA	a	torA	-0.155636	0.999956
wt_v_ppk	torD	a	torD	0.217658	0.999956
wt_v_ppk	cbpM	a	cbpM	0.446739	0.954413
wt_v_ppk	cbpA	a	cbpA	0.39563	0.990914
wt_v_ppk	yccE	a	yccE	-0.408303	0.999956
wt_v_ppk	agp	a	agp	0.290032	0.999956
wt_v_ppk	yccJ	a	yccJ	0.459694	0.999956
wt_v_ppk	wrbA	a	wrbA	0.524006	0.990914
wt_v_ppk	ymdF	a	ymdF	0.412801	0.995949
wt_v_ppk	rutG	a	rutG	0.351316	0.990914
wt_v_ppk	rutF	a	rutF	0.487493	0.914151
wt_v_ppk	rutE	a	rutE	0.364593	0.998327
wt_v_ppk	rutD	a	rutD	0.0544735	0.999956
wt_v_ppk	rutC	a	rutC	0.307358	0.999956
wt_v_ppk	rutB	a	rutB	0.0709188	0.999956
wt_v_ppk	rutA	a	rutA	0.273629	0.999956
wt_v_ppk	rutR	a	rutR	0.283708	0.999747
wt_v_ppk	putA	a	putA	0.963672	0.723203
wt_v_ppk	putP	a	putP	0.150864	0.999956
wt_v_ppk	efeU	a	efeU	-0.0997279	0.999956
wt_v_ppk	efeO	a	efeO	-0.384189	0.999956
wt_v_ppk	efeB	a	efeB	-0.526202	0.999956
wt_v_ppk	phoH	a	phoH	0.765758	0.987082
wt_v_ppk	pgaD	a	pgaD	0.16911	0.999956
wt_v_ppk	pgaC	a	pgaC	-0.00761891	0.999956
wt_v_ppk	pgaB	a	pgaB	0.0453684	0.999956
wt_v_ppk	pgaA	a	pgaA	0.0120429	0.999956
wt_v_ppk	ycdT	a	ycdT	-0.366334	0.957417
wt_v_ppk	insF1_4	a	insF1_4	0.014838	0.999956
wt_v_ppk	insE1_4	a	insE1_4	-0.114269	0.999956
wt_v_ppk	ymdE	a	ymdE	0.31005	0.999956
wt_v_ppk	ycdU	a	ycdU	-0.148865	0.999956
wt_v_ppk	serX	a	serX	0.970263	0.999956
wt_v_ppk	ghrA	a	ghrA	0.156633	0.999956
wt_v_ppk	ycdX	a	ycdX	0.0442082	0.999956
wt_v_ppk	ycdY	a	ycdY	0.0417995	0.999956
wt_v_ppk	ycdZ	a	ycdZ	0.380004	0.939145
wt_v_ppk	csgG	a	csgG	0.514044	0.939145
wt_v_ppk	csgF	a	csgF	0.43008	0.999956
wt_v_ppk	csgE	a	csgE	0.585253	0.939145
wt_v_ppk	csgD	a	csgD	0.562682	0.939145
wt_v_ppk	csgB	a	csgB	0.446953	0.990914
wt_v_ppk	csgA	a	csgA	0.182274	0.999956
wt_v_ppk	csgC	a	csgC	0.467758	0.957005
wt_v_ppk	ymdA	a	ymdA	0.0898846	0.999956
wt_v_ppk	ymdB	a	ymdB	0.635044	0.880336
wt_v_ppk	clsC	a	clsC	0.211536	0.999956
wt_v_ppk	opgC	a	opgC	0.113094	0.999956
wt_v_ppk	opgG	a	opgG	-0.266141	0.999956
wt_v_ppk	opgH	a	opgH	-0.345325	0.999956
wt_v_ppk	yceK	a	yceK	0.609593	0.93872
wt_v_ppk	msyB	a	msyB	0.663229	0.939145
wt_v_ppk	mdtG	a	mdtG	0.137346	0.999956
wt_v_ppk	lpxL	a	lpxL	-0.376176	0.984424
wt_v_ppk	yceA	a	yceA	-0.119248	0.999956
wt_v_ppk	yceI	a	yceI	-0.378705	0.990914
wt_v_ppk	yceJ	a	yceJ	-0.306876	0.999956
wt_v_ppk	yceO	a	yceO	-0.750264	0.908609
wt_v_ppk	solA	a	solA	-0.11803	0.999956
wt_v_ppk	bssS	a	bssS	0.189754	0.999956
wt_v_ppk	dinI	a	dinI	-0.760974	0.818582
wt_v_ppk	pyrC	a	pyrC	-1.48277	0.725473
wt_v_ppk	yceB	a	yceB	-0.408718	0.990914
wt_v_ppk	grxB	a	grxB	-0.0307324	0.999956
wt_v_ppk	mdtH	a	mdtH	-0.112796	0.999956
wt_v_ppk	rimJ	a	rimJ	0.0766606	0.999956
wt_v_ppk	yceH	a	yceH	0.18721	0.999956
wt_v_ppk	yceM	a	yceM	0.349657	0.999747
wt_v_ppk	murJ	a	murJ	0.272568	0.999956
wt_v_ppk	flgN	a	flgN	-0.367289	0.980727
wt_v_ppk	flgM	a	flgM	-0.227579	0.999956
wt_v_ppk	flgA	a	flgA	-0.542217	0.807941
wt_v_ppk	flgB	a	flgB	-1.77562	0.0106844
wt_v_ppk	flgC	a	flgC	-1.26522	0.0315869
wt_v_ppk	flgD	a	flgD	-1.18898	0.0315869
wt_v_ppk	flgE	a	flgE	-0.946435	0.356871
wt_v_ppk	flgF	a	flgF	0.220615	0.999956
wt_v_ppk	flgG	a	flgG	-0.85587	0.356871
wt_v_ppk	flgH	a	flgH	-0.540597	0.894247
wt_v_ppk	flgI	a	flgI	-0.342466	0.957417
wt_v_ppk	flgJ	a	flgJ	-0.330608	0.980727
wt_v_ppk	flgK	a	flgK	0.255584	0.999956
wt_v_ppk	flgL	a	flgL	0.124274	0.999956
wt_v_ppk	rne	a	rne	0.00251339	0.999956
wt_v_ppk	yceQ	a	yceQ	0.0257905	0.999956
wt_v_ppk	rluC	a	rluC	-0.0915482	0.999956
wt_v_ppk	yceF	a	yceF	-0.218712	0.999956
wt_v_ppk	psrD	a	psrD	-0.0119385	0.999956
wt_v_ppk	yceD	a	yceD	-0.240239	0.999956
wt_v_ppk	rpmF	a	rpmF	-0.423449	0.990914
wt_v_ppk	plsX	a	plsX	0.03643	0.999956
wt_v_ppk	fabH	a	fabH	0.0788729	0.999956
wt_v_ppk	fabD	a	fabD	-0.320698	0.999956
wt_v_ppk	fabG	a	fabG	-0.131353	0.999956
wt_v_ppk	acpP	a	acpP	-0.43243	0.999747
wt_v_ppk	fabF	a	fabF	-0.378997	0.999956
wt_v_ppk	pabC	a	pabC	-0.0434104	0.999956
wt_v_ppk	yceG	a	yceG	0.170613	0.999956
wt_v_ppk	tmk	a	tmk	0.186467	0.999956
wt_v_ppk	holB	a	holB	-0.0626182	0.999956
wt_v_ppk	ycfH	a	ycfH	0.253957	0.999956
wt_v_ppk	ptsG	a	ptsG	-0.410709	0.999956
wt_v_ppk	fhuE	a	fhuE	-0.64397	0.930929
wt_v_ppk	hinT	a	hinT	0.267594	0.999956
wt_v_ppk	ycfL	a	ycfL	0.493693	0.981896
wt_v_ppk	lpoB	a	lpoB	0.168477	0.999956
wt_v_ppk	thiK	a	thiK	-0.158035	0.999956
wt_v_ppk	nagZ	a	nagZ	0.492973	0.939145
wt_v_ppk	ycfP	a	ycfP	0.215198	0.999956
wt_v_ppk	ndh	a	ndh	-0.165016	0.999956
wt_v_ppk	ycfJ	a	ycfJ	-0.161118	0.999956
wt_v_ppk	ycfQ	a	ycfQ	0.0826132	0.999956
wt_v_ppk	bhsA	a	bhsA	1.6889	0.0128739
wt_v_ppk	ldtC	a	ldtC	0.0386475	0.999956
wt_v_ppk	mfd	a	mfd	-0.230281	0.999956
wt_v_ppk	ycfT	a	ycfT	-0.141186	0.999956
wt_v_ppk	lolC	a	lolC	-0.327289	0.999956
wt_v_ppk	lolD	a	lolD	-0.351147	0.990914
wt_v_ppk	lolE	a	lolE	-0.0811418	0.999956
wt_v_ppk	nagK	a	nagK	-0.0186625	0.999956
wt_v_ppk	cobB	a	cobB	-0.157892	0.999956
wt_v_ppk	ycfZ	a	ycfZ	-0.347985	0.999956
wt_v_ppk	ymfA	a	ymfA	-0.319242	0.999956
wt_v_ppk	potD	a	potD	-0.423027	0.981896
wt_v_ppk	potC	a	potC	-0.550932	0.957417
wt_v_ppk	potB	a	potB	0.078981	0.999956
wt_v_ppk	potA	a	potA	0.119555	0.999956
wt_v_ppk	pepT	a	pepT	0.592584	0.939145
wt_v_ppk	roxA	a	roxA	0.0680603	0.999956
wt_v_ppk	phoQ	a	phoQ	0.274009	0.999956
wt_v_ppk	phoP	a	phoP	0.37864	0.999956
wt_v_ppk	purB	a	purB	-0.719878	0.980727
wt_v_ppk	hflD	a	hflD	-0.0992101	0.999956
wt_v_ppk	mnmA	a	mnmA	-0.166003	0.999956
wt_v_ppk	nudJ	a	nudJ	-0.18103	0.999956
wt_v_ppk	rluE	a	rluE	-0.462595	0.981896
wt_v_ppk	icd	a	icd	0.176819	0.999956
wt_v_ppk	ymfD	a	ymfD	-1.51834	0.0306244
wt_v_ppk	ymfE	a	ymfE	-1.34153	0.172425
wt_v_ppk	lit	a	lit	-0.897221	0.89403
wt_v_ppk	intE	a	intE	-0.21967	0.999956
wt_v_ppk	xisE	a	xisE	-0.337184	0.980727
wt_v_ppk	ymfI	a	ymfI	-0.0877167	0.999956
wt_v_ppk	ymfJ	a	ymfJ	0.296294	0.999956
wt_v_ppk	cohE	a	cohE	-0.353105	0.999956
wt_v_ppk	croE	a	croE	0.432339	0.957417
wt_v_ppk	ymfL	a	ymfL	0.196966	0.999956
wt_v_ppk	ymfM	a	ymfM	0.276738	0.999956
wt_v_ppk	oweE	a	oweE	-0.725569	0.981896
wt_v_ppk	aaaE	a	aaaE	-0.39204	0.980727
wt_v_ppk	ymfR	a	ymfR	-0.439031	0.999956
wt_v_ppk	beeE	a	beeE	-0.18716	0.999956
wt_v_ppk	jayE	a	jayE	-0.983993	0.894247
wt_v_ppk	ymfQ	a	ymfQ	-0.82174	0.790888
wt_v_ppk	stfP	a	stfP	-0.0909655	0.999956
wt_v_ppk	tfaP	a	tfaP	0.113444	0.999956
wt_v_ppk	tfaE	a	tfaE	-0.0470277	0.999956
wt_v_ppk	stfE	a	stfE	0.687184	0.923763
wt_v_ppk	pinE	a	pinE	-0.418599	0.990914
wt_v_ppk	mcrA	a	mcrA	-0.259614	0.999747
wt_v_ppk	icdC	a	icdC	0.556689	0.999956
wt_v_ppk	iraM	a	iraM	-0.829927	0.424133
wt_v_ppk	ycgX	a	ycgX	-0.405609	0.979045
wt_v_ppk	bluR	a	bluR	-0.0169839	0.999956
wt_v_ppk	bluF	a	bluF	0.745255	0.880483
wt_v_ppk	ycgZ	a	ycgZ	0.817163	0.89403
wt_v_ppk	ymgA	a	ymgA	1.38911	0.652276
wt_v_ppk	ariR	a	ariR	0.974859	0.894247
wt_v_ppk	ymgC	a	ymgC	0.789149	0.999956
wt_v_ppk	ycgG	a	ycgG	0.329187	0.999956
wt_v_ppk	ymgF	a	ymgF	0.753784	0.962027
wt_v_ppk	ycgH	a	ycgH	0.114562	0.999956
wt_v_ppk	ymgD	a	ymgD	-0.124272	0.999956
wt_v_ppk	ymgG	a	ymgG	-0.706859	0.790888
wt_v_ppk	ymgI	a	ymgI	-0.95185	0.649957
wt_v_ppk	ymgJ	a	ymgJ	-0.188107	0.999956
wt_v_ppk	ycgI	a	ycgI	-0.940995	0.894247
wt_v_ppk	minE	a	minE	-0.00371307	0.999956
wt_v_ppk	minD	a	minD	-0.0415119	0.999956
wt_v_ppk	minC	a	minC	-0.422184	0.990914
wt_v_ppk	ycgJ	a	ycgJ	0.116495	0.999956
wt_v_ppk	pliG	a	pliG	0.151884	0.999956
wt_v_ppk	ycgL	a	ycgL	-0.032188	0.999956
wt_v_ppk	ycgM	a	ycgM	0.222127	0.999956
wt_v_ppk	ycgN	a	ycgN	0.526738	0.89403
wt_v_ppk	hlyE	a	hlyE	-0.219503	0.999956
wt_v_ppk	umuD	a	umuD	0.285762	0.990914
wt_v_ppk	umuC	a	umuC	0.070211	0.999956
wt_v_ppk	dsbB	a	dsbB	-0.103524	0.999956
wt_v_ppk	nhaB	a	nhaB	-0.047987	0.999956
wt_v_ppk	fadR	a	fadR	-0.0411867	0.999956
wt_v_ppk	ycgB	a	ycgB	0.920938	0.894247
wt_v_ppk	dadA	a	dadA	0.659326	0.89403
wt_v_ppk	dadX	a	dadX	0.499033	0.965133
wt_v_ppk	cvrA	a	cvrA	-0.102045	0.999956
wt_v_ppk	ldcA	a	ldcA	0.241175	0.999956
wt_v_ppk	emtA	a	emtA	-0.37372	0.980727
wt_v_ppk	ycgR	a	ycgR	-0.0272512	0.999956
wt_v_ppk	ymgE	a	ymgE	0.867183	0.790888
wt_v_ppk	ycgY	a	ycgY	0.283647	0.999956
wt_v_ppk	treA	a	treA	0.364962	0.999956
wt_v_ppk	dhaM	a	dhaM	-0.526641	0.980727
wt_v_ppk	dhaL	a	dhaL	-0.758251	0.877159
wt_v_ppk	dhaK	a	dhaK	-0.909127	0.723203
wt_v_ppk	dhaR	a	dhaR	0.0180264	0.999956
wt_v_ppk	ycgV	a	ycgV	-0.250269	0.999956
wt_v_ppk	ychF	a	ychF	-0.390377	0.999956
wt_v_ppk	pth	a	pth	-0.280026	0.999956
wt_v_ppk	ychH	a	ychH	0.0479206	0.999956
wt_v_ppk	dauA	a	dauA	0.130653	0.999956
wt_v_ppk	prs	a	prs	-0.739312	0.939145
wt_v_ppk	ispE	a	ispE	-0.52624	0.990914
wt_v_ppk	lolB	a	lolB	0.0343323	0.999956
wt_v_ppk	hemA	a	hemA	0.108578	0.999956
wt_v_ppk	prfA	a	prfA	0.355919	0.999747
wt_v_ppk	prmC	a	prmC	0.012486	0.999956
wt_v_ppk	ychQ	a	ychQ	-0.044558	0.999956
wt_v_ppk	ychA	a	ychA	0.110547	0.999956
wt_v_ppk	kdsA	a	kdsA	0.0374971	0.999956
wt_v_ppk	ldrA	a	ldrA	-0.199838	0.999956
wt_v_ppk	rdlA	a	rdlA	-0.244939	0.999956
wt_v_ppk	ldrB	a	ldrB	-0.828865	0.939145
wt_v_ppk	rdlB	a	rdlB	-1.24591	0.957417
wt_v_ppk	ldrC	a	ldrC	-0.572023	0.990914
wt_v_ppk	rdlC	a	rdlC	-0.5173	0.980727
wt_v_ppk	chaA	a	chaA	0.0226378	0.999956
wt_v_ppk	chaB	a	chaB	0.642099	0.877467
wt_v_ppk	chaC	a	chaC	0.263621	0.999956
wt_v_ppk	ychN	a	ychN	-0.274686	0.999956
wt_v_ppk	ychO	a	ychO	-0.0704991	0.999956
wt_v_ppk	narL	a	narL	0.679706	0.894247
wt_v_ppk	narX	a	narX	0.611537	0.939145
wt_v_ppk	narK	a	narK	-0.441321	0.957417
wt_v_ppk	narG	a	narG	-0.575525	0.939145
wt_v_ppk	narH	a	narH	-0.00436938	0.999956
wt_v_ppk	narJ	a	narJ	-0.0205685	0.999956
wt_v_ppk	narI	a	narI	0.139352	0.999956
wt_v_ppk	rttR	a	rttR	-0.0579843	0.999956
wt_v_ppk	tpr	a	tpr	#NUM!	#NUM!
wt_v_ppk	tyrV	a	tyrV	0.548742	0.990914
wt_v_ppk	tyrT	a	tyrT	-0.0220835	0.999956
wt_v_ppk	purU	a	purU	0.104385	0.999956
wt_v_ppk	ychJ	a	ychJ	-0.0709386	0.999956
wt_v_ppk	rssA	a	rssA	0.494898	0.951609
wt_v_ppk	rssB	a	rssB	0.512254	0.950297
wt_v_ppk	galU	a	galU	0.446437	0.93872
wt_v_ppk	hns	a	hns	0.123127	0.999956
wt_v_ppk	tdk	a	tdk	-0.22312	0.999956
wt_v_ppk	insZ	a	insZ	-0.399063	0.980727
wt_v_ppk	adhE	a	adhE	-0.779999	0.894247
wt_v_ppk	ychE	a	ychE	-0.366255	0.980727
wt_v_ppk	oppA	a	oppA	-0.251318	0.999956
wt_v_ppk	oppB	a	oppB	-0.814406	0.880483
wt_v_ppk	oppC	a	oppC	-0.643505	0.939145
wt_v_ppk	oppD	a	oppD	-0.824616	0.818582
wt_v_ppk	oppF	a	oppF	-0.526078	0.965335
wt_v_ppk	yciU	a	yciU	-0.00676244	0.999956
wt_v_ppk	clsA	a	clsA	0.271018	0.999956
wt_v_ppk	yciY	a	yciY	-0.367604	0.999956
wt_v_ppk	kch	a	kch	-0.134905	0.999956
wt_v_ppk	yciI	a	yciI	-0.472651	0.980727
wt_v_ppk	tonB	a	tonB	-0.534843	0.965335
wt_v_ppk	yciA	a	yciA	-0.71066	0.732565
wt_v_ppk	yciB	a	yciB	0.137909	0.999956
wt_v_ppk	yciC	a	yciC	0.0310874	0.999956
wt_v_ppk	ompW	a	ompW	-0.29617	0.999956
wt_v_ppk	yciE	a	yciE	-0.116533	0.999956
wt_v_ppk	yciF	a	yciF	-0.00307502	0.999956
wt_v_ppk	yciG	a	yciG	0.233042	0.999956
wt_v_ppk	trpA	a	trpA	-0.0400164	0.999956
wt_v_ppk	trpB	a	trpB	-0.12667	0.999956
wt_v_ppk	trpC	a	trpC	0.145485	0.999956
wt_v_ppk	trpD	a	trpD	0.0538576	0.999956
wt_v_ppk	trpE	a	trpE	0.225607	0.999956
wt_v_ppk	trpL	a	trpL	0.443084	0.999956
wt_v_ppk	yciV	a	yciV	0.126017	0.999956
wt_v_ppk	yciO	a	yciO	0.406199	0.980727
wt_v_ppk	yciQ	a	yciQ	0.367899	0.957417
wt_v_ppk	rluB	a	rluB	0.215951	0.999956
wt_v_ppk	btuR	a	btuR	-0.0362606	0.999956
wt_v_ppk	yciK	a	yciK	0.0846937	0.999956
wt_v_ppk	sohB	a	sohB	-0.0508209	0.999956
wt_v_ppk	yciN	a	yciN	-0.127723	0.999956
wt_v_ppk	topA	a	topA	0.0370601	0.999956
wt_v_ppk	cysB	a	cysB	-0.326612	0.999956
wt_v_ppk	ymiA	a	ymiA	0.124944	0.999956
wt_v_ppk	yciX	a	yciX	-0.227138	0.999956
wt_v_ppk	acnA	a	acnA	1.12223	0.640608
wt_v_ppk	ribA	a	ribA	0.300865	0.999956
wt_v_ppk	pgpB	a	pgpB	0.0168318	0.999956
wt_v_ppk	yciS	a	yciS	0.0137896	0.999956
wt_v_ppk	yciM	a	yciM	-0.0837475	0.999956
wt_v_ppk	pyrF	a	pyrF	-0.562759	0.907842
wt_v_ppk	yciH	a	yciH	0.172187	0.999956
wt_v_ppk	osmB	a	osmB	0.66272	0.908869
wt_v_ppk	yciT	a	yciT	-0.158641	0.999956
wt_v_ppk	yciZ	a	yciZ	-0.0189167	0.999956
wt_v_ppk	gmr	a	gmr	0.6788	0.838304
wt_v_ppk	ymiB	a	ymiB	0.792266	0.700667
wt_v_ppk	rnb	a	rnb	-0.884207	0.894247
wt_v_ppk	yciW	a	yciW	-1.90783	0.537595
wt_v_ppk	fabI	a	fabI	-0.141695	0.999956
wt_v_ppk	ycjD	a	ycjD	0.174311	0.999956
wt_v_ppk	sapF	a	sapF	0.190959	0.999956
wt_v_ppk	sapD	a	sapD	0.283069	0.999956
wt_v_ppk	sapC	a	sapC	0.0526395	0.999956
wt_v_ppk	sapB	a	sapB	0.208327	0.999956
wt_v_ppk	sapA	a	sapA	0.0822845	0.999956
wt_v_ppk	ymjA	a	ymjA	-0.169875	0.999956
wt_v_ppk	puuP	a	puuP	0.480579	0.908869
wt_v_ppk	puuA	a	puuA	1.15083	0.723203
wt_v_ppk	puuD	a	puuD	1.03807	0.506258
wt_v_ppk	puuR	a	puuR	0.813045	0.746993
wt_v_ppk	puuC	a	puuC	0.996373	0.719064
wt_v_ppk	puuB	a	puuB	0.785267	0.807941
wt_v_ppk	puuE	a	puuE	0.341373	0.990914
wt_v_ppk	pspF	a	pspF	0.249084	0.999956
wt_v_ppk	pspA	a	pspA	-0.337675	0.990914
wt_v_ppk	pspB	a	pspB	0.392797	0.980727
wt_v_ppk	pspC	a	pspC	0.121059	0.999956
wt_v_ppk	pspD	a	pspD	0.383426	0.980727
wt_v_ppk	pspE	a	pspE	-0.409628	0.950297
wt_v_ppk	ycjM	a	ycjM	-0.288353	0.999956
wt_v_ppk	ycjN	a	ycjN	0.242672	0.999956
wt_v_ppk	ycjO	a	ycjO	0.214585	0.999956
wt_v_ppk	ycjP	a	ycjP	0.0548248	0.999956
wt_v_ppk	ycjQ	a	ycjQ	0.282121	0.990914
wt_v_ppk	ycjR	a	ycjR	0.255386	0.999956
wt_v_ppk	ycjS	a	ycjS	0.0242747	0.999956
wt_v_ppk	ycjT	a	ycjT	0.284324	0.995949
wt_v_ppk	ycjU	a	ycjU	0.122143	0.999956
wt_v_ppk	ycjV	a	ycjV	-0.338614	0.999956
wt_v_ppk	ompG	a	ompG	-1.19846	0.790888
wt_v_ppk	ycjW	a	ycjW	-0.738066	0.89403
wt_v_ppk	ycjX	a	ycjX	0.117425	0.999956
wt_v_ppk	ycjF	a	ycjF	0.150703	0.999956
wt_v_ppk	tyrR	a	tyrR	0.109977	0.999956
wt_v_ppk	tpx	a	tpx	-0.0583162	0.999956
wt_v_ppk	ycjG	a	ycjG	0.474435	0.939145
wt_v_ppk	mpaA	a	mpaA	0.179715	0.999956
wt_v_ppk	ymjC	a	ymjC	0.0692831	0.999956
wt_v_ppk	ymjD	a	ymjD	0.277581	0.999956
wt_v_ppk	ycjY	a	ycjY	0.486295	0.89403
wt_v_ppk	pgrR	a	pgrR	0.259208	0.999956
wt_v_ppk	mppA	a	mppA	0.279655	0.999956
wt_v_ppk	ynaI	a	ynaI	-0.510209	0.89403
wt_v_ppk	insH1_4	a	insH1_4	-0.171388	0.999956
wt_v_ppk	ynaJ	a	ynaJ	0.887631	0.481313
wt_v_ppk	uspE	a	uspE	0.546667	0.980727
wt_v_ppk	fnr	a	fnr	0.140152	0.999956
wt_v_ppk	ogt	a	ogt	0.108877	0.999956
wt_v_ppk	abgT	a	abgT	0.197819	0.999956
wt_v_ppk	abgB	a	abgB	0.247158	0.999956
wt_v_ppk	abgA	a	abgA	0.0247244	0.999956
wt_v_ppk	abgR	a	abgR	0.0921579	0.999956
wt_v_ppk	mcaS	a	mcaS	0.316481	0.999956
wt_v_ppk	smrA	a	smrA	0.160224	0.999956
wt_v_ppk	ydaM	a	ydaM	-0.130098	0.999956
wt_v_ppk	ydaN	a	ydaN	0.360939	0.990914
wt_v_ppk	fnrS	a	fnrS	-1.15008	0.46671
wt_v_ppk	dbpA	a	dbpA	0.0853603	0.999956
wt_v_ppk	ttcA	a	ttcA	0.213954	0.999956
wt_v_ppk	intR	a	intR	0.703227	0.866576
wt_v_ppk	ydaQ	a	ydaQ	-0.374362	0.990052
wt_v_ppk	rcbA	a	rcbA	-2.06133	0.939145
wt_v_ppk	ralR	a	ralR	-0.889482	0.990914
wt_v_ppk	recT	a	recT	0.619468	0.89403
wt_v_ppk	recE	a	recE	0.214181	0.999956
wt_v_ppk	racC	a	racC	3.11825	0.723203
wt_v_ppk	ydaE	a	ydaE	-1.79813	0.980727
wt_v_ppk	kilR	a	kilR	0.265643	0.999956
wt_v_ppk	sieB	a	sieB	-0.205802	0.999956
wt_v_ppk	ydaF	a	ydaF	0.317748	0.999956
wt_v_ppk	ydaG	a	ydaG	-0.283189	0.999956
wt_v_ppk	racR	a	racR	-0.0814787	0.999956
wt_v_ppk	ydaS	a	ydaS	0.527048	0.89403
wt_v_ppk	ydaT	a	ydaT	0.277446	0.999956
wt_v_ppk	ydaU	a	ydaU	0.305013	0.990914
wt_v_ppk	ydaV	a	ydaV	0.448129	0.939145
wt_v_ppk	ydaW	a	ydaW	0.492564	0.894247
wt_v_ppk	rzpR	a	rzpR	0.419404	0.980727
wt_v_ppk	rzoR	a	rzoR	-0.19621	0.999956
wt_v_ppk	trkG	a	trkG	-0.868354	0.435244
wt_v_ppk	ynaK	a	ynaK	-0.319981	0.999956
wt_v_ppk	ydaY	a	ydaY	-0.255536	0.999956
wt_v_ppk	tmpR	a	tmpR	0.113296	0.999956
wt_v_ppk	lomR	a	lomR	0.153807	0.999956
wt_v_ppk	insH1_5	a	insH1_5	-0.26632	0.999956
wt_v_ppk	stfR	a	stfR	0.217416	0.999956
wt_v_ppk	tfaR	a	tfaR	-0.140471	0.999956
wt_v_ppk	pinR	a	pinR	0.662677	0.957417
wt_v_ppk	ynaE	a	ynaE	0.235423	0.999956
wt_v_ppk	ttcC	a	ttcC	-0.0109186	0.999956
wt_v_ppk	uspF	a	uspF	0.405635	0.999956
wt_v_ppk	ompN	a	ompN	0.0647679	0.999956
wt_v_ppk	micC	a	micC	1.55412	0.999956
wt_v_ppk	pfo	a	pfo	0.543059	0.957417
wt_v_ppk	ydbJ	a	ydbJ	0.141476	0.999956
wt_v_ppk	hslJ	a	hslJ	0.382561	0.951609
wt_v_ppk	ldhA	a	ldhA	0.172697	0.999956
wt_v_ppk	ydbH	a	ydbH	-0.12018	0.999956
wt_v_ppk	ynbE	a	ynbE	-0.440149	0.910701
wt_v_ppk	ydbL	a	ydbL	-0.277628	0.999956
wt_v_ppk	feaR	a	feaR	0.263688	0.999956
wt_v_ppk	feaB	a	feaB	0.479333	0.939145
wt_v_ppk	tynA	a	tynA	-0.161608	0.999956
wt_v_ppk	paaZ	a	paaZ	0.153773	0.999956
wt_v_ppk	paaA	a	paaA	-0.390997	0.986512
wt_v_ppk	paaB	a	paaB	0.203702	0.999956
wt_v_ppk	paaC	a	paaC	0.366748	0.980727
wt_v_ppk	paaD	a	paaD	-0.0912541	0.999956
wt_v_ppk	paaE	a	paaE	0.219424	0.999956
wt_v_ppk	paaF	a	paaF	0.187947	0.999956
wt_v_ppk	paaG	a	paaG	-0.110729	0.999956
wt_v_ppk	paaH	a	paaH	0.164313	0.999956
wt_v_ppk	paaI	a	paaI	-0.109248	0.999956
wt_v_ppk	paaJ	a	paaJ	0.318701	0.999747
wt_v_ppk	paaK	a	paaK	0.317901	0.990914
wt_v_ppk	paaX	a	paaX	0.639636	0.822056
wt_v_ppk	paaY	a	paaY	0.24788	0.999956
wt_v_ppk	ynbG	a	ynbG	0.12606	0.999956
wt_v_ppk	ydbA	a	ydbA	0.0323584	0.999956
wt_v_ppk	insD1_2	a	insD1_2	-0.238145	0.999956
wt_v_ppk	insC1_2	a	insC1_2	0.161542	0.999956
wt_v_ppk	insI1_3	a	insI1_3	-0.218496	0.999956
wt_v_ppk	ydbC	a	ydbC	0.437633	0.909243
wt_v_ppk	ydbD	a	ydbD	-0.0638415	0.999956
wt_v_ppk	ynbA	a	ynbA	-1.14328	0.700667
wt_v_ppk	ynbB	a	ynbB	0.181617	0.999956
wt_v_ppk	ynbC	a	ynbC	-0.170727	0.999956
wt_v_ppk	ynbD	a	ynbD	-0.233069	0.999956
wt_v_ppk	azoR	a	azoR	0.121786	0.999956
wt_v_ppk	hrpA	a	hrpA	0.168693	0.999956
wt_v_ppk	ydcF	a	ydcF	0.189784	0.999956
wt_v_ppk	aldA	a	aldA	-0.0994803	0.999956
wt_v_ppk	gapC	a	gapC	-0.413976	0.999747
wt_v_ppk	cybB	a	cybB	-0.0109587	0.999956
wt_v_ppk	rydC	a	rydC	-0.126968	0.999956
wt_v_ppk	ydcA	a	ydcA	0.290907	0.999956
wt_v_ppk	hokB	a	hokB	-0.265921	0.999956
wt_v_ppk	mokB	a	mokB	-0.00759435	0.999956
wt_v_ppk	sokB	a	sokB	0.293827	0.999956
wt_v_ppk	trg	a	trg	-0.0357302	0.999956
wt_v_ppk	ydcI	a	ydcI	0.76766	0.908609
wt_v_ppk	ydcJ	a	ydcJ	0.109308	0.999956
wt_v_ppk	opgD	a	opgD	-0.320549	0.999956
wt_v_ppk	ydcH	a	ydcH	-0.972316	0.620835
wt_v_ppk	rimL	a	rimL	0.25164	0.999956
wt_v_ppk	ydcK	a	ydcK	0.900399	0.818582
wt_v_ppk	tehA	a	tehA	0.0235475	0.999956
wt_v_ppk	tehB	a	tehB	-0.0272214	0.999956
wt_v_ppk	ydcL	a	ydcL	0.470542	0.981896
wt_v_ppk	insP	a	insP	0.59135	0.894247
wt_v_ppk	insQ	a	insQ	-0.243392	0.999956
wt_v_ppk	ydcO	a	ydcO	0.255037	0.999956
wt_v_ppk	ydcN	a	ydcN	0.116368	0.999956
wt_v_ppk	ydcP	a	ydcP	-0.0437259	0.999956
wt_v_ppk	yncJ	a	yncJ	0.118034	0.999956
wt_v_ppk	hicA	a	hicA	-0.116044	0.999956
wt_v_ppk	hicB	a	hicB	-0.263088	0.999956
wt_v_ppk	ydcR	a	ydcR	-0.135148	0.999956
wt_v_ppk	ydcS	a	ydcS	0.149122	0.999956
wt_v_ppk	ydcT	a	ydcT	0.134158	0.999956
wt_v_ppk	ydcU	a	ydcU	0.065048	0.999956
wt_v_ppk	ydcV	a	ydcV	0.197796	0.999956
wt_v_ppk	patD	a	patD	-0.0741133	0.999956
wt_v_ppk	yncL	a	yncL	-0.130591	0.999956
wt_v_ppk	ydcX	a	ydcX	-0.0690369	0.999956
wt_v_ppk	ydcY	a	ydcY	0.0223006	0.999956
wt_v_ppk	ydcZ	a	ydcZ	0.0618133	0.999956
wt_v_ppk	mnaT	a	mnaT	0.0578884	0.999956
wt_v_ppk	curA	a	curA	0.819585	0.826571
wt_v_ppk	mcbR	a	mcbR	1.17362	0.247486
wt_v_ppk	yncD	a	yncD	0.449394	0.980727
wt_v_ppk	yncE	a	yncE	-0.577171	0.990914
wt_v_ppk	ansP	a	ansP	0.139875	0.999956
wt_v_ppk	yncG	a	yncG	0.779344	0.719064
wt_v_ppk	yncH	a	yncH	-1.93634	0.951609
wt_v_ppk	rhsE	a	rhsE	-0.156206	0.999956
wt_v_ppk	ydcD	a	ydcD	-0.866647	0.437905
wt_v_ppk	yncI	a	yncI	-0.735797	0.938249
wt_v_ppk	ydcC	a	ydcC	0.264854	0.999956
wt_v_ppk	pptA	a	pptA	-0.153418	0.999956
wt_v_ppk	yddH	a	yddH	0.462143	0.894247
wt_v_ppk	nhoA	a	nhoA	-0.0530364	0.999956
wt_v_ppk	yddE	a	yddE	-0.0205553	0.999956
wt_v_ppk	narV	a	narV	-0.0242303	0.999956
wt_v_ppk	narW	a	narW	0.264377	0.999956
wt_v_ppk	narY	a	narY	0.651069	0.818917
wt_v_ppk	narZ	a	narZ	0.818558	0.719064
wt_v_ppk	narU	a	narU	0.681793	0.855671
wt_v_ppk	yddK	a	yddK	0.728447	0.961095
wt_v_ppk	yddL	a	yddL	1.7452	0.908869
wt_v_ppk	yddG	a	yddG	-0.146351	0.999956
wt_v_ppk	fdnG	a	fdnG	-0.330348	0.980727
wt_v_ppk	fdnH	a	fdnH	0.0881462	0.999956
wt_v_ppk	fdnI	a	fdnI	0.352684	0.999956
wt_v_ppk	yddM	a	yddM	0.124371	0.999956
wt_v_ppk	adhP	a	adhP	0.680377	0.894247
wt_v_ppk	maeA	a	maeA	-0.155593	0.999956
wt_v_ppk	sra	a	sra	-0.483589	0.990914
wt_v_ppk	bdm	a	bdm	0.69225	0.894247
wt_v_ppk	osmC	a	osmC	0.49728	0.990052
wt_v_ppk	ddpF	a	ddpF	0.462255	0.980727
wt_v_ppk	ddpD	a	ddpD	0.0907384	0.999956
wt_v_ppk	ddpC	a	ddpC	0.0544439	0.999956
wt_v_ppk	ddpB	a	ddpB	0.0907415	0.999956
wt_v_ppk	ddpA	a	ddpA	0.534541	0.894247
wt_v_ppk	ddpX	a	ddpX	0.708005	0.79655
wt_v_ppk	dosP	a	dosP	-0.0674409	0.999956
wt_v_ppk	dosC	a	dosC	0.528991	0.990914
wt_v_ppk	yddW	a	yddW	-0.0473547	0.999956
wt_v_ppk	gadC	a	gadC	0.396639	0.999956
wt_v_ppk	gadB	a	gadB	0.276758	0.999956
wt_v_ppk	pqqL	a	pqqL	-1.12813	0.807941
wt_v_ppk	yddB	a	yddB	-1.1799	0.790888
wt_v_ppk	yddA	a	yddA	-0.817024	0.89403
wt_v_ppk	ydeM	a	ydeM	-0.577997	0.790888
wt_v_ppk	ydeN	a	ydeN	-0.0560783	0.999956
wt_v_ppk	ydeO	a	ydeO	0.0750391	0.999956
wt_v_ppk	safA	a	safA	-0.384088	0.999956
wt_v_ppk	ydeP	a	ydeP	0.285202	0.999956
wt_v_ppk	ydeQ	a	ydeQ	-0.160832	0.999956
wt_v_ppk	ydeR	a	ydeR	-0.0275338	0.999956
wt_v_ppk	ydeS	a	ydeS	0.0731822	0.999956
wt_v_ppk	ydeT	a	ydeT	-0.182148	0.999956
wt_v_ppk	yneL	a	yneL	-0.259751	0.999956
wt_v_ppk	hipA	a	hipA	0.264519	0.999956
wt_v_ppk	hipB	a	hipB	0.367688	0.982327
wt_v_ppk	yneO	a	yneO	0.0174259	0.999956
wt_v_ppk	lsrK	a	lsrK	-0.0172905	0.999956
wt_v_ppk	lsrR	a	lsrR	0.0801994	0.999956
wt_v_ppk	lsrA	a	lsrA	0.216573	0.999956
wt_v_ppk	lsrC	a	lsrC	0.0341828	0.999956
wt_v_ppk	lsrD	a	lsrD	0.0112959	0.999956
wt_v_ppk	lsrB	a	lsrB	0.0988851	0.999956
wt_v_ppk	lsrF	a	lsrF	0.089711	0.999956
wt_v_ppk	lsrG	a	lsrG	-0.277094	0.999956
wt_v_ppk	tam	a	tam	0.703674	0.807941
wt_v_ppk	yneE	a	yneE	0.128707	0.999956
wt_v_ppk	uxaB	a	uxaB	0.142592	0.999956
wt_v_ppk	yneF	a	yneF	0.00902415	0.999956
wt_v_ppk	yneG	a	yneG	-0.436718	0.939145
wt_v_ppk	glsB	a	glsB	-0.0751907	0.999956
wt_v_ppk	sad	a	sad	0.128267	0.999956
wt_v_ppk	yneJ	a	yneJ	0.0151624	0.999956
wt_v_ppk	yneK	a	yneK	-0.437948	0.93872
wt_v_ppk	ydeA	a	ydeA	0.151585	0.999956
wt_v_ppk	marC	a	marC	0.432316	0.950297
wt_v_ppk	marR	a	marR	-0.162999	0.999956
wt_v_ppk	marA	a	marA	-0.341171	0.984424
wt_v_ppk	marB	a	marB	0.27035	0.999956
wt_v_ppk	eamA	a	eamA	0.35664	0.980727
wt_v_ppk	ydeE	a	ydeE	0.54103	0.939145
wt_v_ppk	yneM	a	yneM	0.881534	0.908609
wt_v_ppk	mgrR	a	mgrR	0.0941792	0.999956
wt_v_ppk	dgcZ	a	dgcZ	-0.234242	0.999956
wt_v_ppk	ydeI	a	ydeI	0.403603	0.999956
wt_v_ppk	ydeJ	a	ydeJ	0.232451	0.999956
wt_v_ppk	dcp	a	dcp	0.108661	0.999956
wt_v_ppk	ydfG	a	ydfG	-0.109576	0.999956
wt_v_ppk	rspR	a	rspR	-0.34476	0.999956
wt_v_ppk	ydfZ	a	ydfZ	-0.066662	0.999956
wt_v_ppk	ydfI	a	ydfI	0.0265474	0.999956
wt_v_ppk	ydfJ	a	ydfJ	0.758229	0.844673
wt_v_ppk	ydfK	a	ydfK	0.101729	0.999956
wt_v_ppk	pinQ	a	pinQ	0.240851	0.999956
wt_v_ppk	tfaQ	a	tfaQ	0.100467	0.999956
wt_v_ppk	stfQ	a	stfQ	0.393239	0.941095
wt_v_ppk	nohQ	a	nohQ	-0.0751174	0.999956
wt_v_ppk	ynfO	a	ynfO	-1.30287	0.20353
wt_v_ppk	ydfO	a	ydfO	-1.313	0.207386
wt_v_ppk	gnsB	a	gnsB	-1.10376	0.423914
wt_v_ppk	ynfN	a	ynfN	0.980841	0.990914
wt_v_ppk	cspI	a	cspI	0.247455	0.999956
wt_v_ppk	rzpQ	a	rzpQ	-0.119586	0.999956
wt_v_ppk	rzoQ	a	rzoQ	#NUM!	#NUM!
wt_v_ppk	rrrQ	a	rrrQ	0.0452451	0.999956
wt_v_ppk	ydfR	a	ydfR	0.413682	0.999747
wt_v_ppk	essQ	a	essQ	0.250218	0.999956
wt_v_ppk	cspB	a	cspB	0.1444	0.999956
wt_v_ppk	cspF	a	cspF	-0.403998	0.980727
wt_v_ppk	quuQ	a	quuQ	-0.0416033	0.999956
wt_v_ppk	ydfU	a	ydfU	0.354088	0.990914
wt_v_ppk	rem	a	rem	-0.402403	0.981896
wt_v_ppk	hokD	a	hokD	0.145287	0.999956
wt_v_ppk	relE	a	relE	0.507066	0.939145
wt_v_ppk	relB	a	relB	0.514629	0.911783
wt_v_ppk	ydfV	a	ydfV	0.607439	0.790888
wt_v_ppk	flxA	a	flxA	0.645674	0.92869
wt_v_ppk	intK	a	intK	-0.256119	0.999956
wt_v_ppk	ydfX	a	ydfX	0.139971	0.999956
wt_v_ppk	dicC	a	dicC	0.735493	0.939145
wt_v_ppk	dicA	a	dicA	-0.113868	0.999956
wt_v_ppk	ydfA	a	ydfA	0.55828	0.939145
wt_v_ppk	ydfB	a	ydfB	0.496677	0.894247
wt_v_ppk	ydfC	a	ydfC	-0.0405522	0.999956
wt_v_ppk	dicF	a	dicF	0.213166	0.999956
wt_v_ppk	dicB	a	dicB	-1.39088	0.894247
wt_v_ppk	ydfD	a	ydfD	-0.0266705	0.999956
wt_v_ppk	ydfE	a	ydfE	-0.179294	0.999956
wt_v_ppk	insD1_3	a	insD1_3	-0.565289	0.950297
wt_v_ppk	intQ	a	intQ	0.213249	0.999956
wt_v_ppk	rspB	a	rspB	-0.389048	0.939145
wt_v_ppk	rspA	a	rspA	-0.458406	0.894247
wt_v_ppk	ynfA	a	ynfA	-0.0158818	0.999956
wt_v_ppk	ynfB	a	ynfB	0.00503187	0.999956
wt_v_ppk	speG	a	speG	-0.0609373	0.999956
wt_v_ppk	ynfC	a	ynfC	0.0273366	0.999956
wt_v_ppk	ynfD	a	ynfD	0.556719	0.981896
wt_v_ppk	ynfE	a	ynfE	0.0217797	0.999956
wt_v_ppk	ynfF	a	ynfF	0.0291892	0.999956
wt_v_ppk	ynfG	a	ynfG	0.131059	0.999956
wt_v_ppk	ynfH	a	ynfH	0.0637455	0.999956
wt_v_ppk	dmsD	a	dmsD	-0.21872	0.999956
wt_v_ppk	clcB	a	clcB	0.0447649	0.999956
wt_v_ppk	ynfK	a	ynfK	-0.600048	0.939145
wt_v_ppk	mlc	a	mlc	-0.489961	0.939145
wt_v_ppk	ynfL	a	ynfL	0.195074	0.999956
wt_v_ppk	ynfM	a	ynfM	-0.528962	0.965133
wt_v_ppk	asr	a	asr	-0.294079	0.999956
wt_v_ppk	ydgU	a	ydgU	-0.345777	0.999956
wt_v_ppk	ydgD	a	ydgD	0.334981	0.999956
wt_v_ppk	mdtI	a	mdtI	0.350955	0.999956
wt_v_ppk	mdtJ	a	mdtJ	-0.148273	0.999956
wt_v_ppk	tqsA	a	tqsA	-0.128171	0.999956
wt_v_ppk	pntB	a	pntB	-0.271765	0.999956
wt_v_ppk	pntA	a	pntA	-0.0690789	0.999956
wt_v_ppk	ydgH	a	ydgH	-0.222272	0.999956
wt_v_ppk	ydgI	a	ydgI	0.315994	0.990914
wt_v_ppk	folM	a	folM	0.380567	0.990914
wt_v_ppk	ydgC	a	ydgC	0.534321	0.866576
wt_v_ppk	rstA	a	rstA	-0.21973	0.999956
wt_v_ppk	rstB	a	rstB	-0.0951212	0.999956
wt_v_ppk	tus	a	tus	0.096575	0.999956
wt_v_ppk	fumC	a	fumC	0.364389	0.995207
wt_v_ppk	fumA	a	fumA	0.474228	0.950331
wt_v_ppk	manA	a	manA	-0.150563	0.999956
wt_v_ppk	ydgA	a	ydgA	0.451885	0.990914
wt_v_ppk	uidC	a	uidC	0.189855	0.999956
wt_v_ppk	uidB	a	uidB	-0.312163	0.990914
wt_v_ppk	uidA	a	uidA	-0.0111442	0.999956
wt_v_ppk	uidR	a	uidR	0.16634	0.999956
wt_v_ppk	hdhA	a	hdhA	0.495081	0.990914
wt_v_ppk	malI	a	malI	-0.0534609	0.999956
wt_v_ppk	malX	a	malX	0.187569	0.999956
wt_v_ppk	malY	a	malY	-0.0110779	0.999956
wt_v_ppk	add	a	add	0.279904	0.999956
wt_v_ppk	ydgJ	a	ydgJ	-0.26583	0.999956
wt_v_ppk	blr	a	blr	-0.479386	0.965133
wt_v_ppk	cnu	a	cnu	0.0225001	0.999956
wt_v_ppk	ydgK	a	ydgK	-0.209798	0.999956
wt_v_ppk	rsxA	a	rsxA	-0.496356	0.950045
wt_v_ppk	rsxB	a	rsxB	-0.160395	0.999956
wt_v_ppk	rsxC	a	rsxC	-0.436653	0.999956
wt_v_ppk	rsxD	a	rsxD	-0.624465	0.939145
wt_v_ppk	rsxG	a	rsxG	-0.874881	0.810411
wt_v_ppk	rsxE	a	rsxE	-0.746256	0.877467
wt_v_ppk	nth	a	nth	-0.571031	0.957417
wt_v_ppk	dtpA	a	dtpA	-0.933427	0.723203
wt_v_ppk	gstA	a	gstA	0.302885	0.999956
wt_v_ppk	pdxY	a	pdxY	-0.176319	0.999956
wt_v_ppk	tyrS	a	tyrS	-0.0878795	0.999956
wt_v_ppk	pdxH	a	pdxH	-0.444509	0.990914
wt_v_ppk	mliC	a	mliC	0.0708351	0.999956
wt_v_ppk	anmK	a	anmK	-0.0901403	0.999956
wt_v_ppk	slyB	a	slyB	0.142531	0.999956
wt_v_ppk	slyA	a	slyA	-0.00436424	0.999956
wt_v_ppk	ydhI	a	ydhI	0.484717	0.912451
wt_v_ppk	ydhJ	a	ydhJ	0.0671435	0.999956
wt_v_ppk	ydhK	a	ydhK	0.355719	0.999747
wt_v_ppk	sodC	a	sodC	1.17543	0.719064
wt_v_ppk	ydhF	a	ydhF	0.577173	0.946476
wt_v_ppk	ydhL	a	ydhL	0.49181	0.941095
wt_v_ppk	nemR	a	nemR	0.407256	0.990914
wt_v_ppk	nemA	a	nemA	0.46281	0.916249
wt_v_ppk	gloA	a	gloA	0.104825	0.999956
wt_v_ppk	rnt	a	rnt	-0.61226	0.894247
wt_v_ppk	lhr	a	lhr	0.0147815	0.999956
wt_v_ppk	grxD	a	grxD	0.355186	0.999956
wt_v_ppk	mepH	a	mepH	-0.688794	0.732565
wt_v_ppk	sodB	a	sodB	0.274552	0.999956
wt_v_ppk	ydhP	a	ydhP	0.113994	0.999956
wt_v_ppk	ynhF	a	ynhF	-0.0165687	0.999956
wt_v_ppk	purR	a	purR	-0.151413	0.999956
wt_v_ppk	ydhB	a	ydhB	0.234015	0.999956
wt_v_ppk	ydhC	a	ydhC	-0.558889	0.89403
wt_v_ppk	cfa	a	cfa	0.606979	0.939145
wt_v_ppk	ribC	a	ribC	-0.0491647	0.999956
wt_v_ppk	mdtK	a	mdtK	0.178223	0.999956
wt_v_ppk	ydhQ	a	ydhQ	0.470413	0.951609
wt_v_ppk	valV	a	valV	-1.0488	0.838742
wt_v_ppk	valW	a	valW	-0.640392	0.999956
wt_v_ppk	ydhR	a	ydhR	0.178622	0.999956
wt_v_ppk	ydhS	a	ydhS	0.619194	0.90457
wt_v_ppk	ydhT	a	ydhT	0.490395	0.939145
wt_v_ppk	ydhU	a	ydhU	0.326192	0.981896
wt_v_ppk	ydhX	a	ydhX	0.022727	0.999956
wt_v_ppk	ydhW	a	ydhW	-0.0450279	0.999956
wt_v_ppk	ydhV	a	ydhV	0.0801814	0.999956
wt_v_ppk	ydhY	a	ydhY	0.265559	0.999956
wt_v_ppk	ydhZ	a	ydhZ	0.212022	0.999956
wt_v_ppk	pykF	a	pykF	0.180569	0.999956
wt_v_ppk	lpp	a	lpp	0.0123973	0.999956
wt_v_ppk	ldtE	a	ldtE	0.725918	0.939145
wt_v_ppk	sufE	a	sufE	-0.0296247	0.999956
wt_v_ppk	sufS	a	sufS	-0.0629732	0.999956
wt_v_ppk	sufD	a	sufD	-0.0030946	0.999956
wt_v_ppk	sufC	a	sufC	0.318135	0.999956
wt_v_ppk	sufB	a	sufB	0.0360959	0.999956
wt_v_ppk	sufA	a	sufA	0.100101	0.999956
wt_v_ppk	rydB	a	rydB	0.309081	0.999956
wt_v_ppk	ydiH	a	ydiH	-0.473129	0.981896
wt_v_ppk	menI	a	menI	-0.333443	0.999956
wt_v_ppk	ydiJ	a	ydiJ	-0.490096	0.999956
wt_v_ppk	ydiK	a	ydiK	0.158749	0.999956
wt_v_ppk	rprA	a	rprA	-1.35176	0.999956
wt_v_ppk	ydiL	a	ydiL	-0.306462	0.999956
wt_v_ppk	ydiM	a	ydiM	-0.0230697	0.999956
wt_v_ppk	ydiN	a	ydiN	0.0495559	0.999956
wt_v_ppk	ydiB	a	ydiB	0.127444	0.999956
wt_v_ppk	aroD	a	aroD	0.120479	0.999956
wt_v_ppk	ydiF	a	ydiF	-0.451638	0.957417
wt_v_ppk	ydiO	a	ydiO	-0.430899	0.946476
wt_v_ppk	ydiP	a	ydiP	-0.252973	0.999956
wt_v_ppk	ydiQ	a	ydiQ	0.308896	0.991234
wt_v_ppk	ydiR	a	ydiR	0.235684	0.999956
wt_v_ppk	ydiS	a	ydiS	0.0480697	0.999956
wt_v_ppk	ydiT	a	ydiT	0.323745	0.999956
wt_v_ppk	fadK	a	fadK	0.227858	0.999956
wt_v_ppk	ppsA	a	ppsA	0.0188893	0.999956
wt_v_ppk	ppsR	a	ppsR	0.26915	0.999956
wt_v_ppk	aroH	a	aroH	-0.00644784	0.999956
wt_v_ppk	ydiE	a	ydiE	-0.27845	0.999747
wt_v_ppk	ydiU	a	ydiU	0.0312842	0.999956
wt_v_ppk	ydiV	a	ydiV	-0.0403265	0.999956
wt_v_ppk	nlpC	a	nlpC	-0.169259	0.999956
wt_v_ppk	btuD	a	btuD	0.0916071	0.999956
wt_v_ppk	btuE	a	btuE	0.255913	0.999956
wt_v_ppk	btuC	a	btuC	-0.25021	0.999956
wt_v_ppk	ihfA	a	ihfA	0.283718	0.999956
wt_v_ppk	pheT	a	pheT	0.201395	0.999956
wt_v_ppk	pheS	a	pheS	-0.107542	0.999956
wt_v_ppk	pheM	a	pheM	1.14539	0.999956
wt_v_ppk	rplT	a	rplT	-0.209848	0.999956
wt_v_ppk	rpmI	a	rpmI	-0.652067	0.939145
wt_v_ppk	infC	a	infC	0.104519	0.999956
wt_v_ppk	thrS	a	thrS	0.0557488	0.999956
wt_v_ppk	arpB	a	arpB	-0.311683	0.990914
wt_v_ppk	yniD	a	yniD	0.179659	0.999956
wt_v_ppk	ydiY	a	ydiY	0.0707393	0.999956
wt_v_ppk	pfkB	a	pfkB	0.062856	0.999956
wt_v_ppk	ydiZ	a	ydiZ	0.818409	0.838304
wt_v_ppk	yniA	a	yniA	0.624482	0.961095
wt_v_ppk	yniB	a	yniB	0.434859	0.980727
wt_v_ppk	yniC	a	yniC	-0.285386	0.990914
wt_v_ppk	ydjM	a	ydjM	0.120969	0.999956
wt_v_ppk	ydjN	a	ydjN	-1.61323	0.807941
wt_v_ppk	ydjO	a	ydjO	0.144763	0.999956
wt_v_ppk	cedA	a	cedA	-0.235026	0.999956
wt_v_ppk	katE	a	katE	0.652354	0.939145
wt_v_ppk	chbG	a	chbG	-0.0907286	0.999956
wt_v_ppk	chbF	a	chbF	-0.233659	0.999956
wt_v_ppk	chbR	a	chbR	-0.24288	0.999956
wt_v_ppk	chbA	a	chbA	-0.0160188	0.999956
wt_v_ppk	chbC	a	chbC	0.032729	0.999956
wt_v_ppk	chbB	a	chbB	0.322644	0.990914
wt_v_ppk	osmE	a	osmE	0.65649	0.939145
wt_v_ppk	nadE	a	nadE	0.285	0.999956
wt_v_ppk	cho	a	cho	-0.302901	0.999956
wt_v_ppk	ves	a	ves	0.0701331	0.999956
wt_v_ppk	spy	a	spy	0.285868	0.999956
wt_v_ppk	astE	a	astE	0.69362	0.822056
wt_v_ppk	astB	a	astB	1.02773	0.356871
wt_v_ppk	astD	a	astD	1.43972	0.321441
wt_v_ppk	astA	a	astA	1.56373	0.20353
wt_v_ppk	astC	a	astC	1.4515	0.192703
wt_v_ppk	xthA	a	xthA	0.15298	0.999956
wt_v_ppk	ydjX	a	ydjX	-0.937978	0.701606
wt_v_ppk	ydjY	a	ydjY	-0.747426	0.723203
wt_v_ppk	ydjZ	a	ydjZ	-0.16904	0.999956
wt_v_ppk	ynjA	a	ynjA	0.126605	0.999956
wt_v_ppk	ynjB	a	ynjB	-0.149596	0.999956
wt_v_ppk	ynjC	a	ynjC	0.0892253	0.999956
wt_v_ppk	ynjD	a	ynjD	-0.355964	0.995949
wt_v_ppk	ynjE	a	ynjE	-0.244244	0.999956
wt_v_ppk	ynjF	a	ynjF	-0.119705	0.999956
wt_v_ppk	nudG	a	nudG	0.0616276	0.999956
wt_v_ppk	ynjH	a	ynjH	-0.147528	0.999956
wt_v_ppk	gdhA	a	gdhA	-0.392056	0.999956
wt_v_ppk	ynjI	a	ynjI	-0.304879	0.999956
wt_v_ppk	topB	a	topB	-0.377428	0.999956
wt_v_ppk	selD	a	selD	0.242027	0.999956
wt_v_ppk	ydjA	a	ydjA	0.169463	0.999956
wt_v_ppk	sppA	a	sppA	-0.101871	0.999956
wt_v_ppk	ansA	a	ansA	-0.21036	0.999956
wt_v_ppk	pncA	a	pncA	-0.00785566	0.999956
wt_v_ppk	ydjE	a	ydjE	0.0275102	0.999956
wt_v_ppk	ydjF	a	ydjF	-0.516832	0.908869
wt_v_ppk	ydjG	a	ydjG	-0.217018	0.999956
wt_v_ppk	ydjH	a	ydjH	-0.712574	0.818917
wt_v_ppk	ydjI	a	ydjI	-0.886534	0.790888
wt_v_ppk	ydjJ	a	ydjJ	-0.801543	0.747531
wt_v_ppk	ydjK	a	ydjK	-0.272127	0.999956
wt_v_ppk	ydjL	a	ydjL	-0.425929	0.939145
wt_v_ppk	yeaC	a	yeaC	0.573006	0.900744
wt_v_ppk	msrB	a	msrB	0.717959	0.790888
wt_v_ppk	gapA	a	gapA	-0.350191	0.999956
wt_v_ppk	yeaD	a	yeaD	-0.79325	0.880483
wt_v_ppk	yeaE	a	yeaE	-0.0114458	0.999956
wt_v_ppk	mipA	a	mipA	-0.783579	0.894331
wt_v_ppk	yeaG	a	yeaG	1.14593	0.844673
wt_v_ppk	yeaH	a	yeaH	1.14235	0.807941
wt_v_ppk	yeaI	a	yeaI	0.228072	0.999956
wt_v_ppk	yeaJ	a	yeaJ	0.0620683	0.999956
wt_v_ppk	yeaK	a	yeaK	0.00362817	0.999956
wt_v_ppk	yoaI	a	yoaI	0.285833	0.999956
wt_v_ppk	yeaL	a	yeaL	-0.0250375	0.999956
wt_v_ppk	yeaM	a	yeaM	0.182752	0.999956
wt_v_ppk	yeaN	a	yeaN	-0.127622	0.999956
wt_v_ppk	yeaO	a	yeaO	0.394057	0.999956
wt_v_ppk	yoaF	a	yoaF	0.214224	0.999956
wt_v_ppk	yeaP	a	yeaP	-0.292131	0.999956
wt_v_ppk	yoaK	a	yoaK	-0.404915	0.991234
wt_v_ppk	yoaJ	a	yoaJ	0.227533	0.999956
wt_v_ppk	yeaQ	a	yeaQ	0.535853	0.89403
wt_v_ppk	yoaG	a	yoaG	0.450252	0.999956
wt_v_ppk	yeaR	a	yeaR	0.139185	0.999956
wt_v_ppk	leuE	a	leuE	-0.422877	0.939145
wt_v_ppk	dmlR	a	dmlR	-0.0985859	0.999956
wt_v_ppk	dmlA	a	dmlA	-0.0564061	0.999956
wt_v_ppk	yeaV	a	yeaV	-0.0730536	0.999956
wt_v_ppk	yeaW	a	yeaW	0.0949648	0.999956
wt_v_ppk	yeaX	a	yeaX	-0.0637412	0.999956
wt_v_ppk	rnd	a	rnd	-0.134358	0.999956
wt_v_ppk	fadD	a	fadD	0.442429	0.951609
wt_v_ppk	yeaY	a	yeaY	-0.334564	0.980727
wt_v_ppk	tsaB	a	tsaB	-0.787427	0.807941
wt_v_ppk	yoaA	a	yoaA	-0.0590766	0.999956
wt_v_ppk	yoaB	a	yoaB	-0.627969	0.911783
wt_v_ppk	yoaC	a	yoaC	0.619889	0.807941
wt_v_ppk	yoaH	a	yoaH	-0.107173	0.999956
wt_v_ppk	pabB	a	pabB	0.0726835	0.999956
wt_v_ppk	nudL	a	nudL	0.0878348	0.999956
wt_v_ppk	sdaA	a	sdaA	0.734322	0.89403
wt_v_ppk	yoaD	a	yoaD	0.523108	0.939145
wt_v_ppk	yoaE	a	yoaE	0.0543712	0.999956
wt_v_ppk	manX	a	manX	-0.238549	0.999956
wt_v_ppk	manY	a	manY	0.0177958	0.999956
wt_v_ppk	manZ	a	manZ	-0.0493867	0.999956
wt_v_ppk	yobD	a	yobD	-0.781684	0.818917
wt_v_ppk	mntP	a	mntP	-0.192457	0.999956
wt_v_ppk	rlmA	a	rlmA	-0.236763	0.999956
wt_v_ppk	cspC	a	cspC	-0.549793	0.950297
wt_v_ppk	yobF	a	yobF	-0.79767	0.85656
wt_v_ppk	yebO	a	yebO	-0.245845	0.999956
wt_v_ppk	mgrB	a	mgrB	-0.279506	0.990914
wt_v_ppk	yobH	a	yobH	-0.567929	0.939145
wt_v_ppk	kdgR	a	kdgR	-0.0694196	0.999956
wt_v_ppk	yebQ	a	yebQ	-0.261569	0.999956
wt_v_ppk	htpX	a	htpX	-0.283998	0.999956
wt_v_ppk	prc	a	prc	-0.157936	0.999956
wt_v_ppk	proQ	a	proQ	-0.0958371	0.999956
wt_v_ppk	msrC	a	msrC	-0.00769276	0.999956
wt_v_ppk	yebS	a	yebS	0.40257	0.979045
wt_v_ppk	yebT	a	yebT	0.173889	0.999956
wt_v_ppk	rsmF	a	rsmF	0.00641233	0.999956
wt_v_ppk	yebV	a	yebV	0.627134	0.818917
wt_v_ppk	yebW	a	yebW	0.494653	0.957417
wt_v_ppk	pphA	a	pphA	0.580112	0.957417
wt_v_ppk	ryeA	a	ryeA	0.704412	0.790888
wt_v_ppk	sdsR	a	sdsR	#NUM!	#NUM!
wt_v_ppk	yebY	a	yebY	0.196981	0.999956
wt_v_ppk	yebZ	a	yebZ	-0.110507	0.999956
wt_v_ppk	yobA	a	yobA	0.145029	0.999956
wt_v_ppk	holE	a	holE	-0.194853	0.999956
wt_v_ppk	yobB	a	yobB	0.209665	0.999956
wt_v_ppk	exoX	a	exoX	0.0523206	0.999956
wt_v_ppk	ptrB	a	ptrB	0.609286	0.89403
wt_v_ppk	yebE	a	yebE	-0.00125305	0.999956
wt_v_ppk	yebF	a	yebF	0.278502	0.999956
wt_v_ppk	yebG	a	yebG	-0.156204	0.999956
wt_v_ppk	purT	a	purT	-0.653663	0.950331
wt_v_ppk	eda	a	eda	-0.17542	0.999956
wt_v_ppk	edd	a	edd	0.057508	0.999956
wt_v_ppk	zwf	a	zwf	0.194352	0.999956
wt_v_ppk	yebK	a	yebK	-0.307139	0.999747
wt_v_ppk	pykA	a	pykA	0.0998528	0.999956
wt_v_ppk	lpxM	a	lpxM	0.0721847	0.999956
wt_v_ppk	mepM	a	mepM	-0.376547	0.999956
wt_v_ppk	znuA	a	znuA	-0.601981	0.939145
wt_v_ppk	znuC	a	znuC	-0.158176	0.999956
wt_v_ppk	znuB	a	znuB	0.10806	0.999956
wt_v_ppk	ruvB	a	ruvB	0.185895	0.999956
wt_v_ppk	ruvA	a	ruvA	0.184401	0.999956
wt_v_ppk	yobI	a	yobI	0.449071	0.999956
wt_v_ppk	yebB	a	yebB	0.31925	0.980727
wt_v_ppk	ruvC	a	ruvC	-0.0895923	0.999956
wt_v_ppk	yebC	a	yebC	0.168263	0.999956
wt_v_ppk	nudB	a	nudB	-0.213726	0.999956
wt_v_ppk	aspS	a	aspS	0.286653	0.999956
wt_v_ppk	yecD	a	yecD	0.153352	0.999956
wt_v_ppk	yecE	a	yecE	0.117052	0.999956
wt_v_ppk	yecN	a	yecN	0.475604	0.951609
wt_v_ppk	cmoA	a	cmoA	0.19297	0.999956
wt_v_ppk	cmoB	a	cmoB	0.287859	0.999747
wt_v_ppk	torZ	a	torZ	0.243504	0.999956
wt_v_ppk	torY	a	torY	0.0241325	0.999956
wt_v_ppk	cutC	a	cutC	-0.372191	0.990914
wt_v_ppk	yecM	a	yecM	-0.0818358	0.999956
wt_v_ppk	argS	a	argS	0.0325522	0.999956
wt_v_ppk	yecT	a	yecT	0.383442	0.98672
wt_v_ppk	flhE	a	flhE	0.107567	0.999956
wt_v_ppk	flhA	a	flhA	-0.232712	0.999956
wt_v_ppk	flhB	a	flhB	-0.626946	0.866576
wt_v_ppk	cheZ	a	cheZ	0.1551	0.999956
wt_v_ppk	cheY	a	cheY	0.325617	0.999956
wt_v_ppk	cheB	a	cheB	-0.0098408	0.999956
wt_v_ppk	cheR	a	cheR	-0.31178	0.999956
wt_v_ppk	tap	a	tap	-0.342372	0.980727
wt_v_ppk	tar	a	tar	-0.235097	0.999956
wt_v_ppk	cheW	a	cheW	0.0269156	0.999956
wt_v_ppk	cheA	a	cheA	-0.0861965	0.999956
wt_v_ppk	motB	a	motB	-0.0681014	0.999956
wt_v_ppk	motA	a	motA	0.0729452	0.999956
wt_v_ppk	flhC	a	flhC	-0.518123	0.838304
wt_v_ppk	flhD	a	flhD	-0.655711	0.790888
wt_v_ppk	uspC	a	uspC	-0.333722	0.999956
wt_v_ppk	otsA	a	otsA	0.73187	0.880483
wt_v_ppk	otsB	a	otsB	0.840984	0.790888
wt_v_ppk	araH	a	araH	0.360576	0.998327
wt_v_ppk	araG	a	araG	0.176872	0.999956
wt_v_ppk	araF	a	araF	0.226865	0.999956
wt_v_ppk	ftnB	a	ftnB	-0.188445	0.999956
wt_v_ppk	yecJ	a	yecJ	-0.487115	0.89403
wt_v_ppk	azuC	a	azuC	0.547555	0.999956
wt_v_ppk	yecR	a	yecR	-0.46295	0.950184
wt_v_ppk	ftnA	a	ftnA	-0.508467	0.957417
wt_v_ppk	yecH	a	yecH	0.0594457	0.999956
wt_v_ppk	tyrP	a	tyrP	-0.423704	0.980727
wt_v_ppk	yecA	a	yecA	0.230036	0.999956
wt_v_ppk	leuZ	a	leuZ	-1.21849	0.790888
wt_v_ppk	cysT	a	cysT	-1.23936	0.719064
wt_v_ppk	glyW	a	glyW	-0.666723	0.939145
wt_v_ppk	pgsA	a	pgsA	-0.245927	0.999956
wt_v_ppk	uvrC	a	uvrC	0.0774011	0.999956
wt_v_ppk	uvrY	a	uvrY	0.0510425	0.999956
wt_v_ppk	yecF	a	yecF	-0.23608	0.999956
wt_v_ppk	sdiA	a	sdiA	0.0127243	0.999956
wt_v_ppk	yecC	a	yecC	0.255346	0.999956
wt_v_ppk	yecS	a	yecS	0.10417	0.999956
wt_v_ppk	dcyD	a	dcyD	0.323711	0.999956
wt_v_ppk	fliY	a	fliY	-0.274125	0.999956
wt_v_ppk	fliZ	a	fliZ	-0.470475	0.894247
wt_v_ppk	fliA	a	fliA	-1.27914	0.0234706
wt_v_ppk	fliC	a	fliC	0.024683	0.999956
wt_v_ppk	fliD	a	fliD	0.0659638	0.999956
wt_v_ppk	fliS	a	fliS	-0.400588	0.990914
wt_v_ppk	fliT	a	fliT	0.129023	0.999956
wt_v_ppk	amyA	a	amyA	0.677954	0.878732
wt_v_ppk	yedD	a	yedD	0.193918	0.999956
wt_v_ppk	yedE	a	yedE	-0.564144	0.93872
wt_v_ppk	yedF	a	yedF	-0.334643	0.990914
wt_v_ppk	yedK	a	yedK	0.670454	0.878189
wt_v_ppk	yedL	a	yedL	-0.170735	0.999956
wt_v_ppk	yedN	a	yedN	1.23736	0.344498
wt_v_ppk	intG	a	intG	0.142475	0.999956
wt_v_ppk	fliE	a	fliE	0.155289	0.999956
wt_v_ppk	fliF	a	fliF	-0.816097	0.356871
wt_v_ppk	fliG	a	fliG	-0.462858	0.894247
wt_v_ppk	fliH	a	fliH	-0.43972	0.916249
wt_v_ppk	fliI	a	fliI	-0.484469	0.89403
wt_v_ppk	fliJ	a	fliJ	-0.530159	0.866576
wt_v_ppk	fliK	a	fliK	-0.690881	0.649864
wt_v_ppk	fliL	a	fliL	-0.97705	0.172425
wt_v_ppk	fliM	a	fliM	-0.52168	0.888827
wt_v_ppk	fliN	a	fliN	-0.871536	0.356871
wt_v_ppk	fliO	a	fliO	-0.14254	0.999956
wt_v_ppk	fliP	a	fliP	-0.202584	0.999956
wt_v_ppk	fliQ	a	fliQ	0.0637324	0.999956
wt_v_ppk	fliR	a	fliR	0.0418653	0.999956
wt_v_ppk	rcsA	a	rcsA	-0.00162296	0.999956
wt_v_ppk	dsrB	a	dsrB	0.285652	0.999956
wt_v_ppk	yodD	a	yodD	0.231432	0.999956
wt_v_ppk	dsrA	a	dsrA	0.954371	0.561785
wt_v_ppk	yedP	a	yedP	0.558978	0.966131
wt_v_ppk	yedQ	a	yedQ	0.147575	0.999956
[truncated: 42,901 more rows]
