# Supplementary material for: Correction: Experimental evolution of diverse Escherichia coli metabolic mutants identifies genetic loci for convergent adaptation of growth rate
Source: PLoS Genet. 2018 May 29;14(5):e1007411. doi: 10.1371/journal.pgen.1007411 (PMC5973558; doi:10.1371/journal.pgen.1007411)
Supplement: S7 Table — (XLSX) [file pgen.1007411.s008.xlsx]

## Sheet: Legend
S7 Table: Analysis of the transcriptomic response to the zwf deletion and adaptive evolution
∆zwf parent vs. WT-Keio: Expression ratios between WT and the primary null strain (edgeR, ref. 93) for all genes. PANTHER (ref. 46) was used to calculate the enriched Gene Ontology terms
restored_to_WT: Genes for which expression levels are statistically restored to WT levels in the suppressor strains.
regulated_in_sup: Genes unaffected by primary deletion, and modulated in suppressor strains.
full dataset for Venn Analysis; formatted to render Venn diagrams using VennT; http://drpowell.github.io/vennt/
for Venn Analysis, export full table in the final tab as .csv
downloaded python script from github link above can be run on the .csv file: python vennt.py gene-lists.csv > my-vennt.html
When considering Venn analysis: although it might appear inconsistent for genes to exist in the single sets of Fig 6B (WT vs. Primary Deletion only, WT vs. sup only or Primary Deletion vs sup only), genes may fall into these regions due to the statistical significance thresholds that define whether two expression values are different.

## Sheet: ∆zwf parent vs. WT-Keio
Expression ratios between WT and the primary null strain for all genes.
logFC = log fold change = log2(WT/null)
adj.P.Val = false discovery rate, see materials and methods.
Differentially regulated genes (with FDR <0.01) were sorted by GO Terms. Go Term Categories significantly enriched in the regulated gene set are shown on the right.
key	Gene Name	logFC	adj.P.Val			GO biological process complete	# in database	# hits in list	expected # of hits	Fold Enrichment	Direction of enrichment (+ or -)	P value
wt_v_zwf	thrL	0.71099	0.999766			Unclassified	1649	3	4.26	0.7	-	0
wt_v_zwf	thrA	-0.120084	0.999766			cellular response to starvation	25	3	0.06	46.49	+	0.0238
wt_v_zwf	thrB	-0.224424	0.999766			cellular response to sulfur starvation	4	2	0.01	> 100	+	0.0357
wt_v_zwf	thrC	-0.228676	0.999766			cellular response to nutrient levels	30	3	0.08	38.75	+	0.0409
wt_v_zwf	yaaX	-0.0855236	0.999766
wt_v_zwf	yaaA	0.0603152	0.999766
wt_v_zwf	yaaJ	0.275258	0.999766
wt_v_zwf	talB	-0.0912794	0.999766
wt_v_zwf	mog	-0.0528141	0.999766
wt_v_zwf	satP	-0.132494	0.999766
wt_v_zwf	yaaW	-0.28308	0.999766
wt_v_zwf	yaaI	0.203204	0.999766
wt_v_zwf	dnaK	-0.221031	0.999766
wt_v_zwf	dnaJ	-0.304824	0.999766
wt_v_zwf	insL1_1	0.201607	0.999766
wt_v_zwf	hokC	0.165138	0.999766
wt_v_zwf	mokC	-0.00611325	0.999766
wt_v_zwf	sokC	0.53651	0.999766
wt_v_zwf	nhaA	-0.548562	0.999766
wt_v_zwf	nhaR	-0.170826	0.999766
wt_v_zwf	insB1_1	0.365306	0.999766
wt_v_zwf	insA_1	0.183183	0.999766
wt_v_zwf	rpsT	-0.264445	0.999766
wt_v_zwf	yaaY	0.0583635	0.999766
wt_v_zwf	ribF	-0.00501479	0.999766
wt_v_zwf	ileS	-0.0691341	0.999766
wt_v_zwf	lspA	-0.187738	0.999766
wt_v_zwf	fkpB	-0.215417	0.999766
wt_v_zwf	ispH	-0.156364	0.999766
wt_v_zwf	rihC	0.192235	0.999766
wt_v_zwf	dapB	-0.398657	0.999766
wt_v_zwf	carA	0.0103024	0.999766
wt_v_zwf	carB	0.397845	0.999766
wt_v_zwf	caiF	0.00176265	0.999766
wt_v_zwf	caiE	0.326226	0.999766
wt_v_zwf	caiD	0.124436	0.999766
wt_v_zwf	caiC	-0.00603536	0.999766
wt_v_zwf	caiB	0.308135	0.999766
wt_v_zwf	caiA	-0.157063	0.999766
wt_v_zwf	caiT	0.0909059	0.999766
wt_v_zwf	fixA	-0.0130703	0.999766
wt_v_zwf	fixB	0.0617314	0.999766
wt_v_zwf	fixC	0.339549	0.999766
wt_v_zwf	fixX	-0.384678	0.999766
wt_v_zwf	yaaU	-0.137515	0.999766
wt_v_zwf	kefF	-0.311641	0.999766
wt_v_zwf	kefC	-0.189471	0.999766
wt_v_zwf	folA	-0.349738	0.999766
wt_v_zwf	apaH	-0.145773	0.999766
wt_v_zwf	apaG	-0.0201898	0.999766
wt_v_zwf	rsmA	-0.218494	0.999766
wt_v_zwf	pdxA	-0.149851	0.999766
wt_v_zwf	surA	0.0147543	0.999766
wt_v_zwf	lptD	0.132516	0.999766
wt_v_zwf	djlA	-0.0827878	0.999766
wt_v_zwf	yabP	0.320832	0.999766
wt_v_zwf	rluA	-0.193858	0.999766
wt_v_zwf	rapA	-0.545482	0.999766
wt_v_zwf	polB	-0.173467	0.999766
wt_v_zwf	araD	0.310652	0.999766
wt_v_zwf	araC	0.0930911	0.999766
wt_v_zwf	yabI	0.297574	0.999766
wt_v_zwf	thiQ	0.286337	0.999766
wt_v_zwf	thiP	-0.0405008	0.999766
wt_v_zwf	thiB	-0.063628	0.999766
wt_v_zwf	sgrR	0.360336	0.999766
wt_v_zwf	sgrS	-1.23288	0.126003
wt_v_zwf	sgrT	#NUM!	#NUM!
wt_v_zwf	setA	0.0933749	0.999766
wt_v_zwf	leuD	0.668996	0.999766
wt_v_zwf	leuC	0.478438	0.999766
wt_v_zwf	leuB	0.30967	0.999766
wt_v_zwf	leuA	0.631997	0.999766
wt_v_zwf	leuL	0.723777	0.999766
wt_v_zwf	leuO	-0.303904	0.999766
wt_v_zwf	ilvI	0.580884	0.999766
wt_v_zwf	ilvH	0.49934	0.999766
wt_v_zwf	cra	0.121055	0.999766
wt_v_zwf	mraZ	0.0233374	0.999766
wt_v_zwf	rsmH	0.202622	0.999766
wt_v_zwf	ftsL	0.159741	0.999766
wt_v_zwf	ftsI	0.123515	0.999766
wt_v_zwf	murE	0.15489	0.999766
wt_v_zwf	murF	0.190879	0.999766
wt_v_zwf	mraY	0.280923	0.999766
wt_v_zwf	murD	0.335586	0.999766
wt_v_zwf	ftsW	0.0786873	0.999766
wt_v_zwf	murG	0.182195	0.999766
wt_v_zwf	murC	0.259992	0.999766
wt_v_zwf	ddlB	0.135945	0.999766
wt_v_zwf	ftsQ	0.0761162	0.999766
wt_v_zwf	ftsA	-0.0378335	0.999766
wt_v_zwf	ftsZ	0.0519012	0.999766
wt_v_zwf	lpxC	-0.0384138	0.999766
wt_v_zwf	secM	-0.139703	0.999766
wt_v_zwf	secA	-0.0793133	0.999766
wt_v_zwf	mutT	0.0372051	0.999766
wt_v_zwf	yacG	0.0405769	0.999766
wt_v_zwf	zapD	-0.044327	0.999766
wt_v_zwf	coaE	0.147388	0.999766
wt_v_zwf	guaC	-0.241955	0.999766
wt_v_zwf	hofC	0.070926	0.999766
wt_v_zwf	hofB	0.131586	0.999766
wt_v_zwf	ppdD	0.00737073	0.999766
wt_v_zwf	nadC	0.119646	0.999766
wt_v_zwf	ampD	0.395448	0.999766
wt_v_zwf	ampE	0.748755	0.999766
wt_v_zwf	aroP	0.819402	0.999766
wt_v_zwf	pdhR	0.024598	0.999766
wt_v_zwf	aceE	-0.337371	0.999766
wt_v_zwf	aceF	-0.581207	0.999766
wt_v_zwf	lpd	-0.0177735	0.999766
wt_v_zwf	yacH	-0.137189	0.999766
wt_v_zwf	acnB	-0.0357117	0.999766
wt_v_zwf	yacL	0.10738	0.999766
wt_v_zwf	speD	0.101737	0.999766
wt_v_zwf	speE	-0.00232719	0.999766
wt_v_zwf	yacC	-0.0675065	0.999766
wt_v_zwf	cueO	-0.000458646	0.999766
wt_v_zwf	gcd	-0.554519	0.999766
wt_v_zwf	hpt	0.102538	0.999766
wt_v_zwf	can	0.0967947	0.999766
wt_v_zwf	yadG	0.00522572	0.999766
wt_v_zwf	yadH	0.1221	0.999766
wt_v_zwf	yadI	0.0792492	0.999766
wt_v_zwf	yadE	-0.0446206	0.999766
wt_v_zwf	panD	-0.217604	0.999766
wt_v_zwf	yadD	-0.149973	0.999766
wt_v_zwf	panC	0.015747	0.999766
wt_v_zwf	panB	-0.0510872	0.999766
wt_v_zwf	yadC	0.218485	0.999766
wt_v_zwf	yadK	-0.355993	0.999766
wt_v_zwf	yadL	-0.507492	0.999766
wt_v_zwf	yadM	-0.639215	0.999766
wt_v_zwf	htrE	-0.211242	0.999766
wt_v_zwf	yadV	0.140873	0.999766
wt_v_zwf	yadN	-0.576025	0.999766
wt_v_zwf	folK	0.331298	0.999766
wt_v_zwf	pcnB	0.113319	0.999766
wt_v_zwf	gluQ	-0.289124	0.999766
wt_v_zwf	dksA	-0.0214863	0.999766
wt_v_zwf	sfsA	-0.0992245	0.999766
wt_v_zwf	ligT	0.0298921	0.999766
wt_v_zwf	hrpB	-0.00707256	0.999766
wt_v_zwf	mrcB	-0.135464	0.999766
wt_v_zwf	fhuA	0.131662	0.999766
wt_v_zwf	fhuC	0.135738	0.999766
wt_v_zwf	fhuD	0.0996491	0.999766
wt_v_zwf	fhuB	0.103345	0.999766
wt_v_zwf	hemL	0.204241	0.999766
wt_v_zwf	clcA	-0.207821	0.999766
wt_v_zwf	erpA	-0.31677	0.999766
wt_v_zwf	yadS	0.357645	0.999766
wt_v_zwf	btuF	-0.142682	0.999766
wt_v_zwf	mtn	0.174394	0.999766
wt_v_zwf	dgt	0.207985	0.999766
wt_v_zwf	degP	0.126	0.999766
wt_v_zwf	cdaR	0.0799792	0.999766
wt_v_zwf	yaeH	0.0588317	0.999766
wt_v_zwf	yaeI	0.148303	0.999766
wt_v_zwf	dapD	0.0292022	0.999766
wt_v_zwf	glnD	0.0500291	0.999766
wt_v_zwf	map	0.0383121	0.999766
wt_v_zwf	tff	-0.267035	0.999766
wt_v_zwf	rpsB	-0.112717	0.999766
wt_v_zwf	tsf	-0.0935507	0.999766
wt_v_zwf	pyrH	-0.396919	0.999766
wt_v_zwf	frr	0.0184481	0.999766
wt_v_zwf	dxr	-0.319924	0.999766
wt_v_zwf	ispU	-0.105925	0.999766
wt_v_zwf	cdsA	-0.174385	0.999766
wt_v_zwf	rseP	0.00702398	0.999766
wt_v_zwf	bamA	-0.048271	0.999766
wt_v_zwf	skp	-0.114123	0.999766
wt_v_zwf	lpxD	-0.322974	0.999766
wt_v_zwf	fabZ	-0.125565	0.999766
wt_v_zwf	lpxA	-0.228438	0.999766
wt_v_zwf	lpxB	-0.193489	0.999766
wt_v_zwf	rnhB	-0.252276	0.999766
wt_v_zwf	dnaE	-0.0997355	0.999766
wt_v_zwf	accA	-0.0874635	0.999766
wt_v_zwf	ldcC	0.12419	0.999766
wt_v_zwf	yaeR	0.0555404	0.999766
wt_v_zwf	tilS	-0.198455	0.999766
wt_v_zwf	rof	0.104476	0.999766
wt_v_zwf	yaeP	0.0272105	0.999766
wt_v_zwf	yaeQ	0.177588	0.999766
wt_v_zwf	arfB	-0.207109	0.999766
wt_v_zwf	nlpE	0.0315951	0.999766
wt_v_zwf	yaeF	-0.0358392	0.999766
wt_v_zwf	proS	-0.0607532	0.999766
wt_v_zwf	tsaA	0.0225675	0.999766
wt_v_zwf	rcsF	-0.288162	0.999766
wt_v_zwf	metQ	0.0331598	0.999766
wt_v_zwf	metI	0.137361	0.999766
wt_v_zwf	metN	0.157515	0.999766
wt_v_zwf	gmhB	0.125547	0.999766
wt_v_zwf	rrsH	0.146938	0.999766
wt_v_zwf	ileV	-0.0876841	0.999766
wt_v_zwf	alaV	-1.63763	0.999766
wt_v_zwf	rrlH	0.505328	0.999766
wt_v_zwf	rrfH	1.4438	0.999766
wt_v_zwf	aspU	-0.167404	0.999766
wt_v_zwf	dkgB	-0.167737	0.999766
wt_v_zwf	yafC	0.214789	0.999766
wt_v_zwf	yafD	0.125988	0.999766
wt_v_zwf	yafE	0.0212786	0.999766
wt_v_zwf	mltD	-0.0543896	0.999766
wt_v_zwf	gloB	0.202514	0.999766
wt_v_zwf	yafS	0.23628	0.999766
wt_v_zwf	rnhA	0.077498	0.999766
wt_v_zwf	dnaQ	-0.0431868	0.999766
wt_v_zwf	aspV	-0.574872	0.999766
wt_v_zwf	yafT	0.108617	0.999766
wt_v_zwf	ykfM	0.143204	0.999766
wt_v_zwf	yafU	0.138899	0.999766
wt_v_zwf	yafF	-0.145137	0.999766
wt_v_zwf	yafV	-0.0276306	0.999766
wt_v_zwf	ivy	-0.375322	0.999766
wt_v_zwf	fadE	0.274946	0.999766
wt_v_zwf	gmhA	0.0768027	0.999766
wt_v_zwf	yafJ	0.275243	0.999766
wt_v_zwf	yafK	-0.0535328	0.999766
wt_v_zwf	yafQ	-0.0272858	0.999766
wt_v_zwf	dinJ	0.0528824	0.999766
wt_v_zwf	yafL	-0.38472	0.999766
wt_v_zwf	rayT	0.160684	0.999766
wt_v_zwf	lfhA	-0.0641002	0.999766
wt_v_zwf	lafU	-0.340043	0.999766
wt_v_zwf	dinB	-0.0588573	0.999766
wt_v_zwf	yafN	-0.183651	0.999766
wt_v_zwf	yafO	-0.161129	0.999766
wt_v_zwf	yafP	-0.416969	0.999766
wt_v_zwf	ykfJ	0.288778	0.999766
wt_v_zwf	prfH	0.13819	0.999766
wt_v_zwf	pepD	-0.14203	0.999766
wt_v_zwf	gpt	-0.362166	0.999766
wt_v_zwf	frsA	0.127076	0.999766
wt_v_zwf	crl	-0.10627	0.999766
wt_v_zwf	phoE	0.0750267	0.999766
wt_v_zwf	proB	-0.101295	0.999766
wt_v_zwf	proA	-0.28427	0.999766
wt_v_zwf	thrW	-0.0866966	0.999766
wt_v_zwf	ykfN	-0.0981809	0.999766
wt_v_zwf	ykfI	0.151291	0.999766
wt_v_zwf	yafW	0.193627	0.999766
wt_v_zwf	ykfH	0.283431	0.999766
wt_v_zwf	ykfG	0.15003	0.999766
wt_v_zwf	yafX	0.0775262	0.999766
wt_v_zwf	ykfF	0.28417	0.999766
wt_v_zwf	ykfB	-0.100765	0.999766
wt_v_zwf	yafY	0.225252	0.999766
wt_v_zwf	ykfL	0.184403	0.999766
wt_v_zwf	ykfK	-0.125719	0.999766
wt_v_zwf	yafZ	-0.409031	0.999766
wt_v_zwf	ykfA	-0.170968	0.999766
wt_v_zwf	perR	-0.0907817	0.999766
wt_v_zwf	insN	0.108686	0.999766
wt_v_zwf	insI1_1	0.112525	0.999766
wt_v_zwf	eyeA	0.33059	0.999766
wt_v_zwf	ykfC	-0.166605	0.999766
wt_v_zwf	insH1_1	0.115035	0.999766
wt_v_zwf	mmuP	-0.0462771	0.999766
wt_v_zwf	mmuM	0.0725527	0.999766
wt_v_zwf	afuC	0.145869	0.999766
wt_v_zwf	afuB	0.38042	0.999766
wt_v_zwf	insB1_2	0.343251	0.999766
wt_v_zwf	insA_2	0.295694	0.999766
wt_v_zwf	insI1_2	-0.294034	0.999766
wt_v_zwf	insX	0.0357927	0.999766
wt_v_zwf	yagB	-0.114722	0.999766
wt_v_zwf	yagA	-0.125622	0.999766
wt_v_zwf	yagE	0.566526	0.999766
wt_v_zwf	yagF	0.651878	0.999766
wt_v_zwf	yagG	0.145395	0.999766
wt_v_zwf	yagH	0.133184	0.999766
wt_v_zwf	yagI	-0.16435	0.999766
wt_v_zwf	argF	0.169365	0.999766
wt_v_zwf	ykgS	-0.0641152	0.999766
wt_v_zwf	insB1_3	0.400516	0.999766
wt_v_zwf	insA_3	0.38416	0.999766
wt_v_zwf	yagJ	0.2896	0.999766
wt_v_zwf	yagK	0.115867	0.999766
wt_v_zwf	yagL	0.322035	0.999766
wt_v_zwf	yagM	-0.0685656	0.999766
wt_v_zwf	yagN	0.297333	0.999766
wt_v_zwf	intF	-0.597556	0.999766
wt_v_zwf	ptwF	#NUM!	#NUM!
wt_v_zwf	yagP	0.139187	0.999766
wt_v_zwf	ykgT	-0.448828	0.999766
wt_v_zwf	paoD	-0.0895703	0.999766
wt_v_zwf	paoC	-0.351648	0.999766
wt_v_zwf	paoB	-0.456077	0.999766
wt_v_zwf	paoA	-0.710282	0.999766
wt_v_zwf	yagU	0.00252214	0.999766
wt_v_zwf	ykgJ	-0.000994358	0.999766
wt_v_zwf	ecpE	-0.051598	0.999766
wt_v_zwf	ecpD	-0.0177357	0.999766
wt_v_zwf	ecpC	-0.100551	0.999766
wt_v_zwf	ecpB	-0.285561	0.999766
wt_v_zwf	ecpA	0.0689755	0.999766
wt_v_zwf	ecpR	0.0804203	0.999766
wt_v_zwf	ykgL	0.317828	0.999766
wt_v_zwf	ykgO	-0.234174	0.999766
wt_v_zwf	ykgM	0.307522	0.999766
wt_v_zwf	ykgR	-1.06975	0.999766
wt_v_zwf	ykgP	-1.56007	0.999766
wt_v_zwf	eaeH	-0.0269988	0.999766
wt_v_zwf	insE1_1	0.0719527	0.999766
wt_v_zwf	insF1_1	-0.0313542	0.999766
wt_v_zwf	ykgA	0.196341	0.999766
wt_v_zwf	ykgQ	0.574527	0.999766
wt_v_zwf	rclC	0.444174	0.999766
wt_v_zwf	rclB	0.182329	0.999766
wt_v_zwf	rclA	-0.042213	0.999766
wt_v_zwf	rclR	-0.178461	0.999766
wt_v_zwf	ykgE	-0.3355	0.999766
wt_v_zwf	ykgF	-0.00428719	0.999766
wt_v_zwf	ykgG	-0.243383	0.999766
wt_v_zwf	ykgH	-1.39445	0.34267
wt_v_zwf	betA	-0.848595	0.803718
wt_v_zwf	betB	-0.943331	0.918687
wt_v_zwf	betI	-0.785177	0.999766
wt_v_zwf	betT	-0.941279	0.999766
wt_v_zwf	yahA	0.0206656	0.999766
wt_v_zwf	yahB	0.361514	0.999766
wt_v_zwf	yahC	0.417892	0.999766
wt_v_zwf	yahD	0.194376	0.999766
wt_v_zwf	yahE	0.245949	0.999766
wt_v_zwf	yahF	-0.284084	0.999766
wt_v_zwf	yahG	-0.137441	0.999766
wt_v_zwf	yahI	0.148439	0.999766
wt_v_zwf	yahJ	-0.0640646	0.999766
wt_v_zwf	yahK	-0.369007	0.999766
wt_v_zwf	yahL	-0.330213	0.999766
wt_v_zwf	yahM	-0.0128953	0.999766
wt_v_zwf	yahN	0.24948	0.999766
wt_v_zwf	yahO	-0.359794	0.999766
wt_v_zwf	prpR	-0.856418	0.999766
wt_v_zwf	prpB	0.0987337	0.999766
wt_v_zwf	prpC	-0.0785347	0.999766
wt_v_zwf	prpD	-0.114406	0.999766
wt_v_zwf	prpE	0.0699562	0.999766
wt_v_zwf	codB	0.122263	0.999766
wt_v_zwf	codA	0.268821	0.999766
wt_v_zwf	cynR	-0.0518953	0.999766
wt_v_zwf	cynT	0.074363	0.999766
wt_v_zwf	cynS	-0.0127279	0.999766
wt_v_zwf	cynX	-0.0515336	0.999766
wt_v_zwf	lacA	-0.234407	0.999766
wt_v_zwf	lacY	-0.0746356	0.999766
wt_v_zwf	lacZ	-0.262968	0.999766
wt_v_zwf	lacI	0.305619	0.999766
wt_v_zwf	mhpR	-0.163169	0.999766
wt_v_zwf	mhpA	-0.0385719	0.999766
wt_v_zwf	mhpB	0.395874	0.999766
wt_v_zwf	mhpC	0.0910728	0.999766
wt_v_zwf	mhpD	0.197225	0.999766
wt_v_zwf	mhpF	-0.101253	0.999766
wt_v_zwf	mhpE	-0.225527	0.999766
wt_v_zwf	mhpT	-0.0223872	0.999766
wt_v_zwf	yaiL	-0.195475	0.999766
wt_v_zwf	frmB	0.254073	0.999766
wt_v_zwf	frmA	0.221513	0.999766
wt_v_zwf	frmR	0.0157397	0.999766
wt_v_zwf	yaiO	-0.314182	0.999766
wt_v_zwf	yaiX	-0.10664	0.999766
wt_v_zwf	insC1_1	0.165514	0.999766
wt_v_zwf	insD1_1	0.234392	0.999766
wt_v_zwf	yaiP	-0.640847	0.999766
wt_v_zwf	yaiS	1.02348	0.999766
wt_v_zwf	tauA	-3.0755	0.00064026
wt_v_zwf	tauB	-3.69666	0.000107427
wt_v_zwf	tauC	-2.61141	0.00408002
wt_v_zwf	tauD	-2.1604	0.0419807
wt_v_zwf	hemB	0.143739	0.999766
wt_v_zwf	yaiT	-0.0497475	0.999766
wt_v_zwf	insF1_2	-0.0480057	0.999766
wt_v_zwf	insE1_2	0.0574336	0.999766
wt_v_zwf	yaiV	-0.123764	0.999766
wt_v_zwf	ampH	-0.216931	0.999766
wt_v_zwf	sbmA	0.106324	0.999766
wt_v_zwf	yaiW	-0.0989905	0.999766
wt_v_zwf	yaiY	-0.315102	0.999766
wt_v_zwf	yaiZ	-0.265043	0.999766
wt_v_zwf	ddlA	-0.48569	0.999766
wt_v_zwf	iraP	-0.241101	0.999766
wt_v_zwf	phoA	0.222881	0.999766
wt_v_zwf	psiF	0.174404	0.999766
wt_v_zwf	yaiC	-0.117204	0.999766
wt_v_zwf	proC	0.257952	0.999766
wt_v_zwf	yaiI	0.114695	0.999766
wt_v_zwf	aroL	0.0749493	0.999766
wt_v_zwf	yaiA	-0.111164	0.999766
wt_v_zwf	aroM	-0.0821052	0.999766
wt_v_zwf	yaiE	0.577935	0.999766
wt_v_zwf	ykiA	-0.312902	0.999766
wt_v_zwf	rdgC	-0.158624	0.999766
wt_v_zwf	mak	-0.0146863	0.999766
wt_v_zwf	araJ	-0.167481	0.999766
wt_v_zwf	sbcC	-0.142516	0.999766
wt_v_zwf	sbcD	-0.127218	0.999766
wt_v_zwf	phoB	0.0225413	0.999766
wt_v_zwf	phoR	0.0691352	0.999766
wt_v_zwf	brnQ	-0.219385	0.999766
wt_v_zwf	proY	-0.369871	0.999766
wt_v_zwf	malZ	0.0418913	0.999766
wt_v_zwf	acpH	-0.147527	0.999766
wt_v_zwf	queA	-0.284506	0.999766
wt_v_zwf	tgt	-0.334423	0.999766
wt_v_zwf	yajC	-0.104072	0.999766
wt_v_zwf	secD	-0.313609	0.999766
wt_v_zwf	secF	-0.23424	0.999766
wt_v_zwf	yajD	-0.000138891	0.999766
wt_v_zwf	tsx	0.0343869	0.999766
wt_v_zwf	yajI	0.115506	0.999766
wt_v_zwf	nrdR	0.157647	0.999766
wt_v_zwf	ribD	0.0939603	0.999766
wt_v_zwf	ribE	-0.0908639	0.999766
wt_v_zwf	nusB	-0.0801311	0.999766
wt_v_zwf	thiL	-0.220699	0.999766
wt_v_zwf	pgpA	0.0571651	0.999766
wt_v_zwf	yajO	-0.127366	0.999766
wt_v_zwf	dxs	-0.0715135	0.999766
wt_v_zwf	ispA	-0.0456676	0.999766
wt_v_zwf	xseB	-0.233414	0.999766
wt_v_zwf	thiI	-0.0159594	0.999766
wt_v_zwf	yajL	0.125316	0.999766
wt_v_zwf	panE	0.163223	0.999766
wt_v_zwf	yajQ	-0.0768052	0.999766
wt_v_zwf	yajR	-0.0659139	0.999766
wt_v_zwf	cyoE	-0.151176	0.999766
wt_v_zwf	cyoD	-0.29033	0.999766
wt_v_zwf	cyoC	-0.333252	0.999766
wt_v_zwf	cyoB	-0.288373	0.999766
wt_v_zwf	cyoA	-0.118641	0.999766
wt_v_zwf	ampG	0.145655	0.999766
wt_v_zwf	yajG	-0.16394	0.999766
wt_v_zwf	bolA	0.361101	0.999766
wt_v_zwf	tig	0.0310757	0.999766
wt_v_zwf	clpP	0.254187	0.999766
wt_v_zwf	clpX	-0.0127614	0.999766
wt_v_zwf	lon	0.0184499	0.999766
wt_v_zwf	hupB	-0.0501188	0.999766
wt_v_zwf	ppiD	-0.142589	0.999766
wt_v_zwf	ybaV	-0.0117989	0.999766
wt_v_zwf	fadM	-0.266494	0.999766
wt_v_zwf	queC	-0.102189	0.999766
wt_v_zwf	ybaE	-0.0632409	0.999766
wt_v_zwf	cof	-0.0655859	0.999766
wt_v_zwf	ybaO	-0.0312719	0.999766
wt_v_zwf	mdlA	0.168467	0.999766
wt_v_zwf	mdlB	0.00186892	0.999766
wt_v_zwf	glnK	1.46695	0.298862
wt_v_zwf	amtB	0.254715	0.999766
wt_v_zwf	tesB	0.228251	0.999766
wt_v_zwf	ybaY	-0.112299	0.999766
wt_v_zwf	ybaZ	0.163838	0.999766
wt_v_zwf	ffs	0.787245	0.999766
wt_v_zwf	ybaA	-0.88176	0.744888
wt_v_zwf	ylaB	-0.182699	0.999766
wt_v_zwf	ylaC	-0.668802	0.999766
wt_v_zwf	maa	-0.245609	0.999766
wt_v_zwf	hha	0.0830055	0.999766
wt_v_zwf	tomB	-0.0665968	0.999766
wt_v_zwf	acrB	-0.152378	0.999766
wt_v_zwf	acrA	-0.0889081	0.999766
wt_v_zwf	acrR	0.0224501	0.999766
wt_v_zwf	mscK	-0.102692	0.999766
wt_v_zwf	ybaM	-0.191459	0.999766
wt_v_zwf	priC	0.0729278	0.999766
wt_v_zwf	ybaN	-0.0521505	0.999766
wt_v_zwf	apt	-0.177527	0.999766
wt_v_zwf	dnaX	-0.00237256	0.999766
wt_v_zwf	ybaB	-0.0753503	0.999766
wt_v_zwf	recR	-0.136567	0.999766
wt_v_zwf	htpG	-0.23563	0.999766
wt_v_zwf	adk	-0.0777778	0.999766
wt_v_zwf	hemH	-0.00747926	0.999766
wt_v_zwf	aes	0.12847	0.999766
wt_v_zwf	gsk	-0.149216	0.999766
wt_v_zwf	ybaL	0.149989	0.999766
wt_v_zwf	fsr	0.215006	0.999766
wt_v_zwf	ushA	0.186881	0.999766
wt_v_zwf	ybaK	-0.101018	0.999766
wt_v_zwf	chiX	0.0340328	0.999766
wt_v_zwf	ybaP	0.206962	0.999766
wt_v_zwf	ybaQ	-0.0173897	0.999766
wt_v_zwf	copA	-0.337431	0.999766
wt_v_zwf	glsA	-0.928558	0.466669
wt_v_zwf	ybaT	-0.561545	0.999766
wt_v_zwf	cueR	-0.310469	0.999766
wt_v_zwf	ybbJ	0.19999	0.999766
wt_v_zwf	qmcA	0.40153	0.999766
wt_v_zwf	fetA	0.208307	0.999766
wt_v_zwf	fetB	0.137134	0.999766
wt_v_zwf	ybbN	0.0387828	0.999766
wt_v_zwf	ybbO	0.197117	0.999766
wt_v_zwf	tesA	0.060222	0.999766
wt_v_zwf	ybbA	0.0891565	0.999766
wt_v_zwf	ybbP	0.0226754	0.999766
wt_v_zwf	rhsD	0.0282326	0.999766
wt_v_zwf	ybbC	-0.626178	0.999766
wt_v_zwf	rhsH	-0.0403261	0.999766
wt_v_zwf	ybbD	0.252954	0.999766
wt_v_zwf	ylbI	0.908486	0.999766
wt_v_zwf	ylbG	-0.200923	0.999766
wt_v_zwf	mnmH	-0.308437	0.999766
wt_v_zwf	allS	-0.110177	0.999766
wt_v_zwf	allA	-0.322178	0.999766
wt_v_zwf	allR	-0.174361	0.999766
wt_v_zwf	gcl	-0.485801	0.999766
wt_v_zwf	hyi	0.0783473	0.999766
wt_v_zwf	glxR	-0.533005	0.999766
wt_v_zwf	ybbW	-0.682916	0.999766
wt_v_zwf	allB	-0.770567	0.990963
wt_v_zwf	ybbY	-0.391329	0.999766
wt_v_zwf	glxK	-0.118912	0.999766
wt_v_zwf	allE	-0.0118235	0.999766
wt_v_zwf	allC	-0.00128435	0.999766
wt_v_zwf	allD	-0.353406	0.999766
wt_v_zwf	fdrA	-0.0408093	0.999766
wt_v_zwf	ylbE	0.126255	0.999766
wt_v_zwf	ylbF	-0.130252	0.999766
wt_v_zwf	ybcF	0.221479	0.999766
wt_v_zwf	purK	-0.346884	0.999766
wt_v_zwf	purE	-0.317626	0.999766
wt_v_zwf	lpxH	0.132938	0.999766
wt_v_zwf	ppiB	-0.0958595	0.999766
wt_v_zwf	cysS	-0.0425927	0.999766
wt_v_zwf	ybcI	0.241631	0.999766
wt_v_zwf	ybcJ	0.130607	0.999766
wt_v_zwf	folD	0.0985862	0.999766
wt_v_zwf	sfmA	-0.115816	0.999766
wt_v_zwf	sfmC	-0.129371	0.999766
wt_v_zwf	sfmD	-0.110926	0.999766
wt_v_zwf	sfmH	-0.976356	0.999766
wt_v_zwf	sfmF	0.233935	0.999766
wt_v_zwf	sfmZ	-0.346748	0.999766
wt_v_zwf	argU	0.224848	0.999766
wt_v_zwf	intD	0.0421115	0.999766
wt_v_zwf	xisD	0.135535	0.999766
wt_v_zwf	exoD	0.154723	0.999766
wt_v_zwf	peaD	-0.222422	0.999766
wt_v_zwf	renD	-0.466404	0.999766
wt_v_zwf	insE1_3	0.0479072	0.999766
wt_v_zwf	insF1_3	-0.0314148	0.999766
wt_v_zwf	emrE	-0.713731	0.999766
wt_v_zwf	ybcK	-0.228424	0.999766
wt_v_zwf	ybcL	-0.222572	0.999766
wt_v_zwf	ybcM	-0.383134	0.999766
wt_v_zwf	ylcH	-0.268725	0.999766
wt_v_zwf	ybcN	-0.214028	0.999766
wt_v_zwf	ninE	0.725405	0.999766
wt_v_zwf	ybcO	0.0971252	0.999766
wt_v_zwf	rusA	-0.388734	0.999766
wt_v_zwf	ylcG	0.600568	0.999766
wt_v_zwf	quuD	-0.437862	0.999766
wt_v_zwf	nmpC	-0.211926	0.999766
wt_v_zwf	insH1_2	0.106124	0.999766
wt_v_zwf	essD	-0.159759	0.999766
wt_v_zwf	rrrD	0.00697061	0.999766
wt_v_zwf	rzpD	0.304255	0.999766
wt_v_zwf	rzoD	3.39922	0.999766
wt_v_zwf	borD	-0.223255	0.999766
wt_v_zwf	ybcV	0.346757	0.999766
wt_v_zwf	ybcW	0.321418	0.999766
wt_v_zwf	ylcI	-0.819272	0.999766
wt_v_zwf	nohD	-0.201899	0.999766
wt_v_zwf	aaaD	-0.0596392	0.999766
wt_v_zwf	tfaD	0.243407	0.999766
wt_v_zwf	ybcY	-0.233886	0.999766
wt_v_zwf	tfaX	-1.773	0.480513
wt_v_zwf	appY	0.350065	0.999766
wt_v_zwf	ompT	-0.0828604	0.999766
wt_v_zwf	pauD	#NUM!	#NUM!
wt_v_zwf	envY	-0.0527509	0.999766
wt_v_zwf	ybcH	-0.306293	0.999766
wt_v_zwf	nfrA	-0.269877	0.999766
wt_v_zwf	nfrB	-0.331217	0.999766
wt_v_zwf	cusS	0.389457	0.999766
wt_v_zwf	cusR	0.283218	0.999766
wt_v_zwf	cusC	0.788836	0.999766
wt_v_zwf	cusF	1.43438	0.671746
wt_v_zwf	cusB	1.66517	0.167432
wt_v_zwf	cusA	0.759757	0.999766
wt_v_zwf	pheP	-0.20221	0.999766
wt_v_zwf	ybdG	-0.237177	0.999766
wt_v_zwf	nfsB	-0.124055	0.999766
wt_v_zwf	ybdF	0.102087	0.999766
wt_v_zwf	ybdJ	-0.199858	0.999766
wt_v_zwf	ybdK	-0.0218879	0.999766
wt_v_zwf	sokE	-0.451369	0.999766
wt_v_zwf	hokE	0.308728	0.999766
wt_v_zwf	insL1_2	0.160934	0.999766
wt_v_zwf	entD	-0.154964	0.999766
wt_v_zwf	fepA	-0.0648532	0.999766
wt_v_zwf	fes	0.221901	0.999766
wt_v_zwf	ybdZ	0.0351906	0.999766
wt_v_zwf	entF	0.224657	0.999766
wt_v_zwf	fepE	0.328067	0.999766
wt_v_zwf	fepC	0.170429	0.999766
wt_v_zwf	fepG	-0.00217488	0.999766
wt_v_zwf	fepD	0.277614	0.999766
wt_v_zwf	entS	0.0996325	0.999766
wt_v_zwf	fepB	-0.105009	0.999766
wt_v_zwf	entC	-0.165266	0.999766
wt_v_zwf	entE	-0.285809	0.999766
wt_v_zwf	entB	-0.0229059	0.999766
wt_v_zwf	entA	-0.034693	0.999766
wt_v_zwf	entH	-0.0948688	0.999766
wt_v_zwf	cstA	0.219512	0.999766
wt_v_zwf	ybdD	0.0196614	0.999766
wt_v_zwf	ybdH	0.093647	0.999766
wt_v_zwf	ybdL	0.454923	0.999766
wt_v_zwf	ybdM	0.12555	0.999766
wt_v_zwf	ybdN	0.096316	0.999766
wt_v_zwf	ybdO	0.0195813	0.999766
wt_v_zwf	dsbG	-0.121199	0.999766
wt_v_zwf	ahpC	-0.116827	0.999766
wt_v_zwf	ahpF	-0.261224	0.999766
wt_v_zwf	uspG	0.0712736	0.999766
wt_v_zwf	ybdR	-0.453714	0.999766
wt_v_zwf	rnk	0.201058	0.999766
wt_v_zwf	rna	-0.0770544	0.999766
wt_v_zwf	citT	0.217652	0.999766
wt_v_zwf	citG	-0.176044	0.999766
wt_v_zwf	citX	0.0812612	0.999766
wt_v_zwf	citF	0.0616054	0.999766
wt_v_zwf	citE	-0.139183	0.999766
wt_v_zwf	citD	0.762456	0.999766
wt_v_zwf	citC	-0.603657	0.999766
wt_v_zwf	citA	-0.0254001	0.999766
wt_v_zwf	citB	0.00586857	0.999766
wt_v_zwf	dcuC	0.329767	0.999766
wt_v_zwf	pagP	-0.71229	0.999766
wt_v_zwf	cspE	-0.0662786	0.999766
wt_v_zwf	flc	-0.598844	0.999766
wt_v_zwf	ybeM	-0.269551	0.999766
wt_v_zwf	tatE	-0.121585	0.999766
wt_v_zwf	lipA	-0.315599	0.999766
wt_v_zwf	ybeF	-0.240787	0.999766
wt_v_zwf	lipB	-0.63984	0.999766
wt_v_zwf	ybeD	-0.599484	0.999766
wt_v_zwf	dacA	-0.285142	0.999766
wt_v_zwf	rlpA	-0.0964223	0.999766
wt_v_zwf	mrdB	-0.0884765	0.999766
wt_v_zwf	mrdA	0.0300039	0.999766
wt_v_zwf	rlmH	0.0697295	0.999766
wt_v_zwf	rsfS	-0.00819989	0.999766
wt_v_zwf	cobC	-0.117355	0.999766
wt_v_zwf	nadD	-0.129015	0.999766
wt_v_zwf	holA	-0.0646264	0.999766
wt_v_zwf	lptE	-0.171906	0.999766
wt_v_zwf	leuS	-0.181587	0.999766
wt_v_zwf	ybeL	0.286752	0.999766
wt_v_zwf	ybeQ	-0.0812996	0.999766
wt_v_zwf	ybeR	-0.677179	0.999766
wt_v_zwf	djlB	-0.184078	0.999766
wt_v_zwf	ybeT	0.279975	0.999766
wt_v_zwf	ybeU	-0.395447	0.999766
wt_v_zwf	djlC	-0.200919	0.999766
wt_v_zwf	hscC	-0.213445	0.999766
wt_v_zwf	rihA	0.0279761	0.999766
wt_v_zwf	gltL	0.146226	0.999766
wt_v_zwf	gltK	-0.00634139	0.999766
wt_v_zwf	gltJ	0.0459592	0.999766
wt_v_zwf	gltI	0.327361	0.999766
wt_v_zwf	insH1_3	0.0902487	0.999766
wt_v_zwf	lnt	-0.262325	0.999766
wt_v_zwf	ybeX	-0.191609	0.999766
wt_v_zwf	ybeY	-0.239935	0.999766
wt_v_zwf	ybeZ	-0.00623423	0.999766
wt_v_zwf	miaB	-0.27386	0.999766
wt_v_zwf	ubiF	0.0535462	0.999766
wt_v_zwf	glnX	0.105853	0.999766
wt_v_zwf	glnV	0.269948	0.999766
wt_v_zwf	metU	0.0838548	0.999766
wt_v_zwf	glnW	0.145904	0.999766
wt_v_zwf	glnU	0.391419	0.999766
wt_v_zwf	leuW	0.0857366	0.999766
wt_v_zwf	metT	-0.0726597	0.999766
wt_v_zwf	asnB	-0.0478054	0.999766
wt_v_zwf	umpH	-0.0375962	0.999766
wt_v_zwf	nagC	0.0438598	0.999766
wt_v_zwf	nagA	-0.139223	0.999766
wt_v_zwf	nagB	-0.0998678	0.999766
wt_v_zwf	nagE	0.190162	0.999766
wt_v_zwf	glnS	0.0676246	0.999766
wt_v_zwf	chiP	-0.155463	0.999766
wt_v_zwf	chiQ	0.181036	0.999766
wt_v_zwf	fur	0.0211892	0.999766
wt_v_zwf	uof	-0.259972	0.999766
wt_v_zwf	fldA	-0.283811	0.999766
wt_v_zwf	ybfE	-0.116492	0.999766
wt_v_zwf	ybfF	0.151775	0.999766
wt_v_zwf	seqA	-0.0378838	0.999766
wt_v_zwf	pgm	-0.157935	0.999766
wt_v_zwf	ybfP	-0.229658	0.999766
wt_v_zwf	ybfG	-0.310568	0.999766
wt_v_zwf	ybfI	1.19836	0.999766
wt_v_zwf	potE	-0.296075	0.999766
wt_v_zwf	speF	-0.0565199	0.999766
wt_v_zwf	ybfK	1.81005	0.999766
wt_v_zwf	kdpE	-0.311257	0.999766
wt_v_zwf	kdpD	-0.123344	0.999766
wt_v_zwf	kdpC	-0.186817	0.999766
wt_v_zwf	kdpB	0.0865439	0.999766
wt_v_zwf	kdpA	0.0121157	0.999766
wt_v_zwf	kdpF	0.568311	0.999766
wt_v_zwf	ybfA	-0.482346	0.999766
wt_v_zwf	rhsC	0.233824	0.999766
wt_v_zwf	ybfB	-0.289704	0.999766
wt_v_zwf	rhsO	-0.245437	0.999766
wt_v_zwf	ybfC	0.12618	0.999766
wt_v_zwf	ybfQ	1.1637	0.999766
wt_v_zwf	ybfL	0.44159	0.999766
wt_v_zwf	ybfD	0.25577	0.999766
wt_v_zwf	ybgA	-0.20462	0.999766
wt_v_zwf	phr	-0.0202863	0.999766
wt_v_zwf	dtpD	-0.171214	0.999766
wt_v_zwf	ybgI	0.0810262	0.999766
wt_v_zwf	ybgJ	-0.0457401	0.999766
wt_v_zwf	ybgK	-0.023183	0.999766
wt_v_zwf	ybgL	-0.0740547	0.999766
wt_v_zwf	nei	0.0914804	0.999766
wt_v_zwf	abrB	0.317352	0.999766
wt_v_zwf	ybgO	0.0818376	0.999766
wt_v_zwf	ybgP	0.075488	0.999766
wt_v_zwf	ybgQ	0.180478	0.999766
wt_v_zwf	ybgD	-0.241464	0.999766
wt_v_zwf	gltA	0.212563	0.999766
wt_v_zwf	sdhC	-0.100805	0.999766
wt_v_zwf	sdhD	-0.120832	0.999766
wt_v_zwf	sdhA	0.203307	0.999766
wt_v_zwf	sdhB	0.348131	0.999766
wt_v_zwf	sucA	0.349426	0.999766
wt_v_zwf	sucB	0.579229	0.999766
wt_v_zwf	sucC	0.882657	0.955139
wt_v_zwf	sucD	1.08761	0.34267
wt_v_zwf	mngR	0.247895	0.999766
wt_v_zwf	mngA	0.321835	0.999766
wt_v_zwf	mngB	-0.195464	0.999766
wt_v_zwf	cydA	-0.0956264	0.999766
wt_v_zwf	cydB	0.00650307	0.999766
wt_v_zwf	cydX	-0.257544	0.999766
wt_v_zwf	ybgE	0.147849	0.999766
wt_v_zwf	ybgC	-0.198858	0.999766
wt_v_zwf	tolQ	-0.195244	0.999766
wt_v_zwf	tolR	-0.25489	0.999766
wt_v_zwf	tolA	-0.234351	0.999766
wt_v_zwf	tolB	0.0202579	0.999766
wt_v_zwf	pal	-0.014734	0.999766
wt_v_zwf	ybgF	-0.302883	0.999766
wt_v_zwf	lysT	-0.377723	0.999766
wt_v_zwf	valT	-0.0363608	0.999766
wt_v_zwf	lysW	-0.381853	0.999766
wt_v_zwf	valZ	0.130215	0.999766
wt_v_zwf	lysY	-0.305861	0.999766
wt_v_zwf	lysZ	-0.35126	0.999766
wt_v_zwf	lysQ	-0.333794	0.999766
wt_v_zwf	nadA	-0.15685	0.999766
wt_v_zwf	pnuC	0.0344607	0.999766
wt_v_zwf	zitB	-0.0180936	0.999766
wt_v_zwf	ybgS	-0.890658	0.999766
wt_v_zwf	aroG	0.560955	0.999766
wt_v_zwf	gpmA	0.408196	0.999766
wt_v_zwf	galM	-0.00410385	0.999766
wt_v_zwf	galK	-0.0097303	0.999766
wt_v_zwf	galT	0.346499	0.999766
wt_v_zwf	galE	0.408768	0.999766
wt_v_zwf	modF	0.480029	0.999766
wt_v_zwf	modE	-0.00825667	0.999766
wt_v_zwf	acrZ	-0.217887	0.999766
wt_v_zwf	modA	-0.0285741	0.999766
wt_v_zwf	modB	0.0104513	0.999766
wt_v_zwf	modC	-0.0706874	0.999766
wt_v_zwf	ybhA	0.0419075	0.999766
wt_v_zwf	pgl	0.131516	0.999766
wt_v_zwf	ybhD	0.0216312	0.999766
wt_v_zwf	ybhH	-0.990245	0.999766
wt_v_zwf	ybhI	-0.309068	0.999766
wt_v_zwf	ybhJ	-0.0141061	0.999766
wt_v_zwf	ybhC	-0.495163	0.999766
wt_v_zwf	ybhB	-0.289086	0.999766
wt_v_zwf	bioA	-0.189391	0.999766
wt_v_zwf	bioB	-0.253511	0.999766
wt_v_zwf	bioF	-0.305828	0.999766
wt_v_zwf	bioC	-0.39094	0.999766
wt_v_zwf	bioD	-0.350057	0.999766
wt_v_zwf	uvrB	-0.204347	0.999766
wt_v_zwf	ybhK	-0.05107	0.999766
wt_v_zwf	moaA	0.0602928	0.999766
wt_v_zwf	moaB	0.1089	0.999766
wt_v_zwf	moaC	0.0572604	0.999766
wt_v_zwf	moaD	-0.279912	0.999766
wt_v_zwf	moaE	-0.278093	0.999766
wt_v_zwf	ybhL	0.131738	0.999766
wt_v_zwf	ybhM	-0.143045	0.999766
wt_v_zwf	ybhN	-0.259317	0.999766
wt_v_zwf	clsB	-0.111427	0.999766
wt_v_zwf	ybhP	-0.340639	0.999766
wt_v_zwf	ybhQ	-0.0108427	0.999766
wt_v_zwf	ybhR	0.158859	0.999766
wt_v_zwf	ybhS	0.0813645	0.999766
wt_v_zwf	ybhF	0.208233	0.999766
wt_v_zwf	ybhG	0.328036	0.999766
wt_v_zwf	ybiH	0.0420104	0.999766
wt_v_zwf	rhlE	0.0319823	0.999766
wt_v_zwf	ybiA	0.0118768	0.999766
wt_v_zwf	dinG	0.124123	0.999766
wt_v_zwf	ybiB	0.183636	0.999766
wt_v_zwf	ybiC	0.3633	0.999766
wt_v_zwf	ybiJ	-0.354756	0.999766
wt_v_zwf	ybiI	-0.228169	0.999766
wt_v_zwf	ybiX	0.0416471	0.999766
wt_v_zwf	fiu	0.158369	0.999766
wt_v_zwf	mcbA	-0.983047	0.999766
wt_v_zwf	rlmF	-0.245268	0.999766
wt_v_zwf	ybiO	-0.31133	0.999766
wt_v_zwf	glnQ	0.60194	0.999766
wt_v_zwf	glnP	0.34082	0.999766
wt_v_zwf	glnH	0.803742	0.999766
wt_v_zwf	dps	-0.333942	0.999766
wt_v_zwf	rhtA	-0.145373	0.999766
wt_v_zwf	ompX	-0.324963	0.999766
wt_v_zwf	ybiP	-0.0300892	0.999766
wt_v_zwf	mntS	0.265831	0.999766
wt_v_zwf	mntR	0.0495582	0.999766
wt_v_zwf	ybiR	-0.0746455	0.999766
wt_v_zwf	ldtB	-0.317152	0.999766
wt_v_zwf	ybiT	-0.036251	0.999766
wt_v_zwf	ybiU	0.249978	0.999766
wt_v_zwf	ybiV	-0.113743	0.999766
wt_v_zwf	ybiW	0.169571	0.999766
wt_v_zwf	ybiY	0.0831284	0.999766
wt_v_zwf	fsaA	0.207459	0.999766
wt_v_zwf	moeB	0.0520466	0.999766
wt_v_zwf	moeA	0.153148	0.999766
wt_v_zwf	iaaA	-0.547508	0.999766
wt_v_zwf	gsiA	-0.557963	0.999766
wt_v_zwf	gsiB	-0.594798	0.999766
wt_v_zwf	gsiC	-0.486926	0.999766
wt_v_zwf	gsiD	-0.838901	0.546735
wt_v_zwf	yliE	-0.962918	0.999766
wt_v_zwf	yliF	-0.40499	0.999766
wt_v_zwf	rimO	-0.260104	0.999766
wt_v_zwf	bssR	-0.607285	0.999766
wt_v_zwf	yliI	-0.223746	0.999766
wt_v_zwf	gstB	0.0574847	0.999766
wt_v_zwf	dacC	0.035632	0.999766
wt_v_zwf	deoR	0.0860986	0.999766
wt_v_zwf	ybjG	-0.469125	0.999766
wt_v_zwf	mdfA	-0.541974	0.999766
wt_v_zwf	ybjH	0.0631758	0.999766
wt_v_zwf	ybjI	-0.0469899	0.999766
wt_v_zwf	ybjJ	-0.124082	0.999766
wt_v_zwf	rcdA	-0.109557	0.999766
wt_v_zwf	rybB	0.123833	0.999766
wt_v_zwf	ybjL	-0.206026	0.999766
wt_v_zwf	ybjM	-0.0234627	0.999766
wt_v_zwf	grxA	0.0590987	0.999766
wt_v_zwf	ybjC	-0.0723351	0.999766
wt_v_zwf	nfsA	0.180997	0.999766
wt_v_zwf	rimK	-0.0616216	0.999766
wt_v_zwf	ybjN	-0.0101125	0.999766
wt_v_zwf	potF	0.131178	0.999766
wt_v_zwf	potG	0.181385	0.999766
wt_v_zwf	potH	0.118654	0.999766
wt_v_zwf	potI	0.245545	0.999766
wt_v_zwf	ybjO	-0.254117	0.999766
wt_v_zwf	rlmC	0.0608767	0.999766
wt_v_zwf	artJ	0.197887	0.999766
wt_v_zwf	artM	-0.282748	0.999766
wt_v_zwf	artQ	-0.396619	0.999766
wt_v_zwf	artI	-0.299381	0.999766
wt_v_zwf	artP	-0.464719	0.999766
wt_v_zwf	ybjP	0.00236575	0.999766
wt_v_zwf	ybjQ	-0.0625092	0.999766
wt_v_zwf	amiD	-0.0108016	0.999766
wt_v_zwf	ybjS	-0.318442	0.999766
wt_v_zwf	ybjT	-0.0188164	0.999766
wt_v_zwf	ltaE	0.110311	0.999766
wt_v_zwf	poxB	-0.107246	0.999766
wt_v_zwf	hcr	0.306052	0.999766
wt_v_zwf	hcp	-0.0574246	0.999766
wt_v_zwf	ybjE	-0.112633	0.999766
wt_v_zwf	aqpZ	-0.25864	0.999766
wt_v_zwf	ybjD	0.0599654	0.999766
wt_v_zwf	ybjX	-0.1685	0.999766
wt_v_zwf	macA	0.178011	0.999766
wt_v_zwf	macB	0.0276565	0.999766
wt_v_zwf	cspD	-0.0537965	0.999766
wt_v_zwf	clpS	0.0938933	0.999766
wt_v_zwf	clpA	0.265286	0.999766
wt_v_zwf	serW	1.15102	0.999766
wt_v_zwf	infA	-0.310746	0.999766
wt_v_zwf	aat	0.0175842	0.999766
wt_v_zwf	cydC	-0.162667	0.999766
wt_v_zwf	cydD	-0.0386666	0.999766
wt_v_zwf	trxB	-0.182588	0.999766
wt_v_zwf	lrp	-0.139813	0.999766
wt_v_zwf	ftsK	-0.0442079	0.999766
wt_v_zwf	lolA	0.0749825	0.999766
wt_v_zwf	rarA	-0.115066	0.999766
wt_v_zwf	serS	0.00788437	0.999766
wt_v_zwf	dmsA	0.323789	0.999766
wt_v_zwf	dmsB	0.465208	0.999766
wt_v_zwf	dmsC	-0.151034	0.999766
wt_v_zwf	ycaC	-0.0370583	0.999766
wt_v_zwf	ycaD	-0.491161	0.999766
wt_v_zwf	ycaM	0.0539631	0.999766
wt_v_zwf	ycaN	0.0838866	0.999766
wt_v_zwf	ycaK	0.313606	0.999766
wt_v_zwf	pflA	-0.097199	0.999766
wt_v_zwf	pflB	0.221324	0.999766
wt_v_zwf	focA	-0.272496	0.999766
wt_v_zwf	ycaO	-0.0602732	0.999766
wt_v_zwf	ycaP	-0.616048	0.999766
wt_v_zwf	serC	0.278205	0.999766
wt_v_zwf	aroA	-0.056941	0.999766
wt_v_zwf	ycaL	-0.0160685	0.999766
wt_v_zwf	cmk	-0.0636137	0.999766
wt_v_zwf	rpsA	-0.370755	0.999766
wt_v_zwf	ihfB	-0.484224	0.999766
wt_v_zwf	ycaI	0.0947817	0.999766
wt_v_zwf	msbA	-0.268749	0.999766
wt_v_zwf	lpxK	-0.183259	0.999766
wt_v_zwf	ycaQ	-0.202626	0.999766
wt_v_zwf	ycaR	-0.28718	0.999766
wt_v_zwf	kdsB	-0.0569454	0.999766
wt_v_zwf	ycbJ	0.0999401	0.999766
wt_v_zwf	ycbC	0.0413331	0.999766
wt_v_zwf	smtA	-0.00852009	0.999766
wt_v_zwf	mukF	0.00325805	0.999766
wt_v_zwf	mukE	-0.0952673	0.999766
wt_v_zwf	mukB	-0.00586714	0.999766
wt_v_zwf	ldtD	0.406684	0.999766
wt_v_zwf	ycbK	-0.0273758	0.999766
wt_v_zwf	ycbL	-0.0496023	0.999766
wt_v_zwf	aspC	0.185697	0.999766
wt_v_zwf	ompF	0.284513	0.999766
wt_v_zwf	asnS	-0.21995	0.999766
wt_v_zwf	pncB	-0.0479584	0.999766
wt_v_zwf	pepN	0.000762057	0.999766
wt_v_zwf	ssuB	-0.490645	0.999766
wt_v_zwf	ssuC	-0.539597	0.999766
wt_v_zwf	ssuD	-2.70098	0.000307001
wt_v_zwf	ssuA	-2.02282	0.00433668
wt_v_zwf	ssuE	-1.24764	0.0419807
wt_v_zwf	elfA	-0.221973	0.999766
wt_v_zwf	elfD	-0.209015	0.999766
wt_v_zwf	elfC	-0.318625	0.999766
wt_v_zwf	elfG	-0.106403	0.999766
wt_v_zwf	ycbU	0.116217	0.999766
wt_v_zwf	ycbV	-0.174446	0.999766
wt_v_zwf	ycbF	0.139195	0.999766
wt_v_zwf	pyrD	-0.109681	0.999766
wt_v_zwf	zapC	-0.0682618	0.999766
wt_v_zwf	ycbX	0.103864	0.999766
wt_v_zwf	rlmL	-0.136509	0.999766
wt_v_zwf	uup	-0.19076	0.999766
wt_v_zwf	pqiA	-0.165793	0.999766
wt_v_zwf	pqiB	-0.0562351	0.999766
wt_v_zwf	pqiC	0.157871	0.999766
wt_v_zwf	rmf	-0.894087	0.801346
wt_v_zwf	fabA	-0.267561	0.999766
wt_v_zwf	ycbZ	-0.0261588	0.999766
wt_v_zwf	matP	0.354914	0.999766
wt_v_zwf	ompA	0.0467996	0.999766
wt_v_zwf	sulA	-0.429477	0.999766
wt_v_zwf	sxy	0.00902273	0.999766
wt_v_zwf	yccS	-0.12286	0.999766
wt_v_zwf	yccF	-0.30097	0.999766
wt_v_zwf	helD	0.0630727	0.999766
wt_v_zwf	mgsA	0.0220967	0.999766
wt_v_zwf	yccT	-0.381309	0.999766
wt_v_zwf	yccU	0.0376167	0.999766
wt_v_zwf	hspQ	0.018466	0.999766
wt_v_zwf	rlmI	-0.0673646	0.999766
wt_v_zwf	yccX	-0.0727924	0.999766
wt_v_zwf	tusE	0.0358701	0.999766
wt_v_zwf	yccA	0.124101	0.999766
wt_v_zwf	serT	1.08545	0.999766
wt_v_zwf	hyaA	-0.392009	0.999766
wt_v_zwf	hyaB	-0.0257639	0.999766
wt_v_zwf	hyaC	-0.0828358	0.999766
wt_v_zwf	hyaD	-0.00862418	0.999766
wt_v_zwf	hyaE	-0.0639864	0.999766
wt_v_zwf	hyaF	0.196664	0.999766
wt_v_zwf	cbdA	-0.689464	0.744888
wt_v_zwf	cbdB	-0.433473	0.999766
wt_v_zwf	cbdX	0.250005	0.999766
wt_v_zwf	appA	-0.314138	0.999766
wt_v_zwf	etk	-0.257669	0.999766
wt_v_zwf	etp	-0.462375	0.999766
wt_v_zwf	gfcE	-0.148808	0.999766
wt_v_zwf	gfcD	0.0130885	0.999766
wt_v_zwf	gfcC	-0.0169035	0.999766
wt_v_zwf	gfcB	-0.0974752	0.999766
wt_v_zwf	gfcA	0.0554355	0.999766
wt_v_zwf	insA_4	-0.0336605	0.999766
wt_v_zwf	insB1_4	0.0704709	0.999766
wt_v_zwf	cspH	0.395729	0.999766
wt_v_zwf	cspG	0.894556	0.999766
wt_v_zwf	ymcE	0.0109209	0.999766
wt_v_zwf	gnsA	0.38606	0.999766
wt_v_zwf	yccM	0.0863874	0.999766
wt_v_zwf	torS	-0.200378	0.999766
wt_v_zwf	torT	-0.482731	0.999766
wt_v_zwf	torR	0.00211872	0.999766
wt_v_zwf	torC	-0.315772	0.999766
wt_v_zwf	torA	-0.111598	0.999766
wt_v_zwf	torD	-0.0739806	0.999766
wt_v_zwf	cbpM	-0.249452	0.999766
wt_v_zwf	cbpA	-0.407768	0.999766
wt_v_zwf	yccE	-0.0968145	0.999766
wt_v_zwf	agp	0.2784	0.999766
wt_v_zwf	yccJ	-0.653921	0.999766
wt_v_zwf	wrbA	-0.418549	0.999766
wt_v_zwf	ymdF	-0.474511	0.999766
wt_v_zwf	rutG	-0.206697	0.999766
wt_v_zwf	rutF	0.21613	0.999766
wt_v_zwf	rutE	0.0426109	0.999766
wt_v_zwf	rutD	0.0342077	0.999766
wt_v_zwf	rutC	0.0435284	0.999766
wt_v_zwf	rutB	0.189931	0.999766
wt_v_zwf	rutA	0.405881	0.999766
wt_v_zwf	rutR	0.0343467	0.999766
wt_v_zwf	putA	-0.445006	0.999766
wt_v_zwf	putP	0.0417097	0.999766
wt_v_zwf	efeU	-0.121116	0.999766
wt_v_zwf	efeO	-0.26785	0.999766
wt_v_zwf	efeB	-0.159942	0.999766
wt_v_zwf	phoH	0.142359	0.999766
wt_v_zwf	pgaD	0.189308	0.999766
wt_v_zwf	pgaC	0.110604	0.999766
wt_v_zwf	pgaB	0.202762	0.999766
wt_v_zwf	pgaA	0.325527	0.999766
wt_v_zwf	ycdT	0.485695	0.999766
wt_v_zwf	insF1_4	-0.0499655	0.999766
wt_v_zwf	insE1_4	0.188125	0.999766
wt_v_zwf	ymdE	-0.21219	0.999766
wt_v_zwf	ycdU	-0.739355	0.999766
wt_v_zwf	serX	1.34416	0.999766
wt_v_zwf	ghrA	0.149654	0.999766
wt_v_zwf	ycdX	-0.0516517	0.999766
wt_v_zwf	ycdY	-0.150873	0.999766
wt_v_zwf	ycdZ	-0.21697	0.999766
wt_v_zwf	csgG	0.217971	0.999766
wt_v_zwf	csgF	0.0987447	0.999766
wt_v_zwf	csgE	0.292004	0.999766
wt_v_zwf	csgD	0.234596	0.999766
wt_v_zwf	csgB	-0.450502	0.999766
wt_v_zwf	csgA	-0.180224	0.999766
wt_v_zwf	csgC	-0.161893	0.999766
wt_v_zwf	ymdA	-0.325948	0.999766
wt_v_zwf	ymdB	0.0117451	0.999766
wt_v_zwf	clsC	-0.0477366	0.999766
wt_v_zwf	opgC	0.0928269	0.999766
wt_v_zwf	opgG	-0.143035	0.999766
wt_v_zwf	opgH	-0.100331	0.999766
wt_v_zwf	yceK	-0.133529	0.999766
wt_v_zwf	msyB	-0.295674	0.999766
wt_v_zwf	mdtG	-0.121097	0.999766
wt_v_zwf	lpxL	0.0283304	0.999766
wt_v_zwf	yceA	-0.395186	0.999766
wt_v_zwf	yceI	0.179727	0.999766
wt_v_zwf	yceJ	0.0375949	0.999766
wt_v_zwf	yceO	-0.823215	0.999766
wt_v_zwf	solA	0.117112	0.999766
wt_v_zwf	bssS	0.292035	0.999766
wt_v_zwf	dinI	-0.0838821	0.999766
wt_v_zwf	pyrC	-0.358223	0.999766
wt_v_zwf	yceB	-0.0622083	0.999766
wt_v_zwf	grxB	-0.251276	0.999766
wt_v_zwf	mdtH	-0.192241	0.999766
wt_v_zwf	rimJ	0.0764188	0.999766
wt_v_zwf	yceH	0.232851	0.999766
wt_v_zwf	yceM	-0.015167	0.999766
wt_v_zwf	murJ	-0.247677	0.999766
wt_v_zwf	flgN	0.156433	0.999766
wt_v_zwf	flgM	0.326019	0.999766
wt_v_zwf	flgA	-0.0141548	0.999766
wt_v_zwf	flgB	0.240103	0.999766
wt_v_zwf	flgC	0.430696	0.999766
wt_v_zwf	flgD	0.393802	0.999766
wt_v_zwf	flgE	0.396889	0.999766
wt_v_zwf	flgF	-0.129278	0.999766
wt_v_zwf	flgG	0.00522465	0.999766
wt_v_zwf	flgH	0.0844486	0.999766
wt_v_zwf	flgI	0.0641959	0.999766
wt_v_zwf	flgJ	0.0212928	0.999766
wt_v_zwf	flgK	-0.125411	0.999766
wt_v_zwf	flgL	-0.107077	0.999766
wt_v_zwf	rne	0.241962	0.999766
wt_v_zwf	yceQ	-0.0290463	0.999766
wt_v_zwf	rluC	-0.046867	0.999766
wt_v_zwf	yceF	-0.0745214	0.999766
wt_v_zwf	psrD	-0.0114619	0.999766
wt_v_zwf	yceD	-0.0900523	0.999766
wt_v_zwf	rpmF	0.259985	0.999766
wt_v_zwf	plsX	-0.166541	0.999766
wt_v_zwf	fabH	-0.22644	0.999766
wt_v_zwf	fabD	-0.100128	0.999766
wt_v_zwf	fabG	-0.154079	0.999766
wt_v_zwf	acpP	-0.154808	0.999766
wt_v_zwf	fabF	-0.045672	0.999766
wt_v_zwf	pabC	-0.12702	0.999766
wt_v_zwf	yceG	-0.20314	0.999766
wt_v_zwf	tmk	-0.16983	0.999766
wt_v_zwf	holB	-0.160481	0.999766
wt_v_zwf	ycfH	-0.641876	0.999766
wt_v_zwf	ptsG	0.299754	0.999766
wt_v_zwf	fhuE	0.0750115	0.999766
wt_v_zwf	hinT	-0.0553478	0.999766
wt_v_zwf	ycfL	-0.019532	0.999766
wt_v_zwf	lpoB	0.00849638	0.999766
wt_v_zwf	thiK	0.0171595	0.999766
wt_v_zwf	nagZ	-0.126514	0.999766
wt_v_zwf	ycfP	-0.0224829	0.999766
wt_v_zwf	ndh	0.374428	0.999766
wt_v_zwf	ycfJ	0.0604898	0.999766
wt_v_zwf	ycfQ	-0.125302	0.999766
wt_v_zwf	bhsA	-0.298613	0.999766
wt_v_zwf	ldtC	-0.140762	0.999766
wt_v_zwf	mfd	0.00936725	0.999766
wt_v_zwf	ycfT	0.000718402	0.999766
wt_v_zwf	lolC	-0.148269	0.999766
wt_v_zwf	lolD	0.0443356	0.999766
wt_v_zwf	lolE	-0.0781995	0.999766
wt_v_zwf	nagK	0.0198453	0.999766
wt_v_zwf	cobB	0.027668	0.999766
wt_v_zwf	ycfZ	0.120314	0.999766
wt_v_zwf	ymfA	0.346346	0.999766
wt_v_zwf	potD	0.0242277	0.999766
wt_v_zwf	potC	-0.106089	0.999766
wt_v_zwf	potB	-0.244189	0.999766
wt_v_zwf	potA	-0.239166	0.999766
wt_v_zwf	pepT	0.191621	0.999766
wt_v_zwf	roxA	-0.0134274	0.999766
wt_v_zwf	phoQ	-0.179911	0.999766
wt_v_zwf	phoP	-0.00726026	0.999766
wt_v_zwf	purB	-0.137423	0.999766
wt_v_zwf	hflD	-0.311728	0.999766
wt_v_zwf	mnmA	-0.260783	0.999766
wt_v_zwf	nudJ	-0.247548	0.999766
wt_v_zwf	rluE	-0.302243	0.999766
wt_v_zwf	icd	0.402471	0.999766
wt_v_zwf	ymfD	-0.806875	0.999766
wt_v_zwf	ymfE	-0.469848	0.999766
wt_v_zwf	lit	-0.196294	0.999766
wt_v_zwf	intE	-0.301453	0.999766
wt_v_zwf	xisE	-0.156475	0.999766
wt_v_zwf	ymfI	0.133675	0.999766
wt_v_zwf	ymfJ	-0.71061	0.82024
wt_v_zwf	cohE	-0.31227	0.999766
wt_v_zwf	croE	-0.387196	0.999766
wt_v_zwf	ymfL	-0.169117	0.999766
wt_v_zwf	ymfM	-0.27104	0.999766
wt_v_zwf	oweE	-0.644791	0.999766
wt_v_zwf	aaaE	-0.677769	0.999766
wt_v_zwf	ymfR	-0.55906	0.999766
wt_v_zwf	beeE	-0.566529	0.999766
wt_v_zwf	jayE	-1.15519	0.60581
wt_v_zwf	ymfQ	-0.687546	0.999766
wt_v_zwf	stfP	0.113828	0.999766
wt_v_zwf	tfaP	-0.918709	0.803718
wt_v_zwf	tfaE	-0.915401	0.605616
wt_v_zwf	stfE	-0.948667	0.386466
wt_v_zwf	pinE	-0.948716	0.979955
wt_v_zwf	mcrA	-0.200315	0.999766
wt_v_zwf	icdC	-0.0339256	0.999766
wt_v_zwf	iraM	-0.498445	0.999766
wt_v_zwf	ycgX	0.550133	0.999766
wt_v_zwf	bluR	-0.317509	0.999766
wt_v_zwf	bluF	0.0960948	0.999766
wt_v_zwf	ycgZ	-2.62314	0.0402472
wt_v_zwf	ymgA	-3.12318	0.00922186
wt_v_zwf	ariR	-3.57354	0.00875765
wt_v_zwf	ymgC	-3.85543	0.00408002
wt_v_zwf	ycgG	-0.831336	0.999766
wt_v_zwf	ymgF	-0.184167	0.999766
wt_v_zwf	ycgH	-0.434563	0.999766
wt_v_zwf	ymgD	-0.466442	0.999766
wt_v_zwf	ymgG	-0.375853	0.999766
wt_v_zwf	ymgI	-0.129146	0.999766
wt_v_zwf	ymgJ	-0.699457	0.999766
wt_v_zwf	ycgI	-0.59814	0.999766
wt_v_zwf	minE	0.0863189	0.999766
wt_v_zwf	minD	0.0454709	0.999766
wt_v_zwf	minC	0.173817	0.999766
wt_v_zwf	ycgJ	-0.128501	0.999766
wt_v_zwf	pliG	0.579156	0.999766
wt_v_zwf	ycgL	-0.0986269	0.999766
wt_v_zwf	ycgM	0.0373736	0.999766
wt_v_zwf	ycgN	-0.192455	0.999766
wt_v_zwf	hlyE	-0.00783829	0.999766
wt_v_zwf	umuD	-0.597979	0.999766
wt_v_zwf	umuC	-0.290197	0.999766
wt_v_zwf	dsbB	-0.00618778	0.999766
wt_v_zwf	nhaB	0.222408	0.999766
wt_v_zwf	fadR	0.228009	0.999766
wt_v_zwf	ycgB	0.0561101	0.999766
wt_v_zwf	dadA	-0.718081	0.999766
wt_v_zwf	dadX	-1.2105	0.999766
wt_v_zwf	cvrA	0.00132427	0.999766
wt_v_zwf	ldcA	-0.0677771	0.999766
wt_v_zwf	emtA	-0.296218	0.999766
wt_v_zwf	ycgR	0.167297	0.999766
wt_v_zwf	ymgE	-0.207464	0.999766
wt_v_zwf	ycgY	-0.629492	0.999766
wt_v_zwf	treA	-0.389479	0.999766
wt_v_zwf	dhaM	0.0863317	0.999766
wt_v_zwf	dhaL	-0.115038	0.999766
wt_v_zwf	dhaK	0.0696579	0.999766
wt_v_zwf	dhaR	0.0387721	0.999766
wt_v_zwf	ycgV	0.0855168	0.999766
wt_v_zwf	ychF	-0.0636973	0.999766
wt_v_zwf	pth	-0.322503	0.999766
wt_v_zwf	ychH	-0.120981	0.999766
wt_v_zwf	dauA	-0.0496881	0.999766
wt_v_zwf	prs	-0.233577	0.999766
wt_v_zwf	ispE	-0.323107	0.999766
wt_v_zwf	lolB	-0.0518822	0.999766
wt_v_zwf	hemA	-0.0893911	0.999766
wt_v_zwf	prfA	-0.194965	0.999766
wt_v_zwf	prmC	-0.0687202	0.999766
wt_v_zwf	ychQ	-0.074227	0.999766
wt_v_zwf	ychA	0.00927853	0.999766
wt_v_zwf	kdsA	0.056536	0.999766
wt_v_zwf	ldrA	0.441633	0.999766
wt_v_zwf	rdlA	-0.697836	0.999766
wt_v_zwf	ldrB	-0.171374	0.999766
wt_v_zwf	rdlB	-1.03561	0.999766
wt_v_zwf	ldrC	0.594736	0.999766
wt_v_zwf	rdlC	-0.213598	0.999766
wt_v_zwf	chaA	0.176427	0.999766
wt_v_zwf	chaB	-0.0777604	0.999766
wt_v_zwf	chaC	-0.259728	0.999766
wt_v_zwf	ychN	0.0264159	0.999766
wt_v_zwf	ychO	0.0104173	0.999766
wt_v_zwf	narL	0.236246	0.999766
wt_v_zwf	narX	0.0929165	0.999766
wt_v_zwf	narK	-0.349883	0.999766
wt_v_zwf	narG	-0.444651	0.999766
wt_v_zwf	narH	0.188321	0.999766
wt_v_zwf	narJ	0.0190485	0.999766
wt_v_zwf	narI	-0.357034	0.999766
wt_v_zwf	rttR	0.380571	0.999766
wt_v_zwf	tpr	#NUM!	#NUM!
wt_v_zwf	tyrV	0.851857	0.999766
wt_v_zwf	tyrT	0.37306	0.999766
wt_v_zwf	purU	-0.149687	0.999766
wt_v_zwf	ychJ	-0.0357359	0.999766
wt_v_zwf	rssA	-0.0600253	0.999766
wt_v_zwf	rssB	-0.33771	0.999766
wt_v_zwf	galU	-0.414172	0.999766
wt_v_zwf	hns	-0.0411888	0.999766
wt_v_zwf	tdk	-0.372661	0.999766
wt_v_zwf	insZ	-0.05982	0.999766
wt_v_zwf	adhE	0.0200455	0.999766
wt_v_zwf	ychE	0.0433323	0.999766
wt_v_zwf	oppA	-0.0557658	0.999766
wt_v_zwf	oppB	-0.128807	0.999766
wt_v_zwf	oppC	-0.171062	0.999766
wt_v_zwf	oppD	-0.323546	0.999766
wt_v_zwf	oppF	-0.196136	0.999766
wt_v_zwf	yciU	-0.0731983	0.999766
wt_v_zwf	clsA	0.117772	0.999766
wt_v_zwf	yciY	-0.512434	0.999766
wt_v_zwf	kch	-0.230868	0.999766
wt_v_zwf	yciI	0.184591	0.999766
wt_v_zwf	tonB	-0.117583	0.999766
wt_v_zwf	yciA	-0.124835	0.999766
wt_v_zwf	yciB	-0.315105	0.999766
wt_v_zwf	yciC	-0.412404	0.999766
wt_v_zwf	ompW	-0.326475	0.999766
wt_v_zwf	yciE	-0.496363	0.999766
wt_v_zwf	yciF	-0.560507	0.999766
wt_v_zwf	yciG	-0.725471	0.999766
wt_v_zwf	trpA	0.711399	0.999766
wt_v_zwf	trpB	0.825926	0.999766
wt_v_zwf	trpC	0.592915	0.999766
wt_v_zwf	trpD	0.513296	0.999766
wt_v_zwf	trpE	0.199096	0.999766
wt_v_zwf	trpL	0.54587	0.999766
wt_v_zwf	yciV	0.120488	0.999766
wt_v_zwf	yciO	-0.112349	0.999766
wt_v_zwf	yciQ	-0.147368	0.999766
wt_v_zwf	rluB	0.209533	0.999766
wt_v_zwf	btuR	0.0926349	0.999766
wt_v_zwf	yciK	0.23654	0.999766
wt_v_zwf	sohB	0.0466005	0.999766
wt_v_zwf	yciN	-0.312696	0.999766
wt_v_zwf	topA	-0.122713	0.999766
wt_v_zwf	cysB	-0.276557	0.999766
wt_v_zwf	ymiA	0.0829249	0.999766
wt_v_zwf	yciX	-0.220653	0.999766
wt_v_zwf	acnA	-0.17637	0.999766
wt_v_zwf	ribA	0.133048	0.999766
wt_v_zwf	pgpB	-0.0127914	0.999766
wt_v_zwf	yciS	-0.056468	0.999766
wt_v_zwf	yciM	0.109338	0.999766
wt_v_zwf	pyrF	-0.0843459	0.999766
wt_v_zwf	yciH	0.215337	0.999766
wt_v_zwf	osmB	-0.921957	0.999766
wt_v_zwf	yciT	-0.210862	0.999766
wt_v_zwf	yciZ	-0.0370608	0.999766
wt_v_zwf	gmr	-0.224738	0.999766
wt_v_zwf	ymiB	-0.558123	0.999766
wt_v_zwf	rnb	-0.572422	0.999766
wt_v_zwf	yciW	-1.51923	0.237684
wt_v_zwf	fabI	-0.211504	0.999766
wt_v_zwf	ycjD	-0.0531345	0.999766
wt_v_zwf	sapF	0.100199	0.999766
wt_v_zwf	sapD	0.0661102	0.999766
wt_v_zwf	sapC	-0.162081	0.999766
wt_v_zwf	sapB	-0.0421779	0.999766
wt_v_zwf	sapA	-0.0270198	0.999766
wt_v_zwf	ymjA	-0.00786823	0.999766
wt_v_zwf	puuP	0.130297	0.999766
wt_v_zwf	puuA	0.458252	0.999766
wt_v_zwf	puuD	0.0750451	0.999766
wt_v_zwf	puuR	0.0757723	0.999766
wt_v_zwf	puuC	0.665606	0.999766
wt_v_zwf	puuB	0.518268	0.999766
wt_v_zwf	puuE	0.302081	0.999766
wt_v_zwf	pspF	0.18326	0.999766
wt_v_zwf	pspA	-0.175973	0.999766
wt_v_zwf	pspB	-0.17111	0.999766
wt_v_zwf	pspC	-0.216275	0.999766
wt_v_zwf	pspD	0.0397139	0.999766
wt_v_zwf	pspE	0.138683	0.999766
wt_v_zwf	ycjM	-0.0460337	0.999766
wt_v_zwf	ycjN	0.0668837	0.999766
wt_v_zwf	ycjO	-0.315348	0.999766
wt_v_zwf	ycjP	0.0701383	0.999766
wt_v_zwf	ycjQ	-0.0832173	0.999766
wt_v_zwf	ycjR	-0.288747	0.999766
wt_v_zwf	ycjS	0.106657	0.999766
wt_v_zwf	ycjT	-0.0293501	0.999766
wt_v_zwf	ycjU	-0.244197	0.999766
wt_v_zwf	ycjV	-0.187285	0.999766
wt_v_zwf	ompG	-1.57788	0.82024
wt_v_zwf	ycjW	0.223113	0.999766
wt_v_zwf	ycjX	-0.000805384	0.999766
wt_v_zwf	ycjF	-0.380029	0.999766
wt_v_zwf	tyrR	0.112356	0.999766
wt_v_zwf	tpx	0.142079	0.999766
wt_v_zwf	ycjG	0.111387	0.999766
wt_v_zwf	mpaA	-0.00906656	0.999766
wt_v_zwf	ymjC	-0.2277	0.999766
wt_v_zwf	ymjD	-0.315096	0.999766
wt_v_zwf	ycjY	-0.332634	0.999766
wt_v_zwf	pgrR	0.0356043	0.999766
wt_v_zwf	mppA	-0.171559	0.999766
wt_v_zwf	ynaI	-0.273697	0.999766
wt_v_zwf	insH1_4	0.102502	0.999766
wt_v_zwf	ynaJ	-0.0110289	0.999766
wt_v_zwf	uspE	0.233416	0.999766
wt_v_zwf	fnr	-0.0462988	0.999766
wt_v_zwf	ogt	0.0361067	0.999766
wt_v_zwf	abgT	0.273424	0.999766
wt_v_zwf	abgB	0.0142862	0.999766
wt_v_zwf	abgA	-0.116217	0.999766
wt_v_zwf	abgR	-0.0137876	0.999766
wt_v_zwf	mcaS	-0.376152	0.999766
wt_v_zwf	smrA	0.0648715	0.999766
wt_v_zwf	ydaM	0.408555	0.999766
wt_v_zwf	ydaN	-0.372521	0.999766
wt_v_zwf	fnrS	0.190047	0.999766
wt_v_zwf	dbpA	-0.0320371	0.999766
wt_v_zwf	ttcA	-0.129577	0.999766
wt_v_zwf	intR	-0.163596	0.999766
wt_v_zwf	ydaQ	-0.313682	0.999766
wt_v_zwf	rcbA	-2.10336	0.999766
wt_v_zwf	ralR	0.299683	0.999766
wt_v_zwf	recT	-0.00823688	0.999766
wt_v_zwf	recE	-0.0221433	0.999766
wt_v_zwf	racC	0.0121396	0.999766
wt_v_zwf	ydaE	-2.14873	0.999766
wt_v_zwf	kilR	-0.594159	0.999766
wt_v_zwf	sieB	-0.258703	0.999766
wt_v_zwf	ydaF	0.0720776	0.999766
wt_v_zwf	ydaG	-0.665915	0.999766
wt_v_zwf	racR	0.53925	0.999766
wt_v_zwf	ydaS	-0.123096	0.999766
wt_v_zwf	ydaT	-0.415863	0.999766
wt_v_zwf	ydaU	-0.0208813	0.999766
wt_v_zwf	ydaV	-0.117353	0.999766
wt_v_zwf	ydaW	-0.142128	0.999766
wt_v_zwf	rzpR	-0.508341	0.999766
wt_v_zwf	rzoR	1.17613	0.714091
wt_v_zwf	trkG	-0.225958	0.999766
wt_v_zwf	ynaK	0.0861279	0.999766
wt_v_zwf	ydaY	-0.0550483	0.999766
wt_v_zwf	tmpR	-0.548374	0.999766
wt_v_zwf	lomR	0.372188	0.999766
wt_v_zwf	insH1_5	0.10054	0.999766
wt_v_zwf	stfR	-0.19307	0.999766
wt_v_zwf	tfaR	-0.402785	0.999766
wt_v_zwf	pinR	-0.501544	0.999766
wt_v_zwf	ynaE	0.903519	0.999766
wt_v_zwf	ttcC	-0.580202	0.999766
wt_v_zwf	uspF	0.529014	0.999766
wt_v_zwf	ompN	-0.494763	0.999766
wt_v_zwf	micC	1.88851	0.999766
wt_v_zwf	pfo	0.0347853	0.999766
wt_v_zwf	ydbJ	-0.359728	0.999766
wt_v_zwf	hslJ	-0.45056	0.999766
wt_v_zwf	ldhA	-0.00549469	0.999766
wt_v_zwf	ydbH	-0.0668355	0.999766
wt_v_zwf	ynbE	-0.219963	0.999766
wt_v_zwf	ydbL	-0.198128	0.999766
wt_v_zwf	feaR	0.095622	0.999766
wt_v_zwf	feaB	0.0968279	0.999766
wt_v_zwf	tynA	0.114974	0.999766
wt_v_zwf	paaZ	-0.220708	0.999766
wt_v_zwf	paaA	-0.501911	0.999766
wt_v_zwf	paaB	0.185687	0.999766
wt_v_zwf	paaC	0.37005	0.999766
wt_v_zwf	paaD	-0.0732083	0.999766
wt_v_zwf	paaE	0.0614371	0.999766
wt_v_zwf	paaF	-0.0482051	0.999766
wt_v_zwf	paaG	0.128141	0.999766
wt_v_zwf	paaH	-0.0881718	0.999766
wt_v_zwf	paaI	0.176699	0.999766
wt_v_zwf	paaJ	-0.0497709	0.999766
wt_v_zwf	paaK	-0.137458	0.999766
wt_v_zwf	paaX	-0.0668212	0.999766
wt_v_zwf	paaY	0.0209586	0.999766
wt_v_zwf	ynbG	-0.181954	0.999766
wt_v_zwf	ydbA	-0.28837	0.999766
wt_v_zwf	insD1_2	0.143608	0.999766
wt_v_zwf	insC1_2	0.124871	0.999766
wt_v_zwf	insI1_3	0.0271268	0.999766
wt_v_zwf	ydbC	-0.217494	0.999766
wt_v_zwf	ydbD	-0.273285	0.999766
wt_v_zwf	ynbA	0.304026	0.999766
wt_v_zwf	ynbB	-0.567401	0.999766
wt_v_zwf	ynbC	-0.165612	0.999766
wt_v_zwf	ynbD	-0.535012	0.999766
wt_v_zwf	azoR	-0.476071	0.999766
wt_v_zwf	hrpA	0.00735481	0.999766
wt_v_zwf	ydcF	0.105267	0.999766
wt_v_zwf	aldA	0.602512	0.999766
wt_v_zwf	gapC	0.331852	0.999766
wt_v_zwf	cybB	0.251686	0.999766
wt_v_zwf	rydC	0.322148	0.999766
wt_v_zwf	ydcA	0.508839	0.999766
wt_v_zwf	hokB	0.182033	0.999766
wt_v_zwf	mokB	0.663892	0.999766
wt_v_zwf	sokB	0.204881	0.999766
wt_v_zwf	trg	0.0368719	0.999766
wt_v_zwf	ydcI	-0.417666	0.999766
wt_v_zwf	ydcJ	0.0633653	0.999766
wt_v_zwf	opgD	-0.0986949	0.999766
wt_v_zwf	ydcH	-0.0490233	0.999766
wt_v_zwf	rimL	-0.0725779	0.999766
wt_v_zwf	ydcK	-0.114609	0.999766
wt_v_zwf	tehA	0.0392593	0.999766
wt_v_zwf	tehB	0.108078	0.999766
wt_v_zwf	ydcL	-0.273928	0.999766
wt_v_zwf	insP	0.159383	0.999766
wt_v_zwf	insQ	0.141213	0.999766
wt_v_zwf	ydcO	-0.067271	0.999766
wt_v_zwf	ydcN	-0.107781	0.999766
wt_v_zwf	ydcP	-0.0931243	0.999766
wt_v_zwf	yncJ	0.0348532	0.999766
wt_v_zwf	hicA	-0.587924	0.999766
wt_v_zwf	hicB	-0.441623	0.999766
wt_v_zwf	ydcR	-0.126342	0.999766
wt_v_zwf	ydcS	0.0574434	0.999766
wt_v_zwf	ydcT	-0.0126246	0.999766
wt_v_zwf	ydcU	0.0827347	0.999766
wt_v_zwf	ydcV	-0.0845353	0.999766
wt_v_zwf	patD	-0.210023	0.999766
wt_v_zwf	yncL	-0.621114	0.999766
wt_v_zwf	ydcX	-0.07347	0.999766
wt_v_zwf	ydcY	0.158928	0.999766
wt_v_zwf	ydcZ	0.214153	0.999766
wt_v_zwf	mnaT	0.307025	0.999766
wt_v_zwf	curA	-0.407846	0.999766
wt_v_zwf	mcbR	-0.191753	0.999766
wt_v_zwf	yncD	0.0354383	0.999766
wt_v_zwf	yncE	-0.0865002	0.999766
wt_v_zwf	ansP	0.490155	0.999766
wt_v_zwf	yncG	-0.796602	0.999766
wt_v_zwf	yncH	-2.2019	0.999766
wt_v_zwf	rhsE	-0.302625	0.999766
wt_v_zwf	ydcD	-0.1669	0.999766
wt_v_zwf	yncI	-0.478237	0.999766
wt_v_zwf	ydcC	-0.392162	0.999766
wt_v_zwf	pptA	-0.119913	0.999766
wt_v_zwf	yddH	-0.0115255	0.999766
wt_v_zwf	nhoA	0.0209975	0.999766
wt_v_zwf	yddE	0.0449503	0.999766
wt_v_zwf	narV	-0.101187	0.999766
wt_v_zwf	narW	-0.0942527	0.999766
wt_v_zwf	narY	-0.166171	0.999766
wt_v_zwf	narZ	-0.224274	0.999766
wt_v_zwf	narU	-0.737719	0.843113
wt_v_zwf	yddK	0.284657	0.999766
wt_v_zwf	yddL	-0.280822	0.999766
wt_v_zwf	yddG	-0.269183	0.999766
wt_v_zwf	fdnG	-0.0360305	0.999766
wt_v_zwf	fdnH	0.0858668	0.999766
wt_v_zwf	fdnI	-0.276219	0.999766
wt_v_zwf	yddM	-0.209606	0.999766
wt_v_zwf	adhP	-0.159739	0.999766
wt_v_zwf	maeA	0.32301	0.999766
wt_v_zwf	sra	-0.364344	0.999766
wt_v_zwf	bdm	-0.758905	0.999766
wt_v_zwf	osmC	-0.48731	0.999766
wt_v_zwf	ddpF	-0.102583	0.999766
wt_v_zwf	ddpD	-0.0491585	0.999766
wt_v_zwf	ddpC	0.0846921	0.999766
wt_v_zwf	ddpB	-0.111721	0.999766
wt_v_zwf	ddpA	-0.0109535	0.999766
wt_v_zwf	ddpX	0.148518	0.999766
wt_v_zwf	dosP	-0.0751835	0.999766
wt_v_zwf	dosC	-0.717649	0.999766
wt_v_zwf	yddW	-0.155459	0.999766
wt_v_zwf	gadC	-0.825387	0.999766
wt_v_zwf	gadB	-1.1446	0.784624
wt_v_zwf	pqqL	0.291822	0.999766
wt_v_zwf	yddB	0.355951	0.999766
wt_v_zwf	yddA	0.384316	0.999766
wt_v_zwf	ydeM	0.0432782	0.999766
wt_v_zwf	ydeN	0.163328	0.999766
wt_v_zwf	ydeO	-1.78097	0.000935949
wt_v_zwf	safA	-2.03843	0.546735
wt_v_zwf	ydeP	-0.981028	0.60581
wt_v_zwf	ydeQ	-0.81545	0.999766
wt_v_zwf	ydeR	0.144172	0.999766
wt_v_zwf	ydeS	-0.783054	0.999766
wt_v_zwf	ydeT	-0.730197	0.999766
wt_v_zwf	yneL	-0.684067	0.999766
wt_v_zwf	hipA	-0.193332	0.999766
wt_v_zwf	hipB	-0.0886324	0.999766
wt_v_zwf	yneO	-0.335676	0.999766
wt_v_zwf	lsrK	-0.099123	0.999766
wt_v_zwf	lsrR	-0.234704	0.999766
wt_v_zwf	lsrA	-0.0105581	0.999766
wt_v_zwf	lsrC	0.0268815	0.999766
wt_v_zwf	lsrD	-0.0932217	0.999766
wt_v_zwf	lsrB	-0.0745906	0.999766
wt_v_zwf	lsrF	0.136997	0.999766
wt_v_zwf	lsrG	-0.124998	0.999766
wt_v_zwf	tam	-0.171984	0.999766
wt_v_zwf	yneE	-0.0777677	0.999766
wt_v_zwf	uxaB	0.139662	0.999766
wt_v_zwf	yneF	0.153989	0.999766
wt_v_zwf	yneG	0.0649904	0.999766
wt_v_zwf	glsB	-0.0263412	0.999766
wt_v_zwf	sad	-0.0766277	0.999766
wt_v_zwf	yneJ	0.0916564	0.999766
wt_v_zwf	yneK	-0.0713518	0.999766
wt_v_zwf	ydeA	-0.393365	0.999766
wt_v_zwf	marC	-0.0430343	0.999766
wt_v_zwf	marR	-0.000628815	0.999766
wt_v_zwf	marA	-0.135694	0.999766
wt_v_zwf	marB	-0.279519	0.999766
wt_v_zwf	eamA	-0.105208	0.999766
wt_v_zwf	ydeE	-0.334716	0.999766
wt_v_zwf	yneM	-0.221646	0.999766
wt_v_zwf	mgrR	1.16876	0.999766
wt_v_zwf	dgcZ	0.00586127	0.999766
wt_v_zwf	ydeI	-0.874805	0.999766
wt_v_zwf	ydeJ	-0.879628	0.70118
wt_v_zwf	dcp	0.0643384	0.999766
wt_v_zwf	ydfG	0.0616187	0.999766
wt_v_zwf	rspR	-0.0622149	0.999766
wt_v_zwf	ydfZ	0.191422	0.999766
wt_v_zwf	ydfI	0.1207	0.999766
wt_v_zwf	ydfJ	-0.411867	0.999766
wt_v_zwf	ydfK	0.486691	0.999766
wt_v_zwf	pinQ	-0.20901	0.999766
wt_v_zwf	tfaQ	-0.665783	0.999766
wt_v_zwf	stfQ	-0.144967	0.999766
wt_v_zwf	nohQ	0.368306	0.999766
wt_v_zwf	ynfO	-0.2867	0.999766
wt_v_zwf	ydfO	-0.0324141	0.999766
wt_v_zwf	gnsB	-0.129685	0.999766
wt_v_zwf	ynfN	0.904975	0.999766
wt_v_zwf	cspI	-0.882639	0.999766
wt_v_zwf	rzpQ	0.0516372	0.999766
wt_v_zwf	rzoQ	#NUM!	#NUM!
wt_v_zwf	rrrQ	0.0974599	0.999766
wt_v_zwf	ydfR	0.588791	0.999766
wt_v_zwf	essQ	-0.0856666	0.999766
wt_v_zwf	cspB	0.659289	0.999766
wt_v_zwf	cspF	0.616619	0.999766
wt_v_zwf	quuQ	0.197107	0.999766
wt_v_zwf	ydfU	-0.19569	0.999766
wt_v_zwf	rem	-0.209144	0.999766
wt_v_zwf	hokD	-0.71688	0.999766
wt_v_zwf	relE	-0.570054	0.999766
wt_v_zwf	relB	-0.332442	0.999766
wt_v_zwf	ydfV	0.100102	0.999766
wt_v_zwf	flxA	-0.362529	0.999766
wt_v_zwf	intK	-0.715776	0.999766
wt_v_zwf	ydfX	0.1562	0.999766
wt_v_zwf	dicC	0.0635056	0.999766
wt_v_zwf	dicA	0.00831014	0.999766
wt_v_zwf	ydfA	0.013164	0.999766
wt_v_zwf	ydfB	-0.135882	0.999766
wt_v_zwf	ydfC	0.30982	0.999766
wt_v_zwf	dicF	-0.716944	0.999766
wt_v_zwf	dicB	-0.773803	0.999766
wt_v_zwf	ydfD	-0.100799	0.999766
wt_v_zwf	ydfE	-0.184565	0.999766
wt_v_zwf	insD1_3	-0.0190612	0.999766
wt_v_zwf	intQ	-0.378222	0.999766
wt_v_zwf	rspB	0.0506832	0.999766
wt_v_zwf	rspA	-0.0596584	0.999766
wt_v_zwf	ynfA	-0.291356	0.999766
wt_v_zwf	ynfB	-0.0143369	0.999766
wt_v_zwf	speG	-0.0422553	0.999766
wt_v_zwf	ynfC	-0.032218	0.999766
wt_v_zwf	ynfD	0.336697	0.999766
wt_v_zwf	ynfE	0.500035	0.999766
wt_v_zwf	ynfF	0.43206	0.999766
wt_v_zwf	ynfG	0.071463	0.999766
wt_v_zwf	ynfH	0.0707706	0.999766
wt_v_zwf	dmsD	0.0164776	0.999766
wt_v_zwf	clcB	0.252997	0.999766
wt_v_zwf	ynfK	-0.199177	0.999766
wt_v_zwf	mlc	-0.0665317	0.999766
wt_v_zwf	ynfL	-0.0749718	0.999766
wt_v_zwf	ynfM	-0.375903	0.999766
wt_v_zwf	asr	-0.29693	0.999766
wt_v_zwf	ydgU	0.0611261	0.999766
wt_v_zwf	ydgD	-0.0052143	0.999766
wt_v_zwf	mdtI	-0.170028	0.999766
wt_v_zwf	mdtJ	0.156055	0.999766
wt_v_zwf	tqsA	0.115674	0.999766
wt_v_zwf	pntB	0.303386	0.999766
wt_v_zwf	pntA	0.0201296	0.999766
wt_v_zwf	ydgH	0.0599474	0.999766
wt_v_zwf	ydgI	-0.505487	0.999766
wt_v_zwf	folM	-0.181996	0.999766
wt_v_zwf	ydgC	-0.174414	0.999766
wt_v_zwf	rstA	-0.203111	0.999766
wt_v_zwf	rstB	-0.0332222	0.999766
wt_v_zwf	tus	0.150834	0.999766
wt_v_zwf	fumC	0.207979	0.999766
wt_v_zwf	fumA	-0.195885	0.999766
wt_v_zwf	manA	0.0236	0.999766
wt_v_zwf	ydgA	0.194574	0.999766
wt_v_zwf	uidC	-0.325638	0.999766
wt_v_zwf	uidB	-0.249068	0.999766
wt_v_zwf	uidA	0.226982	0.999766
wt_v_zwf	uidR	-0.0902138	0.999766
wt_v_zwf	hdhA	-0.801745	0.999766
wt_v_zwf	malI	-0.122698	0.999766
wt_v_zwf	malX	0.2409	0.999766
wt_v_zwf	malY	0.129991	0.999766
wt_v_zwf	add	0.44567	0.999766
wt_v_zwf	ydgJ	0.172824	0.999766
wt_v_zwf	blr	-0.513273	0.999766
wt_v_zwf	cnu	-0.71664	0.999766
wt_v_zwf	ydgK	-0.488495	0.999766
wt_v_zwf	rsxA	-0.254351	0.999766
wt_v_zwf	rsxB	-0.240248	0.999766
wt_v_zwf	rsxC	-0.170546	0.999766
wt_v_zwf	rsxD	-0.0260529	0.999766
wt_v_zwf	rsxG	0.0902322	0.999766
wt_v_zwf	rsxE	0.288484	0.999766
wt_v_zwf	nth	0.188458	0.999766
wt_v_zwf	dtpA	-1.17775	0.671746
wt_v_zwf	gstA	-0.0192889	0.999766
wt_v_zwf	pdxY	0.0351573	0.999766
wt_v_zwf	tyrS	-0.241582	0.999766
wt_v_zwf	pdxH	-0.0940761	0.999766
wt_v_zwf	mliC	0.0858268	0.999766
wt_v_zwf	anmK	0.052799	0.999766
wt_v_zwf	slyB	0.0644459	0.999766
wt_v_zwf	slyA	0.0820855	0.999766
wt_v_zwf	ydhI	0.111579	0.999766
wt_v_zwf	ydhJ	0.251661	0.999766
wt_v_zwf	ydhK	-0.0476438	0.999766
wt_v_zwf	sodC	-0.185345	0.999766
wt_v_zwf	ydhF	0.176758	0.999766
wt_v_zwf	ydhL	0.097254	0.999766
wt_v_zwf	nemR	-0.407516	0.999766
wt_v_zwf	nemA	0.109052	0.999766
wt_v_zwf	gloA	-0.110932	0.999766
wt_v_zwf	rnt	-0.205154	0.999766
wt_v_zwf	lhr	0.118732	0.999766
wt_v_zwf	grxD	-0.259197	0.999766
wt_v_zwf	mepH	-0.0986257	0.999766
wt_v_zwf	sodB	-0.0457029	0.999766
wt_v_zwf	ydhP	-0.449598	0.999766
wt_v_zwf	ynhF	-0.387087	0.999766
wt_v_zwf	purR	-0.127189	0.999766
wt_v_zwf	ydhB	0.137532	0.999766
wt_v_zwf	ydhC	0.162003	0.999766
wt_v_zwf	cfa	-0.58444	0.999766
wt_v_zwf	ribC	0.0483338	0.999766
wt_v_zwf	mdtK	-0.03932	0.999766
wt_v_zwf	ydhQ	-0.364269	0.999766
wt_v_zwf	valV	0.509231	0.999766
wt_v_zwf	valW	-1.36143	0.999766
wt_v_zwf	ydhR	0.38967	0.999766
wt_v_zwf	ydhS	-0.0939001	0.999766
wt_v_zwf	ydhT	0.0323649	0.999766
wt_v_zwf	ydhU	-0.0240234	0.999766
wt_v_zwf	ydhX	-0.0848746	0.999766
wt_v_zwf	ydhW	-0.201061	0.999766
wt_v_zwf	ydhV	-0.141911	0.999766
wt_v_zwf	ydhY	-0.172239	0.999766
wt_v_zwf	ydhZ	-0.23211	0.999766
wt_v_zwf	pykF	-0.142838	0.999766
wt_v_zwf	lpp	-0.140676	0.999766
wt_v_zwf	ldtE	-0.124929	0.999766
wt_v_zwf	sufE	0.306591	0.999766
wt_v_zwf	sufS	0.253668	0.999766
wt_v_zwf	sufD	0.22771	0.999766
wt_v_zwf	sufC	0.0348982	0.999766
wt_v_zwf	sufB	0.142463	0.999766
wt_v_zwf	sufA	0.103074	0.999766
wt_v_zwf	rydB	-0.102464	0.999766
wt_v_zwf	ydiH	-0.425394	0.999766
wt_v_zwf	menI	-0.266191	0.999766
wt_v_zwf	ydiJ	-0.202594	0.999766
wt_v_zwf	ydiK	-0.206167	0.999766
wt_v_zwf	rprA	-1.67528	0.999766
wt_v_zwf	ydiL	-0.588035	0.999766
wt_v_zwf	ydiM	-0.848658	0.999766
wt_v_zwf	ydiN	-0.834917	0.999766
wt_v_zwf	ydiB	-0.276469	0.999766
wt_v_zwf	aroD	-0.0369686	0.999766
wt_v_zwf	ydiF	0.124366	0.999766
wt_v_zwf	ydiO	0.213102	0.999766
wt_v_zwf	ydiP	0.0541923	0.999766
wt_v_zwf	ydiQ	0.0961235	0.999766
wt_v_zwf	ydiR	0.127869	0.999766
wt_v_zwf	ydiS	-0.18568	0.999766
wt_v_zwf	ydiT	-0.400675	0.999766
wt_v_zwf	fadK	-0.17425	0.999766
wt_v_zwf	ppsA	-0.287532	0.999766
wt_v_zwf	ppsR	-0.153909	0.999766
wt_v_zwf	aroH	-0.151429	0.999766
wt_v_zwf	ydiE	0.0413966	0.999766
wt_v_zwf	ydiU	0.146204	0.999766
wt_v_zwf	ydiV	-0.660246	0.999766
wt_v_zwf	nlpC	-0.199786	0.999766
wt_v_zwf	btuD	-0.0962956	0.999766
wt_v_zwf	btuE	-0.222717	0.999766
wt_v_zwf	btuC	-0.064691	0.999766
wt_v_zwf	ihfA	0.117532	0.999766
wt_v_zwf	pheT	0.161671	0.999766
wt_v_zwf	pheS	-0.133355	0.999766
wt_v_zwf	pheM	-0.323843	0.999766
wt_v_zwf	rplT	-0.0751725	0.999766
wt_v_zwf	rpmI	-0.129495	0.999766
wt_v_zwf	infC	-0.334742	0.999766
wt_v_zwf	thrS	0.280763	0.999766
wt_v_zwf	arpB	-0.340424	0.999766
wt_v_zwf	yniD	-0.133627	0.999766
wt_v_zwf	ydiY	0.152252	0.999766
wt_v_zwf	pfkB	0.0250505	0.999766
wt_v_zwf	ydiZ	-0.513689	0.999766
wt_v_zwf	yniA	-0.267117	0.999766
wt_v_zwf	yniB	-0.176254	0.999766
wt_v_zwf	yniC	0.151698	0.999766
wt_v_zwf	ydjM	0.12898	0.999766
wt_v_zwf	ydjN	-1.25376	0.82024
wt_v_zwf	ydjO	-0.889803	0.999766
wt_v_zwf	cedA	-0.00413295	0.999766
wt_v_zwf	katE	-0.220776	0.999766
wt_v_zwf	chbG	0.206883	0.999766
wt_v_zwf	chbF	-0.2325	0.999766
wt_v_zwf	chbR	0.021368	0.999766
wt_v_zwf	chbA	0.29235	0.999766
wt_v_zwf	chbC	-0.226349	0.999766
wt_v_zwf	chbB	-0.0573322	0.999766
wt_v_zwf	osmE	-0.0886673	0.999766
wt_v_zwf	nadE	0.253574	0.999766
wt_v_zwf	cho	-0.21429	0.999766
wt_v_zwf	ves	0.0453268	0.999766
wt_v_zwf	spy	-0.00584723	0.999766
wt_v_zwf	astE	-0.137897	0.999766
wt_v_zwf	astB	-0.0951302	0.999766
wt_v_zwf	astD	-0.227188	0.999766
wt_v_zwf	astA	-0.479905	0.999766
wt_v_zwf	astC	-0.272432	0.999766
wt_v_zwf	xthA	0.0128508	0.999766
wt_v_zwf	ydjX	0.105749	0.999766
wt_v_zwf	ydjY	0.460238	0.999766
wt_v_zwf	ydjZ	-0.0200447	0.999766
wt_v_zwf	ynjA	0.0424147	0.999766
wt_v_zwf	ynjB	0.151231	0.999766
wt_v_zwf	ynjC	0.0944696	0.999766
wt_v_zwf	ynjD	0.0454099	0.999766
wt_v_zwf	ynjE	0.308998	0.999766
wt_v_zwf	ynjF	0.0606248	0.999766
wt_v_zwf	nudG	0.01632	0.999766
wt_v_zwf	ynjH	-0.221965	0.999766
wt_v_zwf	gdhA	-0.09283	0.999766
wt_v_zwf	ynjI	-0.222095	0.999766
wt_v_zwf	topB	0.0373929	0.999766
wt_v_zwf	selD	0.211699	0.999766
wt_v_zwf	ydjA	0.227118	0.999766
wt_v_zwf	sppA	-0.0379737	0.999766
wt_v_zwf	ansA	-0.0689207	0.999766
wt_v_zwf	pncA	-0.170623	0.999766
wt_v_zwf	ydjE	-0.295815	0.999766
wt_v_zwf	ydjF	-0.167648	0.999766
wt_v_zwf	ydjG	-0.123736	0.999766
wt_v_zwf	ydjH	0.142256	0.999766
wt_v_zwf	ydjI	0.135615	0.999766
wt_v_zwf	ydjJ	0.179577	0.999766
wt_v_zwf	ydjK	-0.198493	0.999766
wt_v_zwf	ydjL	-0.0513609	0.999766
wt_v_zwf	yeaC	-0.352743	0.999766
wt_v_zwf	msrB	-0.235424	0.999766
wt_v_zwf	gapA	0.0318315	0.999766
wt_v_zwf	yeaD	0.15705	0.999766
wt_v_zwf	yeaE	0.273094	0.999766
wt_v_zwf	mipA	-0.296197	0.999766
wt_v_zwf	yeaG	-0.256152	0.999766
wt_v_zwf	yeaH	0.112944	0.999766
wt_v_zwf	yeaI	-0.286079	0.999766
wt_v_zwf	yeaJ	-0.428454	0.999766
wt_v_zwf	yeaK	0.0313899	0.999766
wt_v_zwf	yoaI	0.0333006	0.999766
wt_v_zwf	yeaL	0.290106	0.999766
wt_v_zwf	yeaM	-0.0195945	0.999766
wt_v_zwf	yeaN	-0.100493	0.999766
wt_v_zwf	yeaO	0.18117	0.999766
wt_v_zwf	yoaF	0.205747	0.999766
wt_v_zwf	yeaP	-0.049882	0.999766
wt_v_zwf	yoaK	0.208019	0.999766
wt_v_zwf	yoaJ	0.452134	0.999766
wt_v_zwf	yeaQ	-0.28623	0.999766
wt_v_zwf	yoaG	-0.485313	0.999766
wt_v_zwf	yeaR	-0.683566	0.999766
wt_v_zwf	leuE	-0.690802	0.999766
wt_v_zwf	dmlR	-0.156117	0.999766
wt_v_zwf	dmlA	0.211609	0.999766
wt_v_zwf	yeaV	-0.414533	0.999766
wt_v_zwf	yeaW	-0.155302	0.999766
wt_v_zwf	yeaX	0.0144356	0.999766
wt_v_zwf	rnd	0.156174	0.999766
wt_v_zwf	fadD	0.210104	0.999766
wt_v_zwf	yeaY	0.354107	0.999766
wt_v_zwf	tsaB	-0.303601	0.999766
wt_v_zwf	yoaA	0.063302	0.999766
wt_v_zwf	yoaB	-0.0731312	0.999766
wt_v_zwf	yoaC	-0.251432	0.999766
wt_v_zwf	yoaH	-0.0718557	0.999766
wt_v_zwf	pabB	-0.20576	0.999766
wt_v_zwf	nudL	-0.143343	0.999766
wt_v_zwf	sdaA	-0.692984	0.999766
wt_v_zwf	yoaD	-0.285223	0.999766
wt_v_zwf	yoaE	-0.0144897	0.999766
wt_v_zwf	manX	0.0803553	0.999766
wt_v_zwf	manY	0.371316	0.999766
wt_v_zwf	manZ	0.398967	0.999766
wt_v_zwf	yobD	0.250796	0.999766
wt_v_zwf	mntP	0.272681	0.999766
wt_v_zwf	rlmA	-0.122417	0.999766
wt_v_zwf	cspC	-0.346175	0.999766
wt_v_zwf	yobF	-0.0181033	0.999766
wt_v_zwf	yebO	-0.465891	0.999766
wt_v_zwf	mgrB	-0.0841904	0.999766
wt_v_zwf	yobH	0.161087	0.999766
wt_v_zwf	kdgR	-0.427363	0.999766
wt_v_zwf	yebQ	-0.0397803	0.999766
wt_v_zwf	htpX	-0.144498	0.999766
wt_v_zwf	prc	-0.035521	0.999766
wt_v_zwf	proQ	0.0643094	0.999766
wt_v_zwf	msrC	0.133389	0.999766
wt_v_zwf	yebS	0.0727982	0.999766
wt_v_zwf	yebT	-0.0978711	0.999766
wt_v_zwf	rsmF	-0.124731	0.999766
wt_v_zwf	yebV	-0.815291	0.999766
wt_v_zwf	yebW	-0.279803	0.999766
wt_v_zwf	pphA	-0.328902	0.999766
wt_v_zwf	ryeA	-0.655064	0.999766
wt_v_zwf	sdsR	#NUM!	#NUM!
wt_v_zwf	yebY	0.0722578	0.999766
wt_v_zwf	yebZ	-0.0315977	0.999766
wt_v_zwf	yobA	0.0816728	0.999766
wt_v_zwf	holE	0.0426774	0.999766
wt_v_zwf	yobB	-0.353643	0.999766
wt_v_zwf	exoX	-0.0575771	0.999766
wt_v_zwf	ptrB	0.00232824	0.999766
wt_v_zwf	yebE	0.20652	0.999766
wt_v_zwf	yebF	-0.0518748	0.999766
wt_v_zwf	yebG	-0.269102	0.999766
wt_v_zwf	purT	-0.209781	0.999766
wt_v_zwf	eda	0.0729035	0.999766
wt_v_zwf	edd	-0.102368	0.999766
wt_v_zwf	zwf	8.95393	0
wt_v_zwf	yebK	-0.622769	0.999766
wt_v_zwf	pykA	-0.19123	0.999766
wt_v_zwf	lpxM	-0.0188443	0.999766
wt_v_zwf	mepM	-0.117878	0.999766
wt_v_zwf	znuA	0.419623	0.999766
wt_v_zwf	znuC	0.0250542	0.999766
wt_v_zwf	znuB	-0.0424325	0.999766
wt_v_zwf	ruvB	-0.05227	0.999766
wt_v_zwf	ruvA	-0.0413834	0.999766
wt_v_zwf	yobI	-0.638802	0.999766
wt_v_zwf	yebB	-0.228147	0.999766
wt_v_zwf	ruvC	0.274016	0.999766
wt_v_zwf	yebC	-0.163787	0.999766
wt_v_zwf	nudB	-0.207954	0.999766
wt_v_zwf	aspS	-0.0933783	0.999766
wt_v_zwf	yecD	-0.0633513	0.999766
wt_v_zwf	yecE	-0.17127	0.999766
wt_v_zwf	yecN	-0.284686	0.999766
wt_v_zwf	cmoA	-0.209784	0.999766
wt_v_zwf	cmoB	-0.281083	0.999766
wt_v_zwf	torZ	-0.0761029	0.999766
wt_v_zwf	torY	0.0716312	0.999766
wt_v_zwf	cutC	-0.157079	0.999766
wt_v_zwf	yecM	-0.0828091	0.999766
wt_v_zwf	argS	-0.230177	0.999766
wt_v_zwf	yecT	0.0308853	0.999766
wt_v_zwf	flhE	0.361401	0.999766
wt_v_zwf	flhA	-0.193795	0.999766
wt_v_zwf	flhB	-0.230503	0.999766
wt_v_zwf	cheZ	-0.162282	0.999766
wt_v_zwf	cheY	-0.489556	0.999766
wt_v_zwf	cheB	-0.268045	0.999766
wt_v_zwf	cheR	-0.46986	0.999766
wt_v_zwf	tap	-0.254673	0.999766
wt_v_zwf	tar	0.0390552	0.999766
wt_v_zwf	cheW	-0.140762	0.999766
wt_v_zwf	cheA	-0.0941928	0.999766
wt_v_zwf	motB	0.207016	0.999766
wt_v_zwf	motA	0.19371	0.999766
wt_v_zwf	flhC	-0.0454763	0.999766
wt_v_zwf	flhD	-0.0609761	0.999766
wt_v_zwf	uspC	0.00568924	0.999766
wt_v_zwf	otsA	-0.469483	0.999766
wt_v_zwf	otsB	-0.570954	0.999766
wt_v_zwf	araH	-0.234444	0.999766
wt_v_zwf	araG	0.0246844	0.999766
wt_v_zwf	araF	-0.100006	0.999766
wt_v_zwf	ftnB	-0.302357	0.999766
wt_v_zwf	yecJ	-0.227762	0.999766
wt_v_zwf	azuC	0.413915	0.999766
wt_v_zwf	yecR	-0.422969	0.999766
wt_v_zwf	ftnA	0.129962	0.999766
wt_v_zwf	yecH	-0.517063	0.999766
wt_v_zwf	tyrP	-0.071792	0.999766
wt_v_zwf	yecA	0.0988508	0.999766
wt_v_zwf	leuZ	-1.01559	0.999766
wt_v_zwf	cysT	-0.42587	0.999766
wt_v_zwf	glyW	-0.188218	0.999766
wt_v_zwf	pgsA	0.041776	0.999766
wt_v_zwf	uvrC	-0.00390085	0.999766
wt_v_zwf	uvrY	-0.0770162	0.999766
wt_v_zwf	yecF	-1.30027	0.031386
wt_v_zwf	sdiA	-0.465224	0.999766
wt_v_zwf	yecC	-0.583082	0.999766
wt_v_zwf	yecS	-0.472685	0.999766
wt_v_zwf	dcyD	-0.438871	0.999766
wt_v_zwf	fliY	-0.882045	0.999766
wt_v_zwf	fliZ	0.0141788	0.999766
wt_v_zwf	fliA	-0.0535015	0.999766
wt_v_zwf	fliC	0.0333658	0.999766
wt_v_zwf	fliD	0.0486581	0.999766
wt_v_zwf	fliS	-0.476741	0.999766
wt_v_zwf	fliT	0.256279	0.999766
wt_v_zwf	amyA	-0.0532926	0.999766
wt_v_zwf	yedD	0.0237366	0.999766
wt_v_zwf	yedE	0.223688	0.999766
wt_v_zwf	yedF	-0.072509	0.999766
wt_v_zwf	yedK	-0.321975	0.999766
wt_v_zwf	yedL	0.725078	0.999766
wt_v_zwf	yedN	0.141756	0.999766
wt_v_zwf	intG	-0.387909	0.999766
wt_v_zwf	fliE	-0.127787	0.999766
wt_v_zwf	fliF	0.319053	0.999766
wt_v_zwf	fliG	-0.0120055	0.999766
wt_v_zwf	fliH	0.0734903	0.999766
wt_v_zwf	fliI	-0.317241	0.999766
wt_v_zwf	fliJ	0.293458	0.999766
wt_v_zwf	fliK	0.239226	0.999766
wt_v_zwf	fliL	0.341946	0.999766
wt_v_zwf	fliM	0.0387894	0.999766
wt_v_zwf	fliN	0.0663589	0.999766
wt_v_zwf	fliO	-0.0107927	0.999766
wt_v_zwf	fliP	-0.308275	0.999766
wt_v_zwf	fliQ	0.0264298	0.999766
wt_v_zwf	fliR	0.241949	0.999766
wt_v_zwf	rcsA	-0.21598	0.999766
wt_v_zwf	dsrB	0.0697646	0.999766
[truncated: 2,495 more rows]

## Sheet: restored_to_WT
Genes for which expression levels are statistically restored to WT levels in the suppressor strains.
Genes displayed in columns on the left are differentially regulated in the null compared to WT, but not in the suppressors compared to WT. i.e. these genes have been restored to WT-like levels in the suppressors (see Venn below).
Genes displayed in columns on the right are differentially regulated in WT compared to the null, and in the suppressors compared to null. i.e. these genes are differ from the primary null strain in both WT and suppressor strains (see Venn below).
Numbers in the Venn circles indicate genes that meet a false discovery rate p-value threshold < 0.01
Genes which overlap between the two lists are bold and shaded.
Suppressors with mutations at the rpoB/rpoC locus are printed in green.
Acid resistance genes shared with Conrad et al (ref. 5) are printed in red.
Feature	log2 (WT / Δzwf)	log2 (WT / sup1-1)	log2 (WT / sup1-2)				Feature	log2 (WT / Δzwf)	log2 (sup1-1 / Δzwf)	log2 (sup1-2 / Δzwf)
ymgA	-3.12318	0.575431	-1.4109
ariR	-3.57354	0.961376	-1.72938				no genes in this category
ymgC	-3.85543	-0.105673	-2.52782
frc	-1.56853	-0.283244	-1.07186
yhfL	-1.79571	-1.26572	-0.935855

## Sheet: regulated_in_sup
Genes unaffected by primary deletion, and modulated in suppressor strains.
Genes displayed in columns on the left are not differentially regulated in the null compared to WT, but are significantly different between the suppressors and WT (see Venn below).
Genes displayed in columns on the right are not differentially regulated in the null compared to WT, but are significantly different between the suppressors and the null (see Venn below).
Numbers in the Venn circles indicate genes that meet a false discovery rate p-value threshold < 0.01
Genes which overlap between the two lists are bold and shaded.
Genes in column A (comparisons to WT) were sorted by GO Terms. Go Term Categories significantly enriched in the regulated gene set are shown on the far right.
Suppressors with mutations at the rpoB/rpoC locus are printed in green.
Acid resistance genes shared with Conrad et al (ref. 5) are printed in red.
Feature	log2 (WT / Δzwf)	log2 (WT / sup1-1)	log2 (WT / sup1-2)			Feature	log2 (WT / Δzwf)	log2 (sup1-1 / Δzwf)	log2 (sup1-2 / Δzwf)			GO biological process complete	# in database	# hits in list	expected # of hits	Fold Enrichment	Direction of enrichment (+ or -)	P value
bolA	0.361101	1.20481	1.18928			chiX	0.0340328	1.17809	1.41828			Unclassified	1649	7	9.67	0.72	-	0
glxR	-0.533005	-1.29356	-2.38076			glsA	-0.928558	-1.85693	-1.98914			intracellular pH elevation	5	3	0.03	> 100	+	0.0027
ylcH	-0.268725	-2.00968	-1.89414			ybaT	-0.561545	-1.29307	-1.12078			pH elevation	5	3	0.03	> 100	+	0.0027
rnk	0.201058	-1.23397	-1.03764			ylcH	-0.268725	1.74096	1.62541			regulation of intracellular pH	6	3	0.04	85.24	+	0.00465
ybgA	-0.20462	1.6542	1.67048			rnk	0.201058	1.43503	1.2387			regulation of cellular pH	8	3	0.05	63.93	+	0.0109
poxB	-0.107246	1.71751	1.74483			ybgA	-0.20462	-1.85882	-1.8751			response to pH	26	4	0.15	26.23	+	0.0117
yciF	-0.560507	1.39787	1.18942			ybgS	-0.890658	-2.04498	-1.88979			regulation of pH	9	3	0.05	56.83	+	0.0155
gadC	-0.825387	2.49446	2.45692			mcbA	-0.983047	-1.75178	-1.92961			cellular monovalent inorganic cation homeostasis	10	3	0.06	51.14	+	0.0212
gadB	-1.1446	3.21247	2.85195			dps	-0.333942	-1.86559	-1.81026			monovalent inorganic cation homeostasis	11	3	0.06	46.49	+	0.0281
ydhC	0.162003	1.29404	1.30817			poxB	-0.107246	-1.82475	-1.85208
yeaH	0.112944	1.91853	2.94352			yciE	-0.496363	-1.29165	-1.16716
yecF	-1.30027	-2.14882	-1.52018			yciF	-0.560507	-1.95838	-1.74993
yedL	0.725078	1.45463	1.65495			yciG	-0.725471	-2.27713	-1.80118
cyaR	-0.671265	-1.76516	-2.98462			rzoR	1.17613	1.96716	1.79511
yehL	-0.383544	-1.31696	-1.28376			dosC	-0.717649	-2.27491	-2.54589
gltW	0.614125	1.57216	1.7927			gadC	-0.825387	-3.31985	-3.28231
recX	-0.205829	-1.11859	-1.13788			gadB	-1.1446	-4.35708	-3.99656
ygcW	0.242776	-1.65457	-2.68653			ydhC	0.162003	-1.13203	-1.14617
dkgA	0.133271	1.68258	1.81995			otsA	-0.469483	-1.76037	-1.95845
hdeB	-0.731204	2.57687	1.968			otsB	-0.570954	-1.7433	-2.01271
hdeA	-0.798569	2.40366	1.79931			yegP	-0.67634	-1.63428	-2.43862
hdeD	-0.635339	2.60012	1.89124			tktB	-0.0543326	-1.44334	-1.58867
arrS	-1.12047	2.3889	2.59321			ratB	0.509353	1.31144	1.12142
gadE	-1.23987	2.6816	2.65531			ygcW	0.242776	1.89735	2.92931
gadA	-1.42107	2.68546	2.24379			dkgA	0.133271	-1.54931	-1.68667
yjaA	0.0722669	-1.44658	-1.73893			patA	-0.270724	-2.16434	-1.75115
aidB	-0.310509	1.51098	1.72344			yhbO	-0.683742	-1.55652	-2.4997
						yhiM	-1.11631	-2.03155	-1.66341
						agrA	1.60921	2.79182	2.69765
						slp	-0.88051	-2.19185	-1.84516
						dctR	-0.754789	-2.48932	-1.7325
						yhiD	-0.639384	-3.34029	-1.73547
						hdeB	-0.731204	-3.30808	-2.6992
						hdeA	-0.798569	-3.20223	-2.59788
						hdeD	-0.635339	-3.23546	-2.52658
						arrS	-1.12047	-3.50938	-3.71369
						gadE	-1.23987	-3.92147	-3.89518
						mdtE	-1.13084	-2.59952	-2.43243
						gadA	-1.42107	-4.10654	-3.66486
						spf	0.57883	2.12912	1.88611
						yjaA	0.0722669	1.51885	1.8112
						proP	-0.26156	-1.63178	-1.34822
						ecnB	-1.01111	-2.13624	-1.94529
						aidB	-0.310509	-1.82149	-2.03395
						yjfY	-1.01984	-1.30124	-1.22198
						yjiN	-0.240051	-1.48089	-1.55914
						yjjV	-0.911414	-1.35412	-1.25126

## Sheet: full dataset for Venn analysis
key	Feature	Description	Gene Name	logFC	adj.P.Val
wt_v_zwf	thrL	a	thrL	0.71099	0.999766
wt_v_zwf	thrA	a	thrA	-0.120084	0.999766
wt_v_zwf	thrB	a	thrB	-0.224424	0.999766
wt_v_zwf	thrC	a	thrC	-0.228676	0.999766
wt_v_zwf	yaaX	a	yaaX	-0.0855236	0.999766
wt_v_zwf	yaaA	a	yaaA	0.0603152	0.999766
wt_v_zwf	yaaJ	a	yaaJ	0.275258	0.999766
wt_v_zwf	talB	a	talB	-0.0912794	0.999766
wt_v_zwf	mog	a	mog	-0.0528141	0.999766
wt_v_zwf	satP	a	satP	-0.132494	0.999766
wt_v_zwf	yaaW	a	yaaW	-0.28308	0.999766
wt_v_zwf	yaaI	a	yaaI	0.203204	0.999766
wt_v_zwf	dnaK	a	dnaK	-0.221031	0.999766
wt_v_zwf	dnaJ	a	dnaJ	-0.304824	0.999766
wt_v_zwf	insL1_1	a	insL1_1	0.201607	0.999766
wt_v_zwf	hokC	a	hokC	0.165138	0.999766
wt_v_zwf	mokC	a	mokC	-0.00611325	0.999766
wt_v_zwf	sokC	a	sokC	0.53651	0.999766
wt_v_zwf	nhaA	a	nhaA	-0.548562	0.999766
wt_v_zwf	nhaR	a	nhaR	-0.170826	0.999766
wt_v_zwf	insB1_1	a	insB1_1	0.365306	0.999766
wt_v_zwf	insA_1	a	insA_1	0.183183	0.999766
wt_v_zwf	rpsT	a	rpsT	-0.264445	0.999766
wt_v_zwf	yaaY	a	yaaY	0.0583635	0.999766
wt_v_zwf	ribF	a	ribF	-0.00501479	0.999766
wt_v_zwf	ileS	a	ileS	-0.0691341	0.999766
wt_v_zwf	lspA	a	lspA	-0.187738	0.999766
wt_v_zwf	fkpB	a	fkpB	-0.215417	0.999766
wt_v_zwf	ispH	a	ispH	-0.156364	0.999766
wt_v_zwf	rihC	a	rihC	0.192235	0.999766
wt_v_zwf	dapB	a	dapB	-0.398657	0.999766
wt_v_zwf	carA	a	carA	0.0103024	0.999766
wt_v_zwf	carB	a	carB	0.397845	0.999766
wt_v_zwf	caiF	a	caiF	0.00176265	0.999766
wt_v_zwf	caiE	a	caiE	0.326226	0.999766
wt_v_zwf	caiD	a	caiD	0.124436	0.999766
wt_v_zwf	caiC	a	caiC	-0.00603536	0.999766
wt_v_zwf	caiB	a	caiB	0.308135	0.999766
wt_v_zwf	caiA	a	caiA	-0.157063	0.999766
wt_v_zwf	caiT	a	caiT	0.0909059	0.999766
wt_v_zwf	fixA	a	fixA	-0.0130703	0.999766
wt_v_zwf	fixB	a	fixB	0.0617314	0.999766
wt_v_zwf	fixC	a	fixC	0.339549	0.999766
wt_v_zwf	fixX	a	fixX	-0.384678	0.999766
wt_v_zwf	yaaU	a	yaaU	-0.137515	0.999766
wt_v_zwf	kefF	a	kefF	-0.311641	0.999766
wt_v_zwf	kefC	a	kefC	-0.189471	0.999766
wt_v_zwf	folA	a	folA	-0.349738	0.999766
wt_v_zwf	apaH	a	apaH	-0.145773	0.999766
wt_v_zwf	apaG	a	apaG	-0.0201898	0.999766
wt_v_zwf	rsmA	a	rsmA	-0.218494	0.999766
wt_v_zwf	pdxA	a	pdxA	-0.149851	0.999766
wt_v_zwf	surA	a	surA	0.0147543	0.999766
wt_v_zwf	lptD	a	lptD	0.132516	0.999766
wt_v_zwf	djlA	a	djlA	-0.0827878	0.999766
wt_v_zwf	yabP	a	yabP	0.320832	0.999766
wt_v_zwf	rluA	a	rluA	-0.193858	0.999766
wt_v_zwf	rapA	a	rapA	-0.545482	0.999766
wt_v_zwf	polB	a	polB	-0.173467	0.999766
wt_v_zwf	araD	a	araD	0.310652	0.999766
wt_v_zwf	araC	a	araC	0.0930911	0.999766
wt_v_zwf	yabI	a	yabI	0.297574	0.999766
wt_v_zwf	thiQ	a	thiQ	0.286337	0.999766
wt_v_zwf	thiP	a	thiP	-0.0405008	0.999766
wt_v_zwf	thiB	a	thiB	-0.063628	0.999766
wt_v_zwf	sgrR	a	sgrR	0.360336	0.999766
wt_v_zwf	sgrS	a	sgrS	-1.23288	0.126003
wt_v_zwf	sgrT	a	sgrT	#NUM!	#NUM!
wt_v_zwf	setA	a	setA	0.0933749	0.999766
wt_v_zwf	leuD	a	leuD	0.668996	0.999766
wt_v_zwf	leuC	a	leuC	0.478438	0.999766
wt_v_zwf	leuB	a	leuB	0.30967	0.999766
wt_v_zwf	leuA	a	leuA	0.631997	0.999766
wt_v_zwf	leuL	a	leuL	0.723777	0.999766
wt_v_zwf	leuO	a	leuO	-0.303904	0.999766
wt_v_zwf	ilvI	a	ilvI	0.580884	0.999766
wt_v_zwf	ilvH	a	ilvH	0.49934	0.999766
wt_v_zwf	cra	a	cra	0.121055	0.999766
wt_v_zwf	mraZ	a	mraZ	0.0233374	0.999766
wt_v_zwf	rsmH	a	rsmH	0.202622	0.999766
wt_v_zwf	ftsL	a	ftsL	0.159741	0.999766
wt_v_zwf	ftsI	a	ftsI	0.123515	0.999766
wt_v_zwf	murE	a	murE	0.15489	0.999766
wt_v_zwf	murF	a	murF	0.190879	0.999766
wt_v_zwf	mraY	a	mraY	0.280923	0.999766
wt_v_zwf	murD	a	murD	0.335586	0.999766
wt_v_zwf	ftsW	a	ftsW	0.0786873	0.999766
wt_v_zwf	murG	a	murG	0.182195	0.999766
wt_v_zwf	murC	a	murC	0.259992	0.999766
wt_v_zwf	ddlB	a	ddlB	0.135945	0.999766
wt_v_zwf	ftsQ	a	ftsQ	0.0761162	0.999766
wt_v_zwf	ftsA	a	ftsA	-0.0378335	0.999766
wt_v_zwf	ftsZ	a	ftsZ	0.0519012	0.999766
wt_v_zwf	lpxC	a	lpxC	-0.0384138	0.999766
wt_v_zwf	secM	a	secM	-0.139703	0.999766
wt_v_zwf	secA	a	secA	-0.0793133	0.999766
wt_v_zwf	mutT	a	mutT	0.0372051	0.999766
wt_v_zwf	yacG	a	yacG	0.0405769	0.999766
wt_v_zwf	zapD	a	zapD	-0.044327	0.999766
wt_v_zwf	coaE	a	coaE	0.147388	0.999766
wt_v_zwf	guaC	a	guaC	-0.241955	0.999766
wt_v_zwf	hofC	a	hofC	0.070926	0.999766
wt_v_zwf	hofB	a	hofB	0.131586	0.999766
wt_v_zwf	ppdD	a	ppdD	0.00737073	0.999766
wt_v_zwf	nadC	a	nadC	0.119646	0.999766
wt_v_zwf	ampD	a	ampD	0.395448	0.999766
wt_v_zwf	ampE	a	ampE	0.748755	0.999766
wt_v_zwf	aroP	a	aroP	0.819402	0.999766
wt_v_zwf	pdhR	a	pdhR	0.024598	0.999766
wt_v_zwf	aceE	a	aceE	-0.337371	0.999766
wt_v_zwf	aceF	a	aceF	-0.581207	0.999766
wt_v_zwf	lpd	a	lpd	-0.0177735	0.999766
wt_v_zwf	yacH	a	yacH	-0.137189	0.999766
wt_v_zwf	acnB	a	acnB	-0.0357117	0.999766
wt_v_zwf	yacL	a	yacL	0.10738	0.999766
wt_v_zwf	speD	a	speD	0.101737	0.999766
wt_v_zwf	speE	a	speE	-0.00232719	0.999766
wt_v_zwf	yacC	a	yacC	-0.0675065	0.999766
wt_v_zwf	cueO	a	cueO	-0.000458646	0.999766
wt_v_zwf	gcd	a	gcd	-0.554519	0.999766
wt_v_zwf	hpt	a	hpt	0.102538	0.999766
wt_v_zwf	can	a	can	0.0967947	0.999766
wt_v_zwf	yadG	a	yadG	0.00522572	0.999766
wt_v_zwf	yadH	a	yadH	0.1221	0.999766
wt_v_zwf	yadI	a	yadI	0.0792492	0.999766
wt_v_zwf	yadE	a	yadE	-0.0446206	0.999766
wt_v_zwf	panD	a	panD	-0.217604	0.999766
wt_v_zwf	yadD	a	yadD	-0.149973	0.999766
wt_v_zwf	panC	a	panC	0.015747	0.999766
wt_v_zwf	panB	a	panB	-0.0510872	0.999766
wt_v_zwf	yadC	a	yadC	0.218485	0.999766
wt_v_zwf	yadK	a	yadK	-0.355993	0.999766
wt_v_zwf	yadL	a	yadL	-0.507492	0.999766
wt_v_zwf	yadM	a	yadM	-0.639215	0.999766
wt_v_zwf	htrE	a	htrE	-0.211242	0.999766
wt_v_zwf	yadV	a	yadV	0.140873	0.999766
wt_v_zwf	yadN	a	yadN	-0.576025	0.999766
wt_v_zwf	folK	a	folK	0.331298	0.999766
wt_v_zwf	pcnB	a	pcnB	0.113319	0.999766
wt_v_zwf	gluQ	a	gluQ	-0.289124	0.999766
wt_v_zwf	dksA	a	dksA	-0.0214863	0.999766
wt_v_zwf	sfsA	a	sfsA	-0.0992245	0.999766
wt_v_zwf	ligT	a	ligT	0.0298921	0.999766
wt_v_zwf	hrpB	a	hrpB	-0.00707256	0.999766
wt_v_zwf	mrcB	a	mrcB	-0.135464	0.999766
wt_v_zwf	fhuA	a	fhuA	0.131662	0.999766
wt_v_zwf	fhuC	a	fhuC	0.135738	0.999766
wt_v_zwf	fhuD	a	fhuD	0.0996491	0.999766
wt_v_zwf	fhuB	a	fhuB	0.103345	0.999766
wt_v_zwf	hemL	a	hemL	0.204241	0.999766
wt_v_zwf	clcA	a	clcA	-0.207821	0.999766
wt_v_zwf	erpA	a	erpA	-0.31677	0.999766
wt_v_zwf	yadS	a	yadS	0.357645	0.999766
wt_v_zwf	btuF	a	btuF	-0.142682	0.999766
wt_v_zwf	mtn	a	mtn	0.174394	0.999766
wt_v_zwf	dgt	a	dgt	0.207985	0.999766
wt_v_zwf	degP	a	degP	0.126	0.999766
wt_v_zwf	cdaR	a	cdaR	0.0799792	0.999766
wt_v_zwf	yaeH	a	yaeH	0.0588317	0.999766
wt_v_zwf	yaeI	a	yaeI	0.148303	0.999766
wt_v_zwf	dapD	a	dapD	0.0292022	0.999766
wt_v_zwf	glnD	a	glnD	0.0500291	0.999766
wt_v_zwf	map	a	map	0.0383121	0.999766
wt_v_zwf	tff	a	tff	-0.267035	0.999766
wt_v_zwf	rpsB	a	rpsB	-0.112717	0.999766
wt_v_zwf	tsf	a	tsf	-0.0935507	0.999766
wt_v_zwf	pyrH	a	pyrH	-0.396919	0.999766
wt_v_zwf	frr	a	frr	0.0184481	0.999766
wt_v_zwf	dxr	a	dxr	-0.319924	0.999766
wt_v_zwf	ispU	a	ispU	-0.105925	0.999766
wt_v_zwf	cdsA	a	cdsA	-0.174385	0.999766
wt_v_zwf	rseP	a	rseP	0.00702398	0.999766
wt_v_zwf	bamA	a	bamA	-0.048271	0.999766
wt_v_zwf	skp	a	skp	-0.114123	0.999766
wt_v_zwf	lpxD	a	lpxD	-0.322974	0.999766
wt_v_zwf	fabZ	a	fabZ	-0.125565	0.999766
wt_v_zwf	lpxA	a	lpxA	-0.228438	0.999766
wt_v_zwf	lpxB	a	lpxB	-0.193489	0.999766
wt_v_zwf	rnhB	a	rnhB	-0.252276	0.999766
wt_v_zwf	dnaE	a	dnaE	-0.0997355	0.999766
wt_v_zwf	accA	a	accA	-0.0874635	0.999766
wt_v_zwf	ldcC	a	ldcC	0.12419	0.999766
wt_v_zwf	yaeR	a	yaeR	0.0555404	0.999766
wt_v_zwf	tilS	a	tilS	-0.198455	0.999766
wt_v_zwf	rof	a	rof	0.104476	0.999766
wt_v_zwf	yaeP	a	yaeP	0.0272105	0.999766
wt_v_zwf	yaeQ	a	yaeQ	0.177588	0.999766
wt_v_zwf	arfB	a	arfB	-0.207109	0.999766
wt_v_zwf	nlpE	a	nlpE	0.0315951	0.999766
wt_v_zwf	yaeF	a	yaeF	-0.0358392	0.999766
wt_v_zwf	proS	a	proS	-0.0607532	0.999766
wt_v_zwf	tsaA	a	tsaA	0.0225675	0.999766
wt_v_zwf	rcsF	a	rcsF	-0.288162	0.999766
wt_v_zwf	metQ	a	metQ	0.0331598	0.999766
wt_v_zwf	metI	a	metI	0.137361	0.999766
wt_v_zwf	metN	a	metN	0.157515	0.999766
wt_v_zwf	gmhB	a	gmhB	0.125547	0.999766
wt_v_zwf	rrsH	a	rrsH	0.146938	0.999766
wt_v_zwf	ileV	a	ileV	-0.0876841	0.999766
wt_v_zwf	alaV	a	alaV	-1.63763	0.999766
wt_v_zwf	rrlH	a	rrlH	0.505328	0.999766
wt_v_zwf	rrfH	a	rrfH	1.4438	0.999766
wt_v_zwf	aspU	a	aspU	-0.167404	0.999766
wt_v_zwf	dkgB	a	dkgB	-0.167737	0.999766
wt_v_zwf	yafC	a	yafC	0.214789	0.999766
wt_v_zwf	yafD	a	yafD	0.125988	0.999766
wt_v_zwf	yafE	a	yafE	0.0212786	0.999766
wt_v_zwf	mltD	a	mltD	-0.0543896	0.999766
wt_v_zwf	gloB	a	gloB	0.202514	0.999766
wt_v_zwf	yafS	a	yafS	0.23628	0.999766
wt_v_zwf	rnhA	a	rnhA	0.077498	0.999766
wt_v_zwf	dnaQ	a	dnaQ	-0.0431868	0.999766
wt_v_zwf	aspV	a	aspV	-0.574872	0.999766
wt_v_zwf	yafT	a	yafT	0.108617	0.999766
wt_v_zwf	ykfM	a	ykfM	0.143204	0.999766
wt_v_zwf	yafU	a	yafU	0.138899	0.999766
wt_v_zwf	yafF	a	yafF	-0.145137	0.999766
wt_v_zwf	yafV	a	yafV	-0.0276306	0.999766
wt_v_zwf	ivy	a	ivy	-0.375322	0.999766
wt_v_zwf	fadE	a	fadE	0.274946	0.999766
wt_v_zwf	gmhA	a	gmhA	0.0768027	0.999766
wt_v_zwf	yafJ	a	yafJ	0.275243	0.999766
wt_v_zwf	yafK	a	yafK	-0.0535328	0.999766
wt_v_zwf	yafQ	a	yafQ	-0.0272858	0.999766
wt_v_zwf	dinJ	a	dinJ	0.0528824	0.999766
wt_v_zwf	yafL	a	yafL	-0.38472	0.999766
wt_v_zwf	rayT	a	rayT	0.160684	0.999766
wt_v_zwf	lfhA	a	lfhA	-0.0641002	0.999766
wt_v_zwf	lafU	a	lafU	-0.340043	0.999766
wt_v_zwf	dinB	a	dinB	-0.0588573	0.999766
wt_v_zwf	yafN	a	yafN	-0.183651	0.999766
wt_v_zwf	yafO	a	yafO	-0.161129	0.999766
wt_v_zwf	yafP	a	yafP	-0.416969	0.999766
wt_v_zwf	ykfJ	a	ykfJ	0.288778	0.999766
wt_v_zwf	prfH	a	prfH	0.13819	0.999766
wt_v_zwf	pepD	a	pepD	-0.14203	0.999766
wt_v_zwf	gpt	a	gpt	-0.362166	0.999766
wt_v_zwf	frsA	a	frsA	0.127076	0.999766
wt_v_zwf	crl	a	crl	-0.10627	0.999766
wt_v_zwf	phoE	a	phoE	0.0750267	0.999766
wt_v_zwf	proB	a	proB	-0.101295	0.999766
wt_v_zwf	proA	a	proA	-0.28427	0.999766
wt_v_zwf	thrW	a	thrW	-0.0866966	0.999766
wt_v_zwf	ykfN	a	ykfN	-0.0981809	0.999766
wt_v_zwf	ykfI	a	ykfI	0.151291	0.999766
wt_v_zwf	yafW	a	yafW	0.193627	0.999766
wt_v_zwf	ykfH	a	ykfH	0.283431	0.999766
wt_v_zwf	ykfG	a	ykfG	0.15003	0.999766
wt_v_zwf	yafX	a	yafX	0.0775262	0.999766
wt_v_zwf	ykfF	a	ykfF	0.28417	0.999766
wt_v_zwf	ykfB	a	ykfB	-0.100765	0.999766
wt_v_zwf	yafY	a	yafY	0.225252	0.999766
wt_v_zwf	ykfL	a	ykfL	0.184403	0.999766
wt_v_zwf	ykfK	a	ykfK	-0.125719	0.999766
wt_v_zwf	yafZ	a	yafZ	-0.409031	0.999766
wt_v_zwf	ykfA	a	ykfA	-0.170968	0.999766
wt_v_zwf	perR	a	perR	-0.0907817	0.999766
wt_v_zwf	insN	a	insN	0.108686	0.999766
wt_v_zwf	insI1_1	a	insI1_1	0.112525	0.999766
wt_v_zwf	eyeA	a	eyeA	0.33059	0.999766
wt_v_zwf	ykfC	a	ykfC	-0.166605	0.999766
wt_v_zwf	insH1_1	a	insH1_1	0.115035	0.999766
wt_v_zwf	mmuP	a	mmuP	-0.0462771	0.999766
wt_v_zwf	mmuM	a	mmuM	0.0725527	0.999766
wt_v_zwf	afuC	a	afuC	0.145869	0.999766
wt_v_zwf	afuB	a	afuB	0.38042	0.999766
wt_v_zwf	insB1_2	a	insB1_2	0.343251	0.999766
wt_v_zwf	insA_2	a	insA_2	0.295694	0.999766
wt_v_zwf	insI1_2	a	insI1_2	-0.294034	0.999766
wt_v_zwf	insX	a	insX	0.0357927	0.999766
wt_v_zwf	yagB	a	yagB	-0.114722	0.999766
wt_v_zwf	yagA	a	yagA	-0.125622	0.999766
wt_v_zwf	yagE	a	yagE	0.566526	0.999766
wt_v_zwf	yagF	a	yagF	0.651878	0.999766
wt_v_zwf	yagG	a	yagG	0.145395	0.999766
wt_v_zwf	yagH	a	yagH	0.133184	0.999766
wt_v_zwf	yagI	a	yagI	-0.16435	0.999766
wt_v_zwf	argF	a	argF	0.169365	0.999766
wt_v_zwf	ykgS	a	ykgS	-0.0641152	0.999766
wt_v_zwf	insB1_3	a	insB1_3	0.400516	0.999766
wt_v_zwf	insA_3	a	insA_3	0.38416	0.999766
wt_v_zwf	yagJ	a	yagJ	0.2896	0.999766
wt_v_zwf	yagK	a	yagK	0.115867	0.999766
wt_v_zwf	yagL	a	yagL	0.322035	0.999766
wt_v_zwf	yagM	a	yagM	-0.0685656	0.999766
wt_v_zwf	yagN	a	yagN	0.297333	0.999766
wt_v_zwf	intF	a	intF	-0.597556	0.999766
wt_v_zwf	ptwF	a	ptwF	#NUM!	#NUM!
wt_v_zwf	yagP	a	yagP	0.139187	0.999766
wt_v_zwf	ykgT	a	ykgT	-0.448828	0.999766
wt_v_zwf	paoD	a	paoD	-0.0895703	0.999766
wt_v_zwf	paoC	a	paoC	-0.351648	0.999766
wt_v_zwf	paoB	a	paoB	-0.456077	0.999766
wt_v_zwf	paoA	a	paoA	-0.710282	0.999766
wt_v_zwf	yagU	a	yagU	0.00252214	0.999766
wt_v_zwf	ykgJ	a	ykgJ	-0.000994358	0.999766
wt_v_zwf	ecpE	a	ecpE	-0.051598	0.999766
wt_v_zwf	ecpD	a	ecpD	-0.0177357	0.999766
wt_v_zwf	ecpC	a	ecpC	-0.100551	0.999766
wt_v_zwf	ecpB	a	ecpB	-0.285561	0.999766
wt_v_zwf	ecpA	a	ecpA	0.0689755	0.999766
wt_v_zwf	ecpR	a	ecpR	0.0804203	0.999766
wt_v_zwf	ykgL	a	ykgL	0.317828	0.999766
wt_v_zwf	ykgO	a	ykgO	-0.234174	0.999766
wt_v_zwf	ykgM	a	ykgM	0.307522	0.999766
wt_v_zwf	ykgR	a	ykgR	-1.06975	0.999766
wt_v_zwf	ykgP	a	ykgP	-1.56007	0.999766
wt_v_zwf	eaeH	a	eaeH	-0.0269988	0.999766
wt_v_zwf	insE1_1	a	insE1_1	0.0719527	0.999766
wt_v_zwf	insF1_1	a	insF1_1	-0.0313542	0.999766
wt_v_zwf	ykgA	a	ykgA	0.196341	0.999766
wt_v_zwf	ykgQ	a	ykgQ	0.574527	0.999766
wt_v_zwf	rclC	a	rclC	0.444174	0.999766
wt_v_zwf	rclB	a	rclB	0.182329	0.999766
wt_v_zwf	rclA	a	rclA	-0.042213	0.999766
wt_v_zwf	rclR	a	rclR	-0.178461	0.999766
wt_v_zwf	ykgE	a	ykgE	-0.3355	0.999766
wt_v_zwf	ykgF	a	ykgF	-0.00428719	0.999766
wt_v_zwf	ykgG	a	ykgG	-0.243383	0.999766
wt_v_zwf	ykgH	a	ykgH	-1.39445	0.34267
wt_v_zwf	betA	a	betA	-0.848595	0.803718
wt_v_zwf	betB	a	betB	-0.943331	0.918687
wt_v_zwf	betI	a	betI	-0.785177	0.999766
wt_v_zwf	betT	a	betT	-0.941279	0.999766
wt_v_zwf	yahA	a	yahA	0.0206656	0.999766
wt_v_zwf	yahB	a	yahB	0.361514	0.999766
wt_v_zwf	yahC	a	yahC	0.417892	0.999766
wt_v_zwf	yahD	a	yahD	0.194376	0.999766
wt_v_zwf	yahE	a	yahE	0.245949	0.999766
wt_v_zwf	yahF	a	yahF	-0.284084	0.999766
wt_v_zwf	yahG	a	yahG	-0.137441	0.999766
wt_v_zwf	yahI	a	yahI	0.148439	0.999766
wt_v_zwf	yahJ	a	yahJ	-0.0640646	0.999766
wt_v_zwf	yahK	a	yahK	-0.369007	0.999766
wt_v_zwf	yahL	a	yahL	-0.330213	0.999766
wt_v_zwf	yahM	a	yahM	-0.0128953	0.999766
wt_v_zwf	yahN	a	yahN	0.24948	0.999766
wt_v_zwf	yahO	a	yahO	-0.359794	0.999766
wt_v_zwf	prpR	a	prpR	-0.856418	0.999766
wt_v_zwf	prpB	a	prpB	0.0987337	0.999766
wt_v_zwf	prpC	a	prpC	-0.0785347	0.999766
wt_v_zwf	prpD	a	prpD	-0.114406	0.999766
wt_v_zwf	prpE	a	prpE	0.0699562	0.999766
wt_v_zwf	codB	a	codB	0.122263	0.999766
wt_v_zwf	codA	a	codA	0.268821	0.999766
wt_v_zwf	cynR	a	cynR	-0.0518953	0.999766
wt_v_zwf	cynT	a	cynT	0.074363	0.999766
wt_v_zwf	cynS	a	cynS	-0.0127279	0.999766
wt_v_zwf	cynX	a	cynX	-0.0515336	0.999766
wt_v_zwf	lacA	a	lacA	-0.234407	0.999766
wt_v_zwf	lacY	a	lacY	-0.0746356	0.999766
wt_v_zwf	lacZ	a	lacZ	-0.262968	0.999766
wt_v_zwf	lacI	a	lacI	0.305619	0.999766
wt_v_zwf	mhpR	a	mhpR	-0.163169	0.999766
wt_v_zwf	mhpA	a	mhpA	-0.0385719	0.999766
wt_v_zwf	mhpB	a	mhpB	0.395874	0.999766
wt_v_zwf	mhpC	a	mhpC	0.0910728	0.999766
wt_v_zwf	mhpD	a	mhpD	0.197225	0.999766
wt_v_zwf	mhpF	a	mhpF	-0.101253	0.999766
wt_v_zwf	mhpE	a	mhpE	-0.225527	0.999766
wt_v_zwf	mhpT	a	mhpT	-0.0223872	0.999766
wt_v_zwf	yaiL	a	yaiL	-0.195475	0.999766
wt_v_zwf	frmB	a	frmB	0.254073	0.999766
wt_v_zwf	frmA	a	frmA	0.221513	0.999766
wt_v_zwf	frmR	a	frmR	0.0157397	0.999766
wt_v_zwf	yaiO	a	yaiO	-0.314182	0.999766
wt_v_zwf	yaiX	a	yaiX	-0.10664	0.999766
wt_v_zwf	insC1_1	a	insC1_1	0.165514	0.999766
wt_v_zwf	insD1_1	a	insD1_1	0.234392	0.999766
wt_v_zwf	yaiP	a	yaiP	-0.640847	0.999766
wt_v_zwf	yaiS	a	yaiS	1.02348	0.999766
wt_v_zwf	tauA	a	tauA	-3.0755	0.00064026
wt_v_zwf	tauB	a	tauB	-3.69666	0.000107427
wt_v_zwf	tauC	a	tauC	-2.61141	0.00408002
wt_v_zwf	tauD	a	tauD	-2.1604	0.0419807
wt_v_zwf	hemB	a	hemB	0.143739	0.999766
wt_v_zwf	yaiT	a	yaiT	-0.0497475	0.999766
wt_v_zwf	insF1_2	a	insF1_2	-0.0480057	0.999766
wt_v_zwf	insE1_2	a	insE1_2	0.0574336	0.999766
wt_v_zwf	yaiV	a	yaiV	-0.123764	0.999766
wt_v_zwf	ampH	a	ampH	-0.216931	0.999766
wt_v_zwf	sbmA	a	sbmA	0.106324	0.999766
wt_v_zwf	yaiW	a	yaiW	-0.0989905	0.999766
wt_v_zwf	yaiY	a	yaiY	-0.315102	0.999766
wt_v_zwf	yaiZ	a	yaiZ	-0.265043	0.999766
wt_v_zwf	ddlA	a	ddlA	-0.48569	0.999766
wt_v_zwf	iraP	a	iraP	-0.241101	0.999766
wt_v_zwf	phoA	a	phoA	0.222881	0.999766
wt_v_zwf	psiF	a	psiF	0.174404	0.999766
wt_v_zwf	yaiC	a	yaiC	-0.117204	0.999766
wt_v_zwf	proC	a	proC	0.257952	0.999766
wt_v_zwf	yaiI	a	yaiI	0.114695	0.999766
wt_v_zwf	aroL	a	aroL	0.0749493	0.999766
wt_v_zwf	yaiA	a	yaiA	-0.111164	0.999766
wt_v_zwf	aroM	a	aroM	-0.0821052	0.999766
wt_v_zwf	yaiE	a	yaiE	0.577935	0.999766
wt_v_zwf	ykiA	a	ykiA	-0.312902	0.999766
wt_v_zwf	rdgC	a	rdgC	-0.158624	0.999766
wt_v_zwf	mak	a	mak	-0.0146863	0.999766
wt_v_zwf	araJ	a	araJ	-0.167481	0.999766
wt_v_zwf	sbcC	a	sbcC	-0.142516	0.999766
wt_v_zwf	sbcD	a	sbcD	-0.127218	0.999766
wt_v_zwf	phoB	a	phoB	0.0225413	0.999766
wt_v_zwf	phoR	a	phoR	0.0691352	0.999766
wt_v_zwf	brnQ	a	brnQ	-0.219385	0.999766
wt_v_zwf	proY	a	proY	-0.369871	0.999766
wt_v_zwf	malZ	a	malZ	0.0418913	0.999766
wt_v_zwf	acpH	a	acpH	-0.147527	0.999766
wt_v_zwf	queA	a	queA	-0.284506	0.999766
wt_v_zwf	tgt	a	tgt	-0.334423	0.999766
wt_v_zwf	yajC	a	yajC	-0.104072	0.999766
wt_v_zwf	secD	a	secD	-0.313609	0.999766
wt_v_zwf	secF	a	secF	-0.23424	0.999766
wt_v_zwf	yajD	a	yajD	-0.000138891	0.999766
wt_v_zwf	tsx	a	tsx	0.0343869	0.999766
wt_v_zwf	yajI	a	yajI	0.115506	0.999766
wt_v_zwf	nrdR	a	nrdR	0.157647	0.999766
wt_v_zwf	ribD	a	ribD	0.0939603	0.999766
wt_v_zwf	ribE	a	ribE	-0.0908639	0.999766
wt_v_zwf	nusB	a	nusB	-0.0801311	0.999766
wt_v_zwf	thiL	a	thiL	-0.220699	0.999766
wt_v_zwf	pgpA	a	pgpA	0.0571651	0.999766
wt_v_zwf	yajO	a	yajO	-0.127366	0.999766
wt_v_zwf	dxs	a	dxs	-0.0715135	0.999766
wt_v_zwf	ispA	a	ispA	-0.0456676	0.999766
wt_v_zwf	xseB	a	xseB	-0.233414	0.999766
wt_v_zwf	thiI	a	thiI	-0.0159594	0.999766
wt_v_zwf	yajL	a	yajL	0.125316	0.999766
wt_v_zwf	panE	a	panE	0.163223	0.999766
wt_v_zwf	yajQ	a	yajQ	-0.0768052	0.999766
wt_v_zwf	yajR	a	yajR	-0.0659139	0.999766
wt_v_zwf	cyoE	a	cyoE	-0.151176	0.999766
wt_v_zwf	cyoD	a	cyoD	-0.29033	0.999766
wt_v_zwf	cyoC	a	cyoC	-0.333252	0.999766
wt_v_zwf	cyoB	a	cyoB	-0.288373	0.999766
wt_v_zwf	cyoA	a	cyoA	-0.118641	0.999766
wt_v_zwf	ampG	a	ampG	0.145655	0.999766
wt_v_zwf	yajG	a	yajG	-0.16394	0.999766
wt_v_zwf	bolA	a	bolA	0.361101	0.999766
wt_v_zwf	tig	a	tig	0.0310757	0.999766
wt_v_zwf	clpP	a	clpP	0.254187	0.999766
wt_v_zwf	clpX	a	clpX	-0.0127614	0.999766
wt_v_zwf	lon	a	lon	0.0184499	0.999766
wt_v_zwf	hupB	a	hupB	-0.0501188	0.999766
wt_v_zwf	ppiD	a	ppiD	-0.142589	0.999766
wt_v_zwf	ybaV	a	ybaV	-0.0117989	0.999766
wt_v_zwf	fadM	a	fadM	-0.266494	0.999766
wt_v_zwf	queC	a	queC	-0.102189	0.999766
wt_v_zwf	ybaE	a	ybaE	-0.0632409	0.999766
wt_v_zwf	cof	a	cof	-0.0655859	0.999766
wt_v_zwf	ybaO	a	ybaO	-0.0312719	0.999766
wt_v_zwf	mdlA	a	mdlA	0.168467	0.999766
wt_v_zwf	mdlB	a	mdlB	0.00186892	0.999766
wt_v_zwf	glnK	a	glnK	1.46695	0.298862
wt_v_zwf	amtB	a	amtB	0.254715	0.999766
wt_v_zwf	tesB	a	tesB	0.228251	0.999766
wt_v_zwf	ybaY	a	ybaY	-0.112299	0.999766
wt_v_zwf	ybaZ	a	ybaZ	0.163838	0.999766
wt_v_zwf	ffs	a	ffs	0.787245	0.999766
wt_v_zwf	ybaA	a	ybaA	-0.88176	0.744888
wt_v_zwf	ylaB	a	ylaB	-0.182699	0.999766
wt_v_zwf	ylaC	a	ylaC	-0.668802	0.999766
wt_v_zwf	maa	a	maa	-0.245609	0.999766
wt_v_zwf	hha	a	hha	0.0830055	0.999766
wt_v_zwf	tomB	a	tomB	-0.0665968	0.999766
wt_v_zwf	acrB	a	acrB	-0.152378	0.999766
wt_v_zwf	acrA	a	acrA	-0.0889081	0.999766
wt_v_zwf	acrR	a	acrR	0.0224501	0.999766
wt_v_zwf	mscK	a	mscK	-0.102692	0.999766
wt_v_zwf	ybaM	a	ybaM	-0.191459	0.999766
wt_v_zwf	priC	a	priC	0.0729278	0.999766
wt_v_zwf	ybaN	a	ybaN	-0.0521505	0.999766
wt_v_zwf	apt	a	apt	-0.177527	0.999766
wt_v_zwf	dnaX	a	dnaX	-0.00237256	0.999766
wt_v_zwf	ybaB	a	ybaB	-0.0753503	0.999766
wt_v_zwf	recR	a	recR	-0.136567	0.999766
wt_v_zwf	htpG	a	htpG	-0.23563	0.999766
wt_v_zwf	adk	a	adk	-0.0777778	0.999766
wt_v_zwf	hemH	a	hemH	-0.00747926	0.999766
wt_v_zwf	aes	a	aes	0.12847	0.999766
wt_v_zwf	gsk	a	gsk	-0.149216	0.999766
wt_v_zwf	ybaL	a	ybaL	0.149989	0.999766
wt_v_zwf	fsr	a	fsr	0.215006	0.999766
wt_v_zwf	ushA	a	ushA	0.186881	0.999766
wt_v_zwf	ybaK	a	ybaK	-0.101018	0.999766
wt_v_zwf	chiX	a	chiX	0.0340328	0.999766
wt_v_zwf	ybaP	a	ybaP	0.206962	0.999766
wt_v_zwf	ybaQ	a	ybaQ	-0.0173897	0.999766
wt_v_zwf	copA	a	copA	-0.337431	0.999766
wt_v_zwf	glsA	a	glsA	-0.928558	0.466669
wt_v_zwf	ybaT	a	ybaT	-0.561545	0.999766
wt_v_zwf	cueR	a	cueR	-0.310469	0.999766
wt_v_zwf	ybbJ	a	ybbJ	0.19999	0.999766
wt_v_zwf	qmcA	a	qmcA	0.40153	0.999766
wt_v_zwf	fetA	a	fetA	0.208307	0.999766
wt_v_zwf	fetB	a	fetB	0.137134	0.999766
wt_v_zwf	ybbN	a	ybbN	0.0387828	0.999766
wt_v_zwf	ybbO	a	ybbO	0.197117	0.999766
wt_v_zwf	tesA	a	tesA	0.060222	0.999766
wt_v_zwf	ybbA	a	ybbA	0.0891565	0.999766
wt_v_zwf	ybbP	a	ybbP	0.0226754	0.999766
wt_v_zwf	rhsD	a	rhsD	0.0282326	0.999766
wt_v_zwf	ybbC	a	ybbC	-0.626178	0.999766
wt_v_zwf	rhsH	a	rhsH	-0.0403261	0.999766
wt_v_zwf	ybbD	a	ybbD	0.252954	0.999766
wt_v_zwf	ylbI	a	ylbI	0.908486	0.999766
wt_v_zwf	ylbG	a	ylbG	-0.200923	0.999766
wt_v_zwf	mnmH	a	mnmH	-0.308437	0.999766
wt_v_zwf	allS	a	allS	-0.110177	0.999766
wt_v_zwf	allA	a	allA	-0.322178	0.999766
wt_v_zwf	allR	a	allR	-0.174361	0.999766
wt_v_zwf	gcl	a	gcl	-0.485801	0.999766
wt_v_zwf	hyi	a	hyi	0.0783473	0.999766
wt_v_zwf	glxR	a	glxR	-0.533005	0.999766
wt_v_zwf	ybbW	a	ybbW	-0.682916	0.999766
wt_v_zwf	allB	a	allB	-0.770567	0.990963
wt_v_zwf	ybbY	a	ybbY	-0.391329	0.999766
wt_v_zwf	glxK	a	glxK	-0.118912	0.999766
wt_v_zwf	allE	a	allE	-0.0118235	0.999766
wt_v_zwf	allC	a	allC	-0.00128435	0.999766
wt_v_zwf	allD	a	allD	-0.353406	0.999766
wt_v_zwf	fdrA	a	fdrA	-0.0408093	0.999766
wt_v_zwf	ylbE	a	ylbE	0.126255	0.999766
wt_v_zwf	ylbF	a	ylbF	-0.130252	0.999766
wt_v_zwf	ybcF	a	ybcF	0.221479	0.999766
wt_v_zwf	purK	a	purK	-0.346884	0.999766
wt_v_zwf	purE	a	purE	-0.317626	0.999766
wt_v_zwf	lpxH	a	lpxH	0.132938	0.999766
wt_v_zwf	ppiB	a	ppiB	-0.0958595	0.999766
wt_v_zwf	cysS	a	cysS	-0.0425927	0.999766
wt_v_zwf	ybcI	a	ybcI	0.241631	0.999766
wt_v_zwf	ybcJ	a	ybcJ	0.130607	0.999766
wt_v_zwf	folD	a	folD	0.0985862	0.999766
wt_v_zwf	sfmA	a	sfmA	-0.115816	0.999766
wt_v_zwf	sfmC	a	sfmC	-0.129371	0.999766
wt_v_zwf	sfmD	a	sfmD	-0.110926	0.999766
wt_v_zwf	sfmH	a	sfmH	-0.976356	0.999766
wt_v_zwf	sfmF	a	sfmF	0.233935	0.999766
wt_v_zwf	sfmZ	a	sfmZ	-0.346748	0.999766
wt_v_zwf	argU	a	argU	0.224848	0.999766
wt_v_zwf	intD	a	intD	0.0421115	0.999766
wt_v_zwf	xisD	a	xisD	0.135535	0.999766
wt_v_zwf	exoD	a	exoD	0.154723	0.999766
wt_v_zwf	peaD	a	peaD	-0.222422	0.999766
wt_v_zwf	renD	a	renD	-0.466404	0.999766
wt_v_zwf	insE1_3	a	insE1_3	0.0479072	0.999766
wt_v_zwf	insF1_3	a	insF1_3	-0.0314148	0.999766
wt_v_zwf	emrE	a	emrE	-0.713731	0.999766
wt_v_zwf	ybcK	a	ybcK	-0.228424	0.999766
wt_v_zwf	ybcL	a	ybcL	-0.222572	0.999766
wt_v_zwf	ybcM	a	ybcM	-0.383134	0.999766
wt_v_zwf	ylcH	a	ylcH	-0.268725	0.999766
wt_v_zwf	ybcN	a	ybcN	-0.214028	0.999766
wt_v_zwf	ninE	a	ninE	0.725405	0.999766
wt_v_zwf	ybcO	a	ybcO	0.0971252	0.999766
wt_v_zwf	rusA	a	rusA	-0.388734	0.999766
wt_v_zwf	ylcG	a	ylcG	0.600568	0.999766
wt_v_zwf	quuD	a	quuD	-0.437862	0.999766
wt_v_zwf	nmpC	a	nmpC	-0.211926	0.999766
wt_v_zwf	insH1_2	a	insH1_2	0.106124	0.999766
wt_v_zwf	essD	a	essD	-0.159759	0.999766
wt_v_zwf	rrrD	a	rrrD	0.00697061	0.999766
wt_v_zwf	rzpD	a	rzpD	0.304255	0.999766
wt_v_zwf	rzoD	a	rzoD	3.39922	0.999766
wt_v_zwf	borD	a	borD	-0.223255	0.999766
wt_v_zwf	ybcV	a	ybcV	0.346757	0.999766
wt_v_zwf	ybcW	a	ybcW	0.321418	0.999766
wt_v_zwf	ylcI	a	ylcI	-0.819272	0.999766
wt_v_zwf	nohD	a	nohD	-0.201899	0.999766
wt_v_zwf	aaaD	a	aaaD	-0.0596392	0.999766
wt_v_zwf	tfaD	a	tfaD	0.243407	0.999766
wt_v_zwf	ybcY	a	ybcY	-0.233886	0.999766
wt_v_zwf	tfaX	a	tfaX	-1.773	0.480513
wt_v_zwf	appY	a	appY	0.350065	0.999766
wt_v_zwf	ompT	a	ompT	-0.0828604	0.999766
wt_v_zwf	pauD	a	pauD	#NUM!	#NUM!
wt_v_zwf	envY	a	envY	-0.0527509	0.999766
wt_v_zwf	ybcH	a	ybcH	-0.306293	0.999766
wt_v_zwf	nfrA	a	nfrA	-0.269877	0.999766
wt_v_zwf	nfrB	a	nfrB	-0.331217	0.999766
wt_v_zwf	cusS	a	cusS	0.389457	0.999766
wt_v_zwf	cusR	a	cusR	0.283218	0.999766
wt_v_zwf	cusC	a	cusC	0.788836	0.999766
wt_v_zwf	cusF	a	cusF	1.43438	0.671746
wt_v_zwf	cusB	a	cusB	1.66517	0.167432
wt_v_zwf	cusA	a	cusA	0.759757	0.999766
wt_v_zwf	pheP	a	pheP	-0.20221	0.999766
wt_v_zwf	ybdG	a	ybdG	-0.237177	0.999766
wt_v_zwf	nfsB	a	nfsB	-0.124055	0.999766
wt_v_zwf	ybdF	a	ybdF	0.102087	0.999766
wt_v_zwf	ybdJ	a	ybdJ	-0.199858	0.999766
wt_v_zwf	ybdK	a	ybdK	-0.0218879	0.999766
wt_v_zwf	sokE	a	sokE	-0.451369	0.999766
wt_v_zwf	hokE	a	hokE	0.308728	0.999766
wt_v_zwf	insL1_2	a	insL1_2	0.160934	0.999766
wt_v_zwf	entD	a	entD	-0.154964	0.999766
wt_v_zwf	fepA	a	fepA	-0.0648532	0.999766
wt_v_zwf	fes	a	fes	0.221901	0.999766
wt_v_zwf	ybdZ	a	ybdZ	0.0351906	0.999766
wt_v_zwf	entF	a	entF	0.224657	0.999766
wt_v_zwf	fepE	a	fepE	0.328067	0.999766
wt_v_zwf	fepC	a	fepC	0.170429	0.999766
wt_v_zwf	fepG	a	fepG	-0.00217488	0.999766
wt_v_zwf	fepD	a	fepD	0.277614	0.999766
wt_v_zwf	entS	a	entS	0.0996325	0.999766
wt_v_zwf	fepB	a	fepB	-0.105009	0.999766
wt_v_zwf	entC	a	entC	-0.165266	0.999766
wt_v_zwf	entE	a	entE	-0.285809	0.999766
wt_v_zwf	entB	a	entB	-0.0229059	0.999766
wt_v_zwf	entA	a	entA	-0.034693	0.999766
wt_v_zwf	entH	a	entH	-0.0948688	0.999766
wt_v_zwf	cstA	a	cstA	0.219512	0.999766
wt_v_zwf	ybdD	a	ybdD	0.0196614	0.999766
wt_v_zwf	ybdH	a	ybdH	0.093647	0.999766
wt_v_zwf	ybdL	a	ybdL	0.454923	0.999766
wt_v_zwf	ybdM	a	ybdM	0.12555	0.999766
wt_v_zwf	ybdN	a	ybdN	0.096316	0.999766
wt_v_zwf	ybdO	a	ybdO	0.0195813	0.999766
wt_v_zwf	dsbG	a	dsbG	-0.121199	0.999766
wt_v_zwf	ahpC	a	ahpC	-0.116827	0.999766
wt_v_zwf	ahpF	a	ahpF	-0.261224	0.999766
wt_v_zwf	uspG	a	uspG	0.0712736	0.999766
wt_v_zwf	ybdR	a	ybdR	-0.453714	0.999766
wt_v_zwf	rnk	a	rnk	0.201058	0.999766
wt_v_zwf	rna	a	rna	-0.0770544	0.999766
wt_v_zwf	citT	a	citT	0.217652	0.999766
wt_v_zwf	citG	a	citG	-0.176044	0.999766
wt_v_zwf	citX	a	citX	0.0812612	0.999766
wt_v_zwf	citF	a	citF	0.0616054	0.999766
wt_v_zwf	citE	a	citE	-0.139183	0.999766
wt_v_zwf	citD	a	citD	0.762456	0.999766
wt_v_zwf	citC	a	citC	-0.603657	0.999766
wt_v_zwf	citA	a	citA	-0.0254001	0.999766
wt_v_zwf	citB	a	citB	0.00586857	0.999766
wt_v_zwf	dcuC	a	dcuC	0.329767	0.999766
wt_v_zwf	pagP	a	pagP	-0.71229	0.999766
wt_v_zwf	cspE	a	cspE	-0.0662786	0.999766
wt_v_zwf	flc	a	flc	-0.598844	0.999766
wt_v_zwf	ybeM	a	ybeM	-0.269551	0.999766
wt_v_zwf	tatE	a	tatE	-0.121585	0.999766
wt_v_zwf	lipA	a	lipA	-0.315599	0.999766
wt_v_zwf	ybeF	a	ybeF	-0.240787	0.999766
wt_v_zwf	lipB	a	lipB	-0.63984	0.999766
wt_v_zwf	ybeD	a	ybeD	-0.599484	0.999766
wt_v_zwf	dacA	a	dacA	-0.285142	0.999766
wt_v_zwf	rlpA	a	rlpA	-0.0964223	0.999766
wt_v_zwf	mrdB	a	mrdB	-0.0884765	0.999766
wt_v_zwf	mrdA	a	mrdA	0.0300039	0.999766
wt_v_zwf	rlmH	a	rlmH	0.0697295	0.999766
wt_v_zwf	rsfS	a	rsfS	-0.00819989	0.999766
wt_v_zwf	cobC	a	cobC	-0.117355	0.999766
wt_v_zwf	nadD	a	nadD	-0.129015	0.999766
wt_v_zwf	holA	a	holA	-0.0646264	0.999766
wt_v_zwf	lptE	a	lptE	-0.171906	0.999766
wt_v_zwf	leuS	a	leuS	-0.181587	0.999766
wt_v_zwf	ybeL	a	ybeL	0.286752	0.999766
wt_v_zwf	ybeQ	a	ybeQ	-0.0812996	0.999766
wt_v_zwf	ybeR	a	ybeR	-0.677179	0.999766
wt_v_zwf	djlB	a	djlB	-0.184078	0.999766
wt_v_zwf	ybeT	a	ybeT	0.279975	0.999766
wt_v_zwf	ybeU	a	ybeU	-0.395447	0.999766
wt_v_zwf	djlC	a	djlC	-0.200919	0.999766
wt_v_zwf	hscC	a	hscC	-0.213445	0.999766
wt_v_zwf	rihA	a	rihA	0.0279761	0.999766
wt_v_zwf	gltL	a	gltL	0.146226	0.999766
wt_v_zwf	gltK	a	gltK	-0.00634139	0.999766
wt_v_zwf	gltJ	a	gltJ	0.0459592	0.999766
wt_v_zwf	gltI	a	gltI	0.327361	0.999766
wt_v_zwf	insH1_3	a	insH1_3	0.0902487	0.999766
wt_v_zwf	lnt	a	lnt	-0.262325	0.999766
wt_v_zwf	ybeX	a	ybeX	-0.191609	0.999766
wt_v_zwf	ybeY	a	ybeY	-0.239935	0.999766
wt_v_zwf	ybeZ	a	ybeZ	-0.00623423	0.999766
wt_v_zwf	miaB	a	miaB	-0.27386	0.999766
wt_v_zwf	ubiF	a	ubiF	0.0535462	0.999766
wt_v_zwf	glnX	a	glnX	0.105853	0.999766
wt_v_zwf	glnV	a	glnV	0.269948	0.999766
wt_v_zwf	metU	a	metU	0.0838548	0.999766
wt_v_zwf	glnW	a	glnW	0.145904	0.999766
wt_v_zwf	glnU	a	glnU	0.391419	0.999766
wt_v_zwf	leuW	a	leuW	0.0857366	0.999766
wt_v_zwf	metT	a	metT	-0.0726597	0.999766
wt_v_zwf	asnB	a	asnB	-0.0478054	0.999766
wt_v_zwf	umpH	a	umpH	-0.0375962	0.999766
wt_v_zwf	nagC	a	nagC	0.0438598	0.999766
wt_v_zwf	nagA	a	nagA	-0.139223	0.999766
wt_v_zwf	nagB	a	nagB	-0.0998678	0.999766
wt_v_zwf	nagE	a	nagE	0.190162	0.999766
wt_v_zwf	glnS	a	glnS	0.0676246	0.999766
wt_v_zwf	chiP	a	chiP	-0.155463	0.999766
wt_v_zwf	chiQ	a	chiQ	0.181036	0.999766
wt_v_zwf	fur	a	fur	0.0211892	0.999766
wt_v_zwf	uof	a	uof	-0.259972	0.999766
wt_v_zwf	fldA	a	fldA	-0.283811	0.999766
wt_v_zwf	ybfE	a	ybfE	-0.116492	0.999766
wt_v_zwf	ybfF	a	ybfF	0.151775	0.999766
wt_v_zwf	seqA	a	seqA	-0.0378838	0.999766
wt_v_zwf	pgm	a	pgm	-0.157935	0.999766
wt_v_zwf	ybfP	a	ybfP	-0.229658	0.999766
wt_v_zwf	ybfG	a	ybfG	-0.310568	0.999766
wt_v_zwf	ybfI	a	ybfI	1.19836	0.999766
wt_v_zwf	potE	a	potE	-0.296075	0.999766
wt_v_zwf	speF	a	speF	-0.0565199	0.999766
wt_v_zwf	ybfK	a	ybfK	1.81005	0.999766
wt_v_zwf	kdpE	a	kdpE	-0.311257	0.999766
wt_v_zwf	kdpD	a	kdpD	-0.123344	0.999766
wt_v_zwf	kdpC	a	kdpC	-0.186817	0.999766
wt_v_zwf	kdpB	a	kdpB	0.0865439	0.999766
wt_v_zwf	kdpA	a	kdpA	0.0121157	0.999766
wt_v_zwf	kdpF	a	kdpF	0.568311	0.999766
wt_v_zwf	ybfA	a	ybfA	-0.482346	0.999766
wt_v_zwf	rhsC	a	rhsC	0.233824	0.999766
wt_v_zwf	ybfB	a	ybfB	-0.289704	0.999766
wt_v_zwf	rhsO	a	rhsO	-0.245437	0.999766
wt_v_zwf	ybfC	a	ybfC	0.12618	0.999766
wt_v_zwf	ybfQ	a	ybfQ	1.1637	0.999766
wt_v_zwf	ybfL	a	ybfL	0.44159	0.999766
wt_v_zwf	ybfD	a	ybfD	0.25577	0.999766
wt_v_zwf	ybgA	a	ybgA	-0.20462	0.999766
wt_v_zwf	phr	a	phr	-0.0202863	0.999766
wt_v_zwf	dtpD	a	dtpD	-0.171214	0.999766
wt_v_zwf	ybgI	a	ybgI	0.0810262	0.999766
wt_v_zwf	ybgJ	a	ybgJ	-0.0457401	0.999766
wt_v_zwf	ybgK	a	ybgK	-0.023183	0.999766
wt_v_zwf	ybgL	a	ybgL	-0.0740547	0.999766
wt_v_zwf	nei	a	nei	0.0914804	0.999766
wt_v_zwf	abrB	a	abrB	0.317352	0.999766
wt_v_zwf	ybgO	a	ybgO	0.0818376	0.999766
wt_v_zwf	ybgP	a	ybgP	0.075488	0.999766
wt_v_zwf	ybgQ	a	ybgQ	0.180478	0.999766
wt_v_zwf	ybgD	a	ybgD	-0.241464	0.999766
wt_v_zwf	gltA	a	gltA	0.212563	0.999766
wt_v_zwf	sdhC	a	sdhC	-0.100805	0.999766
wt_v_zwf	sdhD	a	sdhD	-0.120832	0.999766
wt_v_zwf	sdhA	a	sdhA	0.203307	0.999766
wt_v_zwf	sdhB	a	sdhB	0.348131	0.999766
wt_v_zwf	sucA	a	sucA	0.349426	0.999766
wt_v_zwf	sucB	a	sucB	0.579229	0.999766
wt_v_zwf	sucC	a	sucC	0.882657	0.955139
wt_v_zwf	sucD	a	sucD	1.08761	0.34267
wt_v_zwf	mngR	a	mngR	0.247895	0.999766
wt_v_zwf	mngA	a	mngA	0.321835	0.999766
wt_v_zwf	mngB	a	mngB	-0.195464	0.999766
wt_v_zwf	cydA	a	cydA	-0.0956264	0.999766
wt_v_zwf	cydB	a	cydB	0.00650307	0.999766
wt_v_zwf	cydX	a	cydX	-0.257544	0.999766
wt_v_zwf	ybgE	a	ybgE	0.147849	0.999766
wt_v_zwf	ybgC	a	ybgC	-0.198858	0.999766
wt_v_zwf	tolQ	a	tolQ	-0.195244	0.999766
wt_v_zwf	tolR	a	tolR	-0.25489	0.999766
wt_v_zwf	tolA	a	tolA	-0.234351	0.999766
wt_v_zwf	tolB	a	tolB	0.0202579	0.999766
wt_v_zwf	pal	a	pal	-0.014734	0.999766
wt_v_zwf	ybgF	a	ybgF	-0.302883	0.999766
wt_v_zwf	lysT	a	lysT	-0.377723	0.999766
wt_v_zwf	valT	a	valT	-0.0363608	0.999766
wt_v_zwf	lysW	a	lysW	-0.381853	0.999766
wt_v_zwf	valZ	a	valZ	0.130215	0.999766
wt_v_zwf	lysY	a	lysY	-0.305861	0.999766
wt_v_zwf	lysZ	a	lysZ	-0.35126	0.999766
wt_v_zwf	lysQ	a	lysQ	-0.333794	0.999766
wt_v_zwf	nadA	a	nadA	-0.15685	0.999766
wt_v_zwf	pnuC	a	pnuC	0.0344607	0.999766
wt_v_zwf	zitB	a	zitB	-0.0180936	0.999766
wt_v_zwf	ybgS	a	ybgS	-0.890658	0.999766
wt_v_zwf	aroG	a	aroG	0.560955	0.999766
wt_v_zwf	gpmA	a	gpmA	0.408196	0.999766
wt_v_zwf	galM	a	galM	-0.00410385	0.999766
wt_v_zwf	galK	a	galK	-0.0097303	0.999766
wt_v_zwf	galT	a	galT	0.346499	0.999766
wt_v_zwf	galE	a	galE	0.408768	0.999766
wt_v_zwf	modF	a	modF	0.480029	0.999766
wt_v_zwf	modE	a	modE	-0.00825667	0.999766
wt_v_zwf	acrZ	a	acrZ	-0.217887	0.999766
wt_v_zwf	modA	a	modA	-0.0285741	0.999766
wt_v_zwf	modB	a	modB	0.0104513	0.999766
wt_v_zwf	modC	a	modC	-0.0706874	0.999766
wt_v_zwf	ybhA	a	ybhA	0.0419075	0.999766
wt_v_zwf	pgl	a	pgl	0.131516	0.999766
wt_v_zwf	ybhD	a	ybhD	0.0216312	0.999766
wt_v_zwf	ybhH	a	ybhH	-0.990245	0.999766
wt_v_zwf	ybhI	a	ybhI	-0.309068	0.999766
wt_v_zwf	ybhJ	a	ybhJ	-0.0141061	0.999766
wt_v_zwf	ybhC	a	ybhC	-0.495163	0.999766
wt_v_zwf	ybhB	a	ybhB	-0.289086	0.999766
wt_v_zwf	bioA	a	bioA	-0.189391	0.999766
wt_v_zwf	bioB	a	bioB	-0.253511	0.999766
wt_v_zwf	bioF	a	bioF	-0.305828	0.999766
wt_v_zwf	bioC	a	bioC	-0.39094	0.999766
wt_v_zwf	bioD	a	bioD	-0.350057	0.999766
wt_v_zwf	uvrB	a	uvrB	-0.204347	0.999766
wt_v_zwf	ybhK	a	ybhK	-0.05107	0.999766
wt_v_zwf	moaA	a	moaA	0.0602928	0.999766
wt_v_zwf	moaB	a	moaB	0.1089	0.999766
wt_v_zwf	moaC	a	moaC	0.0572604	0.999766
wt_v_zwf	moaD	a	moaD	-0.279912	0.999766
wt_v_zwf	moaE	a	moaE	-0.278093	0.999766
wt_v_zwf	ybhL	a	ybhL	0.131738	0.999766
wt_v_zwf	ybhM	a	ybhM	-0.143045	0.999766
wt_v_zwf	ybhN	a	ybhN	-0.259317	0.999766
wt_v_zwf	clsB	a	clsB	-0.111427	0.999766
wt_v_zwf	ybhP	a	ybhP	-0.340639	0.999766
wt_v_zwf	ybhQ	a	ybhQ	-0.0108427	0.999766
wt_v_zwf	ybhR	a	ybhR	0.158859	0.999766
wt_v_zwf	ybhS	a	ybhS	0.0813645	0.999766
wt_v_zwf	ybhF	a	ybhF	0.208233	0.999766
wt_v_zwf	ybhG	a	ybhG	0.328036	0.999766
wt_v_zwf	ybiH	a	ybiH	0.0420104	0.999766
wt_v_zwf	rhlE	a	rhlE	0.0319823	0.999766
wt_v_zwf	ybiA	a	ybiA	0.0118768	0.999766
wt_v_zwf	dinG	a	dinG	0.124123	0.999766
wt_v_zwf	ybiB	a	ybiB	0.183636	0.999766
wt_v_zwf	ybiC	a	ybiC	0.3633	0.999766
wt_v_zwf	ybiJ	a	ybiJ	-0.354756	0.999766
wt_v_zwf	ybiI	a	ybiI	-0.228169	0.999766
wt_v_zwf	ybiX	a	ybiX	0.0416471	0.999766
wt_v_zwf	fiu	a	fiu	0.158369	0.999766
wt_v_zwf	mcbA	a	mcbA	-0.983047	0.999766
wt_v_zwf	rlmF	a	rlmF	-0.245268	0.999766
wt_v_zwf	ybiO	a	ybiO	-0.31133	0.999766
wt_v_zwf	glnQ	a	glnQ	0.60194	0.999766
wt_v_zwf	glnP	a	glnP	0.34082	0.999766
wt_v_zwf	glnH	a	glnH	0.803742	0.999766
wt_v_zwf	dps	a	dps	-0.333942	0.999766
wt_v_zwf	rhtA	a	rhtA	-0.145373	0.999766
wt_v_zwf	ompX	a	ompX	-0.324963	0.999766
wt_v_zwf	ybiP	a	ybiP	-0.0300892	0.999766
wt_v_zwf	mntS	a	mntS	0.265831	0.999766
wt_v_zwf	mntR	a	mntR	0.0495582	0.999766
wt_v_zwf	ybiR	a	ybiR	-0.0746455	0.999766
wt_v_zwf	ldtB	a	ldtB	-0.317152	0.999766
wt_v_zwf	ybiT	a	ybiT	-0.036251	0.999766
wt_v_zwf	ybiU	a	ybiU	0.249978	0.999766
wt_v_zwf	ybiV	a	ybiV	-0.113743	0.999766
wt_v_zwf	ybiW	a	ybiW	0.169571	0.999766
wt_v_zwf	ybiY	a	ybiY	0.0831284	0.999766
wt_v_zwf	fsaA	a	fsaA	0.207459	0.999766
wt_v_zwf	moeB	a	moeB	0.0520466	0.999766
wt_v_zwf	moeA	a	moeA	0.153148	0.999766
wt_v_zwf	iaaA	a	iaaA	-0.547508	0.999766
wt_v_zwf	gsiA	a	gsiA	-0.557963	0.999766
wt_v_zwf	gsiB	a	gsiB	-0.594798	0.999766
wt_v_zwf	gsiC	a	gsiC	-0.486926	0.999766
wt_v_zwf	gsiD	a	gsiD	-0.838901	0.546735
wt_v_zwf	yliE	a	yliE	-0.962918	0.999766
wt_v_zwf	yliF	a	yliF	-0.40499	0.999766
wt_v_zwf	rimO	a	rimO	-0.260104	0.999766
wt_v_zwf	bssR	a	bssR	-0.607285	0.999766
wt_v_zwf	yliI	a	yliI	-0.223746	0.999766
wt_v_zwf	gstB	a	gstB	0.0574847	0.999766
wt_v_zwf	dacC	a	dacC	0.035632	0.999766
wt_v_zwf	deoR	a	deoR	0.0860986	0.999766
wt_v_zwf	ybjG	a	ybjG	-0.469125	0.999766
wt_v_zwf	mdfA	a	mdfA	-0.541974	0.999766
wt_v_zwf	ybjH	a	ybjH	0.0631758	0.999766
wt_v_zwf	ybjI	a	ybjI	-0.0469899	0.999766
wt_v_zwf	ybjJ	a	ybjJ	-0.124082	0.999766
wt_v_zwf	rcdA	a	rcdA	-0.109557	0.999766
wt_v_zwf	rybB	a	rybB	0.123833	0.999766
wt_v_zwf	ybjL	a	ybjL	-0.206026	0.999766
wt_v_zwf	ybjM	a	ybjM	-0.0234627	0.999766
wt_v_zwf	grxA	a	grxA	0.0590987	0.999766
wt_v_zwf	ybjC	a	ybjC	-0.0723351	0.999766
wt_v_zwf	nfsA	a	nfsA	0.180997	0.999766
wt_v_zwf	rimK	a	rimK	-0.0616216	0.999766
wt_v_zwf	ybjN	a	ybjN	-0.0101125	0.999766
wt_v_zwf	potF	a	potF	0.131178	0.999766
wt_v_zwf	potG	a	potG	0.181385	0.999766
wt_v_zwf	potH	a	potH	0.118654	0.999766
wt_v_zwf	potI	a	potI	0.245545	0.999766
wt_v_zwf	ybjO	a	ybjO	-0.254117	0.999766
wt_v_zwf	rlmC	a	rlmC	0.0608767	0.999766
wt_v_zwf	artJ	a	artJ	0.197887	0.999766
wt_v_zwf	artM	a	artM	-0.282748	0.999766
wt_v_zwf	artQ	a	artQ	-0.396619	0.999766
wt_v_zwf	artI	a	artI	-0.299381	0.999766
wt_v_zwf	artP	a	artP	-0.464719	0.999766
wt_v_zwf	ybjP	a	ybjP	0.00236575	0.999766
wt_v_zwf	ybjQ	a	ybjQ	-0.0625092	0.999766
wt_v_zwf	amiD	a	amiD	-0.0108016	0.999766
wt_v_zwf	ybjS	a	ybjS	-0.318442	0.999766
wt_v_zwf	ybjT	a	ybjT	-0.0188164	0.999766
wt_v_zwf	ltaE	a	ltaE	0.110311	0.999766
wt_v_zwf	poxB	a	poxB	-0.107246	0.999766
wt_v_zwf	hcr	a	hcr	0.306052	0.999766
wt_v_zwf	hcp	a	hcp	-0.0574246	0.999766
wt_v_zwf	ybjE	a	ybjE	-0.112633	0.999766
wt_v_zwf	aqpZ	a	aqpZ	-0.25864	0.999766
wt_v_zwf	ybjD	a	ybjD	0.0599654	0.999766
wt_v_zwf	ybjX	a	ybjX	-0.1685	0.999766
wt_v_zwf	macA	a	macA	0.178011	0.999766
wt_v_zwf	macB	a	macB	0.0276565	0.999766
wt_v_zwf	cspD	a	cspD	-0.0537965	0.999766
wt_v_zwf	clpS	a	clpS	0.0938933	0.999766
wt_v_zwf	clpA	a	clpA	0.265286	0.999766
wt_v_zwf	serW	a	serW	1.15102	0.999766
wt_v_zwf	infA	a	infA	-0.310746	0.999766
wt_v_zwf	aat	a	aat	0.0175842	0.999766
wt_v_zwf	cydC	a	cydC	-0.162667	0.999766
wt_v_zwf	cydD	a	cydD	-0.0386666	0.999766
wt_v_zwf	trxB	a	trxB	-0.182588	0.999766
wt_v_zwf	lrp	a	lrp	-0.139813	0.999766
wt_v_zwf	ftsK	a	ftsK	-0.0442079	0.999766
wt_v_zwf	lolA	a	lolA	0.0749825	0.999766
wt_v_zwf	rarA	a	rarA	-0.115066	0.999766
wt_v_zwf	serS	a	serS	0.00788437	0.999766
wt_v_zwf	dmsA	a	dmsA	0.323789	0.999766
wt_v_zwf	dmsB	a	dmsB	0.465208	0.999766
wt_v_zwf	dmsC	a	dmsC	-0.151034	0.999766
wt_v_zwf	ycaC	a	ycaC	-0.0370583	0.999766
wt_v_zwf	ycaD	a	ycaD	-0.491161	0.999766
wt_v_zwf	ycaM	a	ycaM	0.0539631	0.999766
wt_v_zwf	ycaN	a	ycaN	0.0838866	0.999766
wt_v_zwf	ycaK	a	ycaK	0.313606	0.999766
wt_v_zwf	pflA	a	pflA	-0.097199	0.999766
wt_v_zwf	pflB	a	pflB	0.221324	0.999766
wt_v_zwf	focA	a	focA	-0.272496	0.999766
wt_v_zwf	ycaO	a	ycaO	-0.0602732	0.999766
wt_v_zwf	ycaP	a	ycaP	-0.616048	0.999766
wt_v_zwf	serC	a	serC	0.278205	0.999766
wt_v_zwf	aroA	a	aroA	-0.056941	0.999766
wt_v_zwf	ycaL	a	ycaL	-0.0160685	0.999766
wt_v_zwf	cmk	a	cmk	-0.0636137	0.999766
wt_v_zwf	rpsA	a	rpsA	-0.370755	0.999766
wt_v_zwf	ihfB	a	ihfB	-0.484224	0.999766
wt_v_zwf	ycaI	a	ycaI	0.0947817	0.999766
wt_v_zwf	msbA	a	msbA	-0.268749	0.999766
wt_v_zwf	lpxK	a	lpxK	-0.183259	0.999766
wt_v_zwf	ycaQ	a	ycaQ	-0.202626	0.999766
wt_v_zwf	ycaR	a	ycaR	-0.28718	0.999766
wt_v_zwf	kdsB	a	kdsB	-0.0569454	0.999766
wt_v_zwf	ycbJ	a	ycbJ	0.0999401	0.999766
wt_v_zwf	ycbC	a	ycbC	0.0413331	0.999766
wt_v_zwf	smtA	a	smtA	-0.00852009	0.999766
wt_v_zwf	mukF	a	mukF	0.00325805	0.999766
wt_v_zwf	mukE	a	mukE	-0.0952673	0.999766
wt_v_zwf	mukB	a	mukB	-0.00586714	0.999766
wt_v_zwf	ldtD	a	ldtD	0.406684	0.999766
wt_v_zwf	ycbK	a	ycbK	-0.0273758	0.999766
wt_v_zwf	ycbL	a	ycbL	-0.0496023	0.999766
wt_v_zwf	aspC	a	aspC	0.185697	0.999766
wt_v_zwf	ompF	a	ompF	0.284513	0.999766
wt_v_zwf	asnS	a	asnS	-0.21995	0.999766
wt_v_zwf	pncB	a	pncB	-0.0479584	0.999766
wt_v_zwf	pepN	a	pepN	0.000762057	0.999766
wt_v_zwf	ssuB	a	ssuB	-0.490645	0.999766
wt_v_zwf	ssuC	a	ssuC	-0.539597	0.999766
wt_v_zwf	ssuD	a	ssuD	-2.70098	0.000307001
wt_v_zwf	ssuA	a	ssuA	-2.02282	0.00433668
wt_v_zwf	ssuE	a	ssuE	-1.24764	0.0419807
wt_v_zwf	elfA	a	elfA	-0.221973	0.999766
wt_v_zwf	elfD	a	elfD	-0.209015	0.999766
wt_v_zwf	elfC	a	elfC	-0.318625	0.999766
wt_v_zwf	elfG	a	elfG	-0.106403	0.999766
wt_v_zwf	ycbU	a	ycbU	0.116217	0.999766
wt_v_zwf	ycbV	a	ycbV	-0.174446	0.999766
wt_v_zwf	ycbF	a	ycbF	0.139195	0.999766
wt_v_zwf	pyrD	a	pyrD	-0.109681	0.999766
wt_v_zwf	zapC	a	zapC	-0.0682618	0.999766
wt_v_zwf	ycbX	a	ycbX	0.103864	0.999766
wt_v_zwf	rlmL	a	rlmL	-0.136509	0.999766
wt_v_zwf	uup	a	uup	-0.19076	0.999766
wt_v_zwf	pqiA	a	pqiA	-0.165793	0.999766
wt_v_zwf	pqiB	a	pqiB	-0.0562351	0.999766
wt_v_zwf	pqiC	a	pqiC	0.157871	0.999766
wt_v_zwf	rmf	a	rmf	-0.894087	0.801346
wt_v_zwf	fabA	a	fabA	-0.267561	0.999766
wt_v_zwf	ycbZ	a	ycbZ	-0.0261588	0.999766
wt_v_zwf	matP	a	matP	0.354914	0.999766
wt_v_zwf	ompA	a	ompA	0.0467996	0.999766
wt_v_zwf	sulA	a	sulA	-0.429477	0.999766
wt_v_zwf	sxy	a	sxy	0.00902273	0.999766
wt_v_zwf	yccS	a	yccS	-0.12286	0.999766
wt_v_zwf	yccF	a	yccF	-0.30097	0.999766
wt_v_zwf	helD	a	helD	0.0630727	0.999766
wt_v_zwf	mgsA	a	mgsA	0.0220967	0.999766
wt_v_zwf	yccT	a	yccT	-0.381309	0.999766
wt_v_zwf	yccU	a	yccU	0.0376167	0.999766
wt_v_zwf	hspQ	a	hspQ	0.018466	0.999766
wt_v_zwf	rlmI	a	rlmI	-0.0673646	0.999766
wt_v_zwf	yccX	a	yccX	-0.0727924	0.999766
wt_v_zwf	tusE	a	tusE	0.0358701	0.999766
wt_v_zwf	yccA	a	yccA	0.124101	0.999766
wt_v_zwf	serT	a	serT	1.08545	0.999766
wt_v_zwf	hyaA	a	hyaA	-0.392009	0.999766
wt_v_zwf	hyaB	a	hyaB	-0.0257639	0.999766
wt_v_zwf	hyaC	a	hyaC	-0.0828358	0.999766
wt_v_zwf	hyaD	a	hyaD	-0.00862418	0.999766
wt_v_zwf	hyaE	a	hyaE	-0.0639864	0.999766
wt_v_zwf	hyaF	a	hyaF	0.196664	0.999766
wt_v_zwf	cbdA	a	cbdA	-0.689464	0.744888
wt_v_zwf	cbdB	a	cbdB	-0.433473	0.999766
wt_v_zwf	cbdX	a	cbdX	0.250005	0.999766
wt_v_zwf	appA	a	appA	-0.314138	0.999766
wt_v_zwf	etk	a	etk	-0.257669	0.999766
wt_v_zwf	etp	a	etp	-0.462375	0.999766
wt_v_zwf	gfcE	a	gfcE	-0.148808	0.999766
wt_v_zwf	gfcD	a	gfcD	0.0130885	0.999766
wt_v_zwf	gfcC	a	gfcC	-0.0169035	0.999766
wt_v_zwf	gfcB	a	gfcB	-0.0974752	0.999766
wt_v_zwf	gfcA	a	gfcA	0.0554355	0.999766
wt_v_zwf	insA_4	a	insA_4	-0.0336605	0.999766
wt_v_zwf	insB1_4	a	insB1_4	0.0704709	0.999766
wt_v_zwf	cspH	a	cspH	0.395729	0.999766
wt_v_zwf	cspG	a	cspG	0.894556	0.999766
wt_v_zwf	ymcE	a	ymcE	0.0109209	0.999766
wt_v_zwf	gnsA	a	gnsA	0.38606	0.999766
wt_v_zwf	yccM	a	yccM	0.0863874	0.999766
wt_v_zwf	torS	a	torS	-0.200378	0.999766
wt_v_zwf	torT	a	torT	-0.482731	0.999766
wt_v_zwf	torR	a	torR	0.00211872	0.999766
wt_v_zwf	torC	a	torC	-0.315772	0.999766
wt_v_zwf	torA	a	torA	-0.111598	0.999766
wt_v_zwf	torD	a	torD	-0.0739806	0.999766
wt_v_zwf	cbpM	a	cbpM	-0.249452	0.999766
wt_v_zwf	cbpA	a	cbpA	-0.407768	0.999766
wt_v_zwf	yccE	a	yccE	-0.0968145	0.999766
wt_v_zwf	agp	a	agp	0.2784	0.999766
wt_v_zwf	yccJ	a	yccJ	-0.653921	0.999766
wt_v_zwf	wrbA	a	wrbA	-0.418549	0.999766
wt_v_zwf	ymdF	a	ymdF	-0.474511	0.999766
wt_v_zwf	rutG	a	rutG	-0.206697	0.999766
wt_v_zwf	rutF	a	rutF	0.21613	0.999766
wt_v_zwf	rutE	a	rutE	0.0426109	0.999766
wt_v_zwf	rutD	a	rutD	0.0342077	0.999766
wt_v_zwf	rutC	a	rutC	0.0435284	0.999766
wt_v_zwf	rutB	a	rutB	0.189931	0.999766
wt_v_zwf	rutA	a	rutA	0.405881	0.999766
wt_v_zwf	rutR	a	rutR	0.0343467	0.999766
wt_v_zwf	putA	a	putA	-0.445006	0.999766
wt_v_zwf	putP	a	putP	0.0417097	0.999766
wt_v_zwf	efeU	a	efeU	-0.121116	0.999766
wt_v_zwf	efeO	a	efeO	-0.26785	0.999766
wt_v_zwf	efeB	a	efeB	-0.159942	0.999766
wt_v_zwf	phoH	a	phoH	0.142359	0.999766
wt_v_zwf	pgaD	a	pgaD	0.189308	0.999766
wt_v_zwf	pgaC	a	pgaC	0.110604	0.999766
wt_v_zwf	pgaB	a	pgaB	0.202762	0.999766
wt_v_zwf	pgaA	a	pgaA	0.325527	0.999766
wt_v_zwf	ycdT	a	ycdT	0.485695	0.999766
wt_v_zwf	insF1_4	a	insF1_4	-0.0499655	0.999766
wt_v_zwf	insE1_4	a	insE1_4	0.188125	0.999766
wt_v_zwf	ymdE	a	ymdE	-0.21219	0.999766
wt_v_zwf	ycdU	a	ycdU	-0.739355	0.999766
wt_v_zwf	serX	a	serX	1.34416	0.999766
wt_v_zwf	ghrA	a	ghrA	0.149654	0.999766
wt_v_zwf	ycdX	a	ycdX	-0.0516517	0.999766
wt_v_zwf	ycdY	a	ycdY	-0.150873	0.999766
wt_v_zwf	ycdZ	a	ycdZ	-0.21697	0.999766
wt_v_zwf	csgG	a	csgG	0.217971	0.999766
wt_v_zwf	csgF	a	csgF	0.0987447	0.999766
wt_v_zwf	csgE	a	csgE	0.292004	0.999766
wt_v_zwf	csgD	a	csgD	0.234596	0.999766
wt_v_zwf	csgB	a	csgB	-0.450502	0.999766
wt_v_zwf	csgA	a	csgA	-0.180224	0.999766
wt_v_zwf	csgC	a	csgC	-0.161893	0.999766
wt_v_zwf	ymdA	a	ymdA	-0.325948	0.999766
wt_v_zwf	ymdB	a	ymdB	0.0117451	0.999766
wt_v_zwf	clsC	a	clsC	-0.0477366	0.999766
wt_v_zwf	opgC	a	opgC	0.0928269	0.999766
wt_v_zwf	opgG	a	opgG	-0.143035	0.999766
wt_v_zwf	opgH	a	opgH	-0.100331	0.999766
wt_v_zwf	yceK	a	yceK	-0.133529	0.999766
wt_v_zwf	msyB	a	msyB	-0.295674	0.999766
wt_v_zwf	mdtG	a	mdtG	-0.121097	0.999766
wt_v_zwf	lpxL	a	lpxL	0.0283304	0.999766
wt_v_zwf	yceA	a	yceA	-0.395186	0.999766
wt_v_zwf	yceI	a	yceI	0.179727	0.999766
wt_v_zwf	yceJ	a	yceJ	0.0375949	0.999766
wt_v_zwf	yceO	a	yceO	-0.823215	0.999766
wt_v_zwf	solA	a	solA	0.117112	0.999766
wt_v_zwf	bssS	a	bssS	0.292035	0.999766
wt_v_zwf	dinI	a	dinI	-0.0838821	0.999766
wt_v_zwf	pyrC	a	pyrC	-0.358223	0.999766
wt_v_zwf	yceB	a	yceB	-0.0622083	0.999766
wt_v_zwf	grxB	a	grxB	-0.251276	0.999766
wt_v_zwf	mdtH	a	mdtH	-0.192241	0.999766
wt_v_zwf	rimJ	a	rimJ	0.0764188	0.999766
wt_v_zwf	yceH	a	yceH	0.232851	0.999766
wt_v_zwf	yceM	a	yceM	-0.015167	0.999766
wt_v_zwf	murJ	a	murJ	-0.247677	0.999766
wt_v_zwf	flgN	a	flgN	0.156433	0.999766
wt_v_zwf	flgM	a	flgM	0.326019	0.999766
wt_v_zwf	flgA	a	flgA	-0.0141548	0.999766
wt_v_zwf	flgB	a	flgB	0.240103	0.999766
wt_v_zwf	flgC	a	flgC	0.430696	0.999766
wt_v_zwf	flgD	a	flgD	0.393802	0.999766
wt_v_zwf	flgE	a	flgE	0.396889	0.999766
wt_v_zwf	flgF	a	flgF	-0.129278	0.999766
wt_v_zwf	flgG	a	flgG	0.00522465	0.999766
wt_v_zwf	flgH	a	flgH	0.0844486	0.999766
wt_v_zwf	flgI	a	flgI	0.0641959	0.999766
wt_v_zwf	flgJ	a	flgJ	0.0212928	0.999766
wt_v_zwf	flgK	a	flgK	-0.125411	0.999766
wt_v_zwf	flgL	a	flgL	-0.107077	0.999766
wt_v_zwf	rne	a	rne	0.241962	0.999766
wt_v_zwf	yceQ	a	yceQ	-0.0290463	0.999766
wt_v_zwf	rluC	a	rluC	-0.046867	0.999766
wt_v_zwf	yceF	a	yceF	-0.0745214	0.999766
wt_v_zwf	psrD	a	psrD	-0.0114619	0.999766
wt_v_zwf	yceD	a	yceD	-0.0900523	0.999766
wt_v_zwf	rpmF	a	rpmF	0.259985	0.999766
wt_v_zwf	plsX	a	plsX	-0.166541	0.999766
wt_v_zwf	fabH	a	fabH	-0.22644	0.999766
wt_v_zwf	fabD	a	fabD	-0.100128	0.999766
wt_v_zwf	fabG	a	fabG	-0.154079	0.999766
wt_v_zwf	acpP	a	acpP	-0.154808	0.999766
wt_v_zwf	fabF	a	fabF	-0.045672	0.999766
wt_v_zwf	pabC	a	pabC	-0.12702	0.999766
wt_v_zwf	yceG	a	yceG	-0.20314	0.999766
wt_v_zwf	tmk	a	tmk	-0.16983	0.999766
wt_v_zwf	holB	a	holB	-0.160481	0.999766
wt_v_zwf	ycfH	a	ycfH	-0.641876	0.999766
wt_v_zwf	ptsG	a	ptsG	0.299754	0.999766
wt_v_zwf	fhuE	a	fhuE	0.0750115	0.999766
wt_v_zwf	hinT	a	hinT	-0.0553478	0.999766
wt_v_zwf	ycfL	a	ycfL	-0.019532	0.999766
wt_v_zwf	lpoB	a	lpoB	0.00849638	0.999766
wt_v_zwf	thiK	a	thiK	0.0171595	0.999766
wt_v_zwf	nagZ	a	nagZ	-0.126514	0.999766
wt_v_zwf	ycfP	a	ycfP	-0.0224829	0.999766
wt_v_zwf	ndh	a	ndh	0.374428	0.999766
wt_v_zwf	ycfJ	a	ycfJ	0.0604898	0.999766
wt_v_zwf	ycfQ	a	ycfQ	-0.125302	0.999766
wt_v_zwf	bhsA	a	bhsA	-0.298613	0.999766
wt_v_zwf	ldtC	a	ldtC	-0.140762	0.999766
wt_v_zwf	mfd	a	mfd	0.00936725	0.999766
wt_v_zwf	ycfT	a	ycfT	0.000718402	0.999766
wt_v_zwf	lolC	a	lolC	-0.148269	0.999766
wt_v_zwf	lolD	a	lolD	0.0443356	0.999766
wt_v_zwf	lolE	a	lolE	-0.0781995	0.999766
wt_v_zwf	nagK	a	nagK	0.0198453	0.999766
wt_v_zwf	cobB	a	cobB	0.027668	0.999766
wt_v_zwf	ycfZ	a	ycfZ	0.120314	0.999766
wt_v_zwf	ymfA	a	ymfA	0.346346	0.999766
wt_v_zwf	potD	a	potD	0.0242277	0.999766
wt_v_zwf	potC	a	potC	-0.106089	0.999766
wt_v_zwf	potB	a	potB	-0.244189	0.999766
wt_v_zwf	potA	a	potA	-0.239166	0.999766
wt_v_zwf	pepT	a	pepT	0.191621	0.999766
wt_v_zwf	roxA	a	roxA	-0.0134274	0.999766
wt_v_zwf	phoQ	a	phoQ	-0.179911	0.999766
wt_v_zwf	phoP	a	phoP	-0.00726026	0.999766
wt_v_zwf	purB	a	purB	-0.137423	0.999766
wt_v_zwf	hflD	a	hflD	-0.311728	0.999766
wt_v_zwf	mnmA	a	mnmA	-0.260783	0.999766
wt_v_zwf	nudJ	a	nudJ	-0.247548	0.999766
wt_v_zwf	rluE	a	rluE	-0.302243	0.999766
wt_v_zwf	icd	a	icd	0.402471	0.999766
wt_v_zwf	ymfD	a	ymfD	-0.806875	0.999766
wt_v_zwf	ymfE	a	ymfE	-0.469848	0.999766
wt_v_zwf	lit	a	lit	-0.196294	0.999766
wt_v_zwf	intE	a	intE	-0.301453	0.999766
wt_v_zwf	xisE	a	xisE	-0.156475	0.999766
wt_v_zwf	ymfI	a	ymfI	0.133675	0.999766
wt_v_zwf	ymfJ	a	ymfJ	-0.71061	0.82024
wt_v_zwf	cohE	a	cohE	-0.31227	0.999766
wt_v_zwf	croE	a	croE	-0.387196	0.999766
wt_v_zwf	ymfL	a	ymfL	-0.169117	0.999766
wt_v_zwf	ymfM	a	ymfM	-0.27104	0.999766
wt_v_zwf	oweE	a	oweE	-0.644791	0.999766
wt_v_zwf	aaaE	a	aaaE	-0.677769	0.999766
wt_v_zwf	ymfR	a	ymfR	-0.55906	0.999766
wt_v_zwf	beeE	a	beeE	-0.566529	0.999766
wt_v_zwf	jayE	a	jayE	-1.15519	0.60581
wt_v_zwf	ymfQ	a	ymfQ	-0.687546	0.999766
wt_v_zwf	stfP	a	stfP	0.113828	0.999766
wt_v_zwf	tfaP	a	tfaP	-0.918709	0.803718
wt_v_zwf	tfaE	a	tfaE	-0.915401	0.605616
wt_v_zwf	stfE	a	stfE	-0.948667	0.386466
wt_v_zwf	pinE	a	pinE	-0.948716	0.979955
wt_v_zwf	mcrA	a	mcrA	-0.200315	0.999766
wt_v_zwf	icdC	a	icdC	-0.0339256	0.999766
wt_v_zwf	iraM	a	iraM	-0.498445	0.999766
wt_v_zwf	ycgX	a	ycgX	0.550133	0.999766
wt_v_zwf	bluR	a	bluR	-0.317509	0.999766
wt_v_zwf	bluF	a	bluF	0.0960948	0.999766
wt_v_zwf	ycgZ	a	ycgZ	-2.62314	0.0402472
wt_v_zwf	ymgA	a	ymgA	-3.12318	0.00922186
wt_v_zwf	ariR	a	ariR	-3.57354	0.00875765
wt_v_zwf	ymgC	a	ymgC	-3.85543	0.00408002
wt_v_zwf	ycgG	a	ycgG	-0.831336	0.999766
wt_v_zwf	ymgF	a	ymgF	-0.184167	0.999766
wt_v_zwf	ycgH	a	ycgH	-0.434563	0.999766
wt_v_zwf	ymgD	a	ymgD	-0.466442	0.999766
wt_v_zwf	ymgG	a	ymgG	-0.375853	0.999766
wt_v_zwf	ymgI	a	ymgI	-0.129146	0.999766
wt_v_zwf	ymgJ	a	ymgJ	-0.699457	0.999766
wt_v_zwf	ycgI	a	ycgI	-0.59814	0.999766
wt_v_zwf	minE	a	minE	0.0863189	0.999766
wt_v_zwf	minD	a	minD	0.0454709	0.999766
wt_v_zwf	minC	a	minC	0.173817	0.999766
wt_v_zwf	ycgJ	a	ycgJ	-0.128501	0.999766
wt_v_zwf	pliG	a	pliG	0.579156	0.999766
wt_v_zwf	ycgL	a	ycgL	-0.0986269	0.999766
wt_v_zwf	ycgM	a	ycgM	0.0373736	0.999766
wt_v_zwf	ycgN	a	ycgN	-0.192455	0.999766
wt_v_zwf	hlyE	a	hlyE	-0.00783829	0.999766
wt_v_zwf	umuD	a	umuD	-0.597979	0.999766
wt_v_zwf	umuC	a	umuC	-0.290197	0.999766
wt_v_zwf	dsbB	a	dsbB	-0.00618778	0.999766
wt_v_zwf	nhaB	a	nhaB	0.222408	0.999766
wt_v_zwf	fadR	a	fadR	0.228009	0.999766
wt_v_zwf	ycgB	a	ycgB	0.0561101	0.999766
wt_v_zwf	dadA	a	dadA	-0.718081	0.999766
wt_v_zwf	dadX	a	dadX	-1.2105	0.999766
wt_v_zwf	cvrA	a	cvrA	0.00132427	0.999766
wt_v_zwf	ldcA	a	ldcA	-0.0677771	0.999766
wt_v_zwf	emtA	a	emtA	-0.296218	0.999766
wt_v_zwf	ycgR	a	ycgR	0.167297	0.999766
wt_v_zwf	ymgE	a	ymgE	-0.207464	0.999766
wt_v_zwf	ycgY	a	ycgY	-0.629492	0.999766
wt_v_zwf	treA	a	treA	-0.389479	0.999766
wt_v_zwf	dhaM	a	dhaM	0.0863317	0.999766
wt_v_zwf	dhaL	a	dhaL	-0.115038	0.999766
wt_v_zwf	dhaK	a	dhaK	0.0696579	0.999766
wt_v_zwf	dhaR	a	dhaR	0.0387721	0.999766
wt_v_zwf	ycgV	a	ycgV	0.0855168	0.999766
wt_v_zwf	ychF	a	ychF	-0.0636973	0.999766
wt_v_zwf	pth	a	pth	-0.322503	0.999766
wt_v_zwf	ychH	a	ychH	-0.120981	0.999766
wt_v_zwf	dauA	a	dauA	-0.0496881	0.999766
wt_v_zwf	prs	a	prs	-0.233577	0.999766
wt_v_zwf	ispE	a	ispE	-0.323107	0.999766
wt_v_zwf	lolB	a	lolB	-0.0518822	0.999766
wt_v_zwf	hemA	a	hemA	-0.0893911	0.999766
wt_v_zwf	prfA	a	prfA	-0.194965	0.999766
wt_v_zwf	prmC	a	prmC	-0.0687202	0.999766
wt_v_zwf	ychQ	a	ychQ	-0.074227	0.999766
wt_v_zwf	ychA	a	ychA	0.00927853	0.999766
wt_v_zwf	kdsA	a	kdsA	0.056536	0.999766
wt_v_zwf	ldrA	a	ldrA	0.441633	0.999766
wt_v_zwf	rdlA	a	rdlA	-0.697836	0.999766
wt_v_zwf	ldrB	a	ldrB	-0.171374	0.999766
wt_v_zwf	rdlB	a	rdlB	-1.03561	0.999766
wt_v_zwf	ldrC	a	ldrC	0.594736	0.999766
wt_v_zwf	rdlC	a	rdlC	-0.213598	0.999766
wt_v_zwf	chaA	a	chaA	0.176427	0.999766
wt_v_zwf	chaB	a	chaB	-0.0777604	0.999766
wt_v_zwf	chaC	a	chaC	-0.259728	0.999766
wt_v_zwf	ychN	a	ychN	0.0264159	0.999766
wt_v_zwf	ychO	a	ychO	0.0104173	0.999766
wt_v_zwf	narL	a	narL	0.236246	0.999766
wt_v_zwf	narX	a	narX	0.0929165	0.999766
wt_v_zwf	narK	a	narK	-0.349883	0.999766
wt_v_zwf	narG	a	narG	-0.444651	0.999766
wt_v_zwf	narH	a	narH	0.188321	0.999766
wt_v_zwf	narJ	a	narJ	0.0190485	0.999766
wt_v_zwf	narI	a	narI	-0.357034	0.999766
wt_v_zwf	rttR	a	rttR	0.380571	0.999766
wt_v_zwf	tpr	a	tpr	#NUM!	#NUM!
wt_v_zwf	tyrV	a	tyrV	0.851857	0.999766
wt_v_zwf	tyrT	a	tyrT	0.37306	0.999766
wt_v_zwf	purU	a	purU	-0.149687	0.999766
wt_v_zwf	ychJ	a	ychJ	-0.0357359	0.999766
wt_v_zwf	rssA	a	rssA	-0.0600253	0.999766
wt_v_zwf	rssB	a	rssB	-0.33771	0.999766
wt_v_zwf	galU	a	galU	-0.414172	0.999766
wt_v_zwf	hns	a	hns	-0.0411888	0.999766
wt_v_zwf	tdk	a	tdk	-0.372661	0.999766
wt_v_zwf	insZ	a	insZ	-0.05982	0.999766
wt_v_zwf	adhE	a	adhE	0.0200455	0.999766
wt_v_zwf	ychE	a	ychE	0.0433323	0.999766
wt_v_zwf	oppA	a	oppA	-0.0557658	0.999766
wt_v_zwf	oppB	a	oppB	-0.128807	0.999766
wt_v_zwf	oppC	a	oppC	-0.171062	0.999766
wt_v_zwf	oppD	a	oppD	-0.323546	0.999766
wt_v_zwf	oppF	a	oppF	-0.196136	0.999766
wt_v_zwf	yciU	a	yciU	-0.0731983	0.999766
wt_v_zwf	clsA	a	clsA	0.117772	0.999766
wt_v_zwf	yciY	a	yciY	-0.512434	0.999766
wt_v_zwf	kch	a	kch	-0.230868	0.999766
wt_v_zwf	yciI	a	yciI	0.184591	0.999766
wt_v_zwf	tonB	a	tonB	-0.117583	0.999766
wt_v_zwf	yciA	a	yciA	-0.124835	0.999766
wt_v_zwf	yciB	a	yciB	-0.315105	0.999766
wt_v_zwf	yciC	a	yciC	-0.412404	0.999766
wt_v_zwf	ompW	a	ompW	-0.326475	0.999766
wt_v_zwf	yciE	a	yciE	-0.496363	0.999766
wt_v_zwf	yciF	a	yciF	-0.560507	0.999766
wt_v_zwf	yciG	a	yciG	-0.725471	0.999766
wt_v_zwf	trpA	a	trpA	0.711399	0.999766
wt_v_zwf	trpB	a	trpB	0.825926	0.999766
wt_v_zwf	trpC	a	trpC	0.592915	0.999766
wt_v_zwf	trpD	a	trpD	0.513296	0.999766
wt_v_zwf	trpE	a	trpE	0.199096	0.999766
wt_v_zwf	trpL	a	trpL	0.54587	0.999766
wt_v_zwf	yciV	a	yciV	0.120488	0.999766
wt_v_zwf	yciO	a	yciO	-0.112349	0.999766
wt_v_zwf	yciQ	a	yciQ	-0.147368	0.999766
wt_v_zwf	rluB	a	rluB	0.209533	0.999766
wt_v_zwf	btuR	a	btuR	0.0926349	0.999766
wt_v_zwf	yciK	a	yciK	0.23654	0.999766
wt_v_zwf	sohB	a	sohB	0.0466005	0.999766
wt_v_zwf	yciN	a	yciN	-0.312696	0.999766
wt_v_zwf	topA	a	topA	-0.122713	0.999766
wt_v_zwf	cysB	a	cysB	-0.276557	0.999766
wt_v_zwf	ymiA	a	ymiA	0.0829249	0.999766
wt_v_zwf	yciX	a	yciX	-0.220653	0.999766
wt_v_zwf	acnA	a	acnA	-0.17637	0.999766
wt_v_zwf	ribA	a	ribA	0.133048	0.999766
wt_v_zwf	pgpB	a	pgpB	-0.0127914	0.999766
wt_v_zwf	yciS	a	yciS	-0.056468	0.999766
wt_v_zwf	yciM	a	yciM	0.109338	0.999766
wt_v_zwf	pyrF	a	pyrF	-0.0843459	0.999766
wt_v_zwf	yciH	a	yciH	0.215337	0.999766
wt_v_zwf	osmB	a	osmB	-0.921957	0.999766
wt_v_zwf	yciT	a	yciT	-0.210862	0.999766
wt_v_zwf	yciZ	a	yciZ	-0.0370608	0.999766
wt_v_zwf	gmr	a	gmr	-0.224738	0.999766
wt_v_zwf	ymiB	a	ymiB	-0.558123	0.999766
wt_v_zwf	rnb	a	rnb	-0.572422	0.999766
wt_v_zwf	yciW	a	yciW	-1.51923	0.237684
wt_v_zwf	fabI	a	fabI	-0.211504	0.999766
wt_v_zwf	ycjD	a	ycjD	-0.0531345	0.999766
wt_v_zwf	sapF	a	sapF	0.100199	0.999766
wt_v_zwf	sapD	a	sapD	0.0661102	0.999766
wt_v_zwf	sapC	a	sapC	-0.162081	0.999766
wt_v_zwf	sapB	a	sapB	-0.0421779	0.999766
wt_v_zwf	sapA	a	sapA	-0.0270198	0.999766
wt_v_zwf	ymjA	a	ymjA	-0.00786823	0.999766
wt_v_zwf	puuP	a	puuP	0.130297	0.999766
wt_v_zwf	puuA	a	puuA	0.458252	0.999766
wt_v_zwf	puuD	a	puuD	0.0750451	0.999766
wt_v_zwf	puuR	a	puuR	0.0757723	0.999766
wt_v_zwf	puuC	a	puuC	0.665606	0.999766
wt_v_zwf	puuB	a	puuB	0.518268	0.999766
wt_v_zwf	puuE	a	puuE	0.302081	0.999766
wt_v_zwf	pspF	a	pspF	0.18326	0.999766
wt_v_zwf	pspA	a	pspA	-0.175973	0.999766
wt_v_zwf	pspB	a	pspB	-0.17111	0.999766
wt_v_zwf	pspC	a	pspC	-0.216275	0.999766
wt_v_zwf	pspD	a	pspD	0.0397139	0.999766
wt_v_zwf	pspE	a	pspE	0.138683	0.999766
wt_v_zwf	ycjM	a	ycjM	-0.0460337	0.999766
wt_v_zwf	ycjN	a	ycjN	0.0668837	0.999766
wt_v_zwf	ycjO	a	ycjO	-0.315348	0.999766
wt_v_zwf	ycjP	a	ycjP	0.0701383	0.999766
wt_v_zwf	ycjQ	a	ycjQ	-0.0832173	0.999766
wt_v_zwf	ycjR	a	ycjR	-0.288747	0.999766
wt_v_zwf	ycjS	a	ycjS	0.106657	0.999766
wt_v_zwf	ycjT	a	ycjT	-0.0293501	0.999766
wt_v_zwf	ycjU	a	ycjU	-0.244197	0.999766
wt_v_zwf	ycjV	a	ycjV	-0.187285	0.999766
wt_v_zwf	ompG	a	ompG	-1.57788	0.82024
wt_v_zwf	ycjW	a	ycjW	0.223113	0.999766
wt_v_zwf	ycjX	a	ycjX	-0.000805384	0.999766
wt_v_zwf	ycjF	a	ycjF	-0.380029	0.999766
wt_v_zwf	tyrR	a	tyrR	0.112356	0.999766
wt_v_zwf	tpx	a	tpx	0.142079	0.999766
wt_v_zwf	ycjG	a	ycjG	0.111387	0.999766
wt_v_zwf	mpaA	a	mpaA	-0.00906656	0.999766
wt_v_zwf	ymjC	a	ymjC	-0.2277	0.999766
wt_v_zwf	ymjD	a	ymjD	-0.315096	0.999766
wt_v_zwf	ycjY	a	ycjY	-0.332634	0.999766
wt_v_zwf	pgrR	a	pgrR	0.0356043	0.999766
wt_v_zwf	mppA	a	mppA	-0.171559	0.999766
wt_v_zwf	ynaI	a	ynaI	-0.273697	0.999766
wt_v_zwf	insH1_4	a	insH1_4	0.102502	0.999766
wt_v_zwf	ynaJ	a	ynaJ	-0.0110289	0.999766
wt_v_zwf	uspE	a	uspE	0.233416	0.999766
wt_v_zwf	fnr	a	fnr	-0.0462988	0.999766
wt_v_zwf	ogt	a	ogt	0.0361067	0.999766
wt_v_zwf	abgT	a	abgT	0.273424	0.999766
wt_v_zwf	abgB	a	abgB	0.0142862	0.999766
wt_v_zwf	abgA	a	abgA	-0.116217	0.999766
wt_v_zwf	abgR	a	abgR	-0.0137876	0.999766
wt_v_zwf	mcaS	a	mcaS	-0.376152	0.999766
wt_v_zwf	smrA	a	smrA	0.0648715	0.999766
wt_v_zwf	ydaM	a	ydaM	0.408555	0.999766
wt_v_zwf	ydaN	a	ydaN	-0.372521	0.999766
wt_v_zwf	fnrS	a	fnrS	0.190047	0.999766
wt_v_zwf	dbpA	a	dbpA	-0.0320371	0.999766
wt_v_zwf	ttcA	a	ttcA	-0.129577	0.999766
wt_v_zwf	intR	a	intR	-0.163596	0.999766
wt_v_zwf	ydaQ	a	ydaQ	-0.313682	0.999766
wt_v_zwf	rcbA	a	rcbA	-2.10336	0.999766
wt_v_zwf	ralR	a	ralR	0.299683	0.999766
wt_v_zwf	recT	a	recT	-0.00823688	0.999766
wt_v_zwf	recE	a	recE	-0.0221433	0.999766
wt_v_zwf	racC	a	racC	0.0121396	0.999766
wt_v_zwf	ydaE	a	ydaE	-2.14873	0.999766
wt_v_zwf	kilR	a	kilR	-0.594159	0.999766
wt_v_zwf	sieB	a	sieB	-0.258703	0.999766
wt_v_zwf	ydaF	a	ydaF	0.0720776	0.999766
wt_v_zwf	ydaG	a	ydaG	-0.665915	0.999766
wt_v_zwf	racR	a	racR	0.53925	0.999766
wt_v_zwf	ydaS	a	ydaS	-0.123096	0.999766
wt_v_zwf	ydaT	a	ydaT	-0.415863	0.999766
wt_v_zwf	ydaU	a	ydaU	-0.0208813	0.999766
wt_v_zwf	ydaV	a	ydaV	-0.117353	0.999766
wt_v_zwf	ydaW	a	ydaW	-0.142128	0.999766
wt_v_zwf	rzpR	a	rzpR	-0.508341	0.999766
wt_v_zwf	rzoR	a	rzoR	1.17613	0.714091
wt_v_zwf	trkG	a	trkG	-0.225958	0.999766
wt_v_zwf	ynaK	a	ynaK	0.0861279	0.999766
wt_v_zwf	ydaY	a	ydaY	-0.0550483	0.999766
wt_v_zwf	tmpR	a	tmpR	-0.548374	0.999766
wt_v_zwf	lomR	a	lomR	0.372188	0.999766
wt_v_zwf	insH1_5	a	insH1_5	0.10054	0.999766
wt_v_zwf	stfR	a	stfR	-0.19307	0.999766
wt_v_zwf	tfaR	a	tfaR	-0.402785	0.999766
wt_v_zwf	pinR	a	pinR	-0.501544	0.999766
wt_v_zwf	ynaE	a	ynaE	0.903519	0.999766
wt_v_zwf	ttcC	a	ttcC	-0.580202	0.999766
wt_v_zwf	uspF	a	uspF	0.529014	0.999766
wt_v_zwf	ompN	a	ompN	-0.494763	0.999766
wt_v_zwf	micC	a	micC	1.88851	0.999766
wt_v_zwf	pfo	a	pfo	0.0347853	0.999766
wt_v_zwf	ydbJ	a	ydbJ	-0.359728	0.999766
wt_v_zwf	hslJ	a	hslJ	-0.45056	0.999766
wt_v_zwf	ldhA	a	ldhA	-0.00549469	0.999766
wt_v_zwf	ydbH	a	ydbH	-0.0668355	0.999766
wt_v_zwf	ynbE	a	ynbE	-0.219963	0.999766
wt_v_zwf	ydbL	a	ydbL	-0.198128	0.999766
wt_v_zwf	feaR	a	feaR	0.095622	0.999766
wt_v_zwf	feaB	a	feaB	0.0968279	0.999766
wt_v_zwf	tynA	a	tynA	0.114974	0.999766
wt_v_zwf	paaZ	a	paaZ	-0.220708	0.999766
wt_v_zwf	paaA	a	paaA	-0.501911	0.999766
wt_v_zwf	paaB	a	paaB	0.185687	0.999766
wt_v_zwf	paaC	a	paaC	0.37005	0.999766
wt_v_zwf	paaD	a	paaD	-0.0732083	0.999766
wt_v_zwf	paaE	a	paaE	0.0614371	0.999766
wt_v_zwf	paaF	a	paaF	-0.0482051	0.999766
wt_v_zwf	paaG	a	paaG	0.128141	0.999766
wt_v_zwf	paaH	a	paaH	-0.0881718	0.999766
wt_v_zwf	paaI	a	paaI	0.176699	0.999766
wt_v_zwf	paaJ	a	paaJ	-0.0497709	0.999766
wt_v_zwf	paaK	a	paaK	-0.137458	0.999766
wt_v_zwf	paaX	a	paaX	-0.0668212	0.999766
wt_v_zwf	paaY	a	paaY	0.0209586	0.999766
wt_v_zwf	ynbG	a	ynbG	-0.181954	0.999766
wt_v_zwf	ydbA	a	ydbA	-0.28837	0.999766
wt_v_zwf	insD1_2	a	insD1_2	0.143608	0.999766
wt_v_zwf	insC1_2	a	insC1_2	0.124871	0.999766
wt_v_zwf	insI1_3	a	insI1_3	0.0271268	0.999766
wt_v_zwf	ydbC	a	ydbC	-0.217494	0.999766
wt_v_zwf	ydbD	a	ydbD	-0.273285	0.999766
wt_v_zwf	ynbA	a	ynbA	0.304026	0.999766
wt_v_zwf	ynbB	a	ynbB	-0.567401	0.999766
wt_v_zwf	ynbC	a	ynbC	-0.165612	0.999766
wt_v_zwf	ynbD	a	ynbD	-0.535012	0.999766
wt_v_zwf	azoR	a	azoR	-0.476071	0.999766
wt_v_zwf	hrpA	a	hrpA	0.00735481	0.999766
wt_v_zwf	ydcF	a	ydcF	0.105267	0.999766
wt_v_zwf	aldA	a	aldA	0.602512	0.999766
wt_v_zwf	gapC	a	gapC	0.331852	0.999766
wt_v_zwf	cybB	a	cybB	0.251686	0.999766
wt_v_zwf	rydC	a	rydC	0.322148	0.999766
wt_v_zwf	ydcA	a	ydcA	0.508839	0.999766
wt_v_zwf	hokB	a	hokB	0.182033	0.999766
wt_v_zwf	mokB	a	mokB	0.663892	0.999766
wt_v_zwf	sokB	a	sokB	0.204881	0.999766
wt_v_zwf	trg	a	trg	0.0368719	0.999766
wt_v_zwf	ydcI	a	ydcI	-0.417666	0.999766
wt_v_zwf	ydcJ	a	ydcJ	0.0633653	0.999766
wt_v_zwf	opgD	a	opgD	-0.0986949	0.999766
wt_v_zwf	ydcH	a	ydcH	-0.0490233	0.999766
wt_v_zwf	rimL	a	rimL	-0.0725779	0.999766
wt_v_zwf	ydcK	a	ydcK	-0.114609	0.999766
wt_v_zwf	tehA	a	tehA	0.0392593	0.999766
wt_v_zwf	tehB	a	tehB	0.108078	0.999766
wt_v_zwf	ydcL	a	ydcL	-0.273928	0.999766
wt_v_zwf	insP	a	insP	0.159383	0.999766
wt_v_zwf	insQ	a	insQ	0.141213	0.999766
wt_v_zwf	ydcO	a	ydcO	-0.067271	0.999766
wt_v_zwf	ydcN	a	ydcN	-0.107781	0.999766
wt_v_zwf	ydcP	a	ydcP	-0.0931243	0.999766
wt_v_zwf	yncJ	a	yncJ	0.0348532	0.999766
wt_v_zwf	hicA	a	hicA	-0.587924	0.999766
wt_v_zwf	hicB	a	hicB	-0.441623	0.999766
wt_v_zwf	ydcR	a	ydcR	-0.126342	0.999766
wt_v_zwf	ydcS	a	ydcS	0.0574434	0.999766
wt_v_zwf	ydcT	a	ydcT	-0.0126246	0.999766
wt_v_zwf	ydcU	a	ydcU	0.0827347	0.999766
wt_v_zwf	ydcV	a	ydcV	-0.0845353	0.999766
wt_v_zwf	patD	a	patD	-0.210023	0.999766
wt_v_zwf	yncL	a	yncL	-0.621114	0.999766
wt_v_zwf	ydcX	a	ydcX	-0.07347	0.999766
wt_v_zwf	ydcY	a	ydcY	0.158928	0.999766
wt_v_zwf	ydcZ	a	ydcZ	0.214153	0.999766
wt_v_zwf	mnaT	a	mnaT	0.307025	0.999766
wt_v_zwf	curA	a	curA	-0.407846	0.999766
wt_v_zwf	mcbR	a	mcbR	-0.191753	0.999766
wt_v_zwf	yncD	a	yncD	0.0354383	0.999766
wt_v_zwf	yncE	a	yncE	-0.0865002	0.999766
wt_v_zwf	ansP	a	ansP	0.490155	0.999766
wt_v_zwf	yncG	a	yncG	-0.796602	0.999766
wt_v_zwf	yncH	a	yncH	-2.2019	0.999766
wt_v_zwf	rhsE	a	rhsE	-0.302625	0.999766
wt_v_zwf	ydcD	a	ydcD	-0.1669	0.999766
wt_v_zwf	yncI	a	yncI	-0.478237	0.999766
wt_v_zwf	ydcC	a	ydcC	-0.392162	0.999766
wt_v_zwf	pptA	a	pptA	-0.119913	0.999766
wt_v_zwf	yddH	a	yddH	-0.0115255	0.999766
wt_v_zwf	nhoA	a	nhoA	0.0209975	0.999766
wt_v_zwf	yddE	a	yddE	0.0449503	0.999766
wt_v_zwf	narV	a	narV	-0.101187	0.999766
wt_v_zwf	narW	a	narW	-0.0942527	0.999766
wt_v_zwf	narY	a	narY	-0.166171	0.999766
wt_v_zwf	narZ	a	narZ	-0.224274	0.999766
wt_v_zwf	narU	a	narU	-0.737719	0.843113
wt_v_zwf	yddK	a	yddK	0.284657	0.999766
wt_v_zwf	yddL	a	yddL	-0.280822	0.999766
wt_v_zwf	yddG	a	yddG	-0.269183	0.999766
wt_v_zwf	fdnG	a	fdnG	-0.0360305	0.999766
wt_v_zwf	fdnH	a	fdnH	0.0858668	0.999766
wt_v_zwf	fdnI	a	fdnI	-0.276219	0.999766
wt_v_zwf	yddM	a	yddM	-0.209606	0.999766
wt_v_zwf	adhP	a	adhP	-0.159739	0.999766
wt_v_zwf	maeA	a	maeA	0.32301	0.999766
wt_v_zwf	sra	a	sra	-0.364344	0.999766
wt_v_zwf	bdm	a	bdm	-0.758905	0.999766
wt_v_zwf	osmC	a	osmC	-0.48731	0.999766
wt_v_zwf	ddpF	a	ddpF	-0.102583	0.999766
wt_v_zwf	ddpD	a	ddpD	-0.0491585	0.999766
wt_v_zwf	ddpC	a	ddpC	0.0846921	0.999766
wt_v_zwf	ddpB	a	ddpB	-0.111721	0.999766
wt_v_zwf	ddpA	a	ddpA	-0.0109535	0.999766
wt_v_zwf	ddpX	a	ddpX	0.148518	0.999766
wt_v_zwf	dosP	a	dosP	-0.0751835	0.999766
wt_v_zwf	dosC	a	dosC	-0.717649	0.999766
wt_v_zwf	yddW	a	yddW	-0.155459	0.999766
wt_v_zwf	gadC	a	gadC	-0.825387	0.999766
wt_v_zwf	gadB	a	gadB	-1.1446	0.784624
wt_v_zwf	pqqL	a	pqqL	0.291822	0.999766
wt_v_zwf	yddB	a	yddB	0.355951	0.999766
wt_v_zwf	yddA	a	yddA	0.384316	0.999766
wt_v_zwf	ydeM	a	ydeM	0.0432782	0.999766
wt_v_zwf	ydeN	a	ydeN	0.163328	0.999766
wt_v_zwf	ydeO	a	ydeO	-1.78097	0.000935949
wt_v_zwf	safA	a	safA	-2.03843	0.546735
wt_v_zwf	ydeP	a	ydeP	-0.981028	0.60581
wt_v_zwf	ydeQ	a	ydeQ	-0.81545	0.999766
wt_v_zwf	ydeR	a	ydeR	0.144172	0.999766
wt_v_zwf	ydeS	a	ydeS	-0.783054	0.999766
wt_v_zwf	ydeT	a	ydeT	-0.730197	0.999766
wt_v_zwf	yneL	a	yneL	-0.684067	0.999766
wt_v_zwf	hipA	a	hipA	-0.193332	0.999766
wt_v_zwf	hipB	a	hipB	-0.0886324	0.999766
wt_v_zwf	yneO	a	yneO	-0.335676	0.999766
wt_v_zwf	lsrK	a	lsrK	-0.099123	0.999766
wt_v_zwf	lsrR	a	lsrR	-0.234704	0.999766
wt_v_zwf	lsrA	a	lsrA	-0.0105581	0.999766
wt_v_zwf	lsrC	a	lsrC	0.0268815	0.999766
wt_v_zwf	lsrD	a	lsrD	-0.0932217	0.999766
wt_v_zwf	lsrB	a	lsrB	-0.0745906	0.999766
wt_v_zwf	lsrF	a	lsrF	0.136997	0.999766
wt_v_zwf	lsrG	a	lsrG	-0.124998	0.999766
wt_v_zwf	tam	a	tam	-0.171984	0.999766
wt_v_zwf	yneE	a	yneE	-0.0777677	0.999766
wt_v_zwf	uxaB	a	uxaB	0.139662	0.999766
wt_v_zwf	yneF	a	yneF	0.153989	0.999766
wt_v_zwf	yneG	a	yneG	0.0649904	0.999766
wt_v_zwf	glsB	a	glsB	-0.0263412	0.999766
wt_v_zwf	sad	a	sad	-0.0766277	0.999766
wt_v_zwf	yneJ	a	yneJ	0.0916564	0.999766
wt_v_zwf	yneK	a	yneK	-0.0713518	0.999766
wt_v_zwf	ydeA	a	ydeA	-0.393365	0.999766
wt_v_zwf	marC	a	marC	-0.0430343	0.999766
wt_v_zwf	marR	a	marR	-0.000628815	0.999766
wt_v_zwf	marA	a	marA	-0.135694	0.999766
wt_v_zwf	marB	a	marB	-0.279519	0.999766
wt_v_zwf	eamA	a	eamA	-0.105208	0.999766
wt_v_zwf	ydeE	a	ydeE	-0.334716	0.999766
wt_v_zwf	yneM	a	yneM	-0.221646	0.999766
wt_v_zwf	mgrR	a	mgrR	1.16876	0.999766
wt_v_zwf	dgcZ	a	dgcZ	0.00586127	0.999766
wt_v_zwf	ydeI	a	ydeI	-0.874805	0.999766
wt_v_zwf	ydeJ	a	ydeJ	-0.879628	0.70118
wt_v_zwf	dcp	a	dcp	0.0643384	0.999766
wt_v_zwf	ydfG	a	ydfG	0.0616187	0.999766
wt_v_zwf	rspR	a	rspR	-0.0622149	0.999766
wt_v_zwf	ydfZ	a	ydfZ	0.191422	0.999766
wt_v_zwf	ydfI	a	ydfI	0.1207	0.999766
wt_v_zwf	ydfJ	a	ydfJ	-0.411867	0.999766
wt_v_zwf	ydfK	a	ydfK	0.486691	0.999766
wt_v_zwf	pinQ	a	pinQ	-0.20901	0.999766
wt_v_zwf	tfaQ	a	tfaQ	-0.665783	0.999766
wt_v_zwf	stfQ	a	stfQ	-0.144967	0.999766
wt_v_zwf	nohQ	a	nohQ	0.368306	0.999766
wt_v_zwf	ynfO	a	ynfO	-0.2867	0.999766
wt_v_zwf	ydfO	a	ydfO	-0.0324141	0.999766
wt_v_zwf	gnsB	a	gnsB	-0.129685	0.999766
wt_v_zwf	ynfN	a	ynfN	0.904975	0.999766
wt_v_zwf	cspI	a	cspI	-0.882639	0.999766
wt_v_zwf	rzpQ	a	rzpQ	0.0516372	0.999766
wt_v_zwf	rzoQ	a	rzoQ	#NUM!	#NUM!
wt_v_zwf	rrrQ	a	rrrQ	0.0974599	0.999766
wt_v_zwf	ydfR	a	ydfR	0.588791	0.999766
wt_v_zwf	essQ	a	essQ	-0.0856666	0.999766
wt_v_zwf	cspB	a	cspB	0.659289	0.999766
wt_v_zwf	cspF	a	cspF	0.616619	0.999766
wt_v_zwf	quuQ	a	quuQ	0.197107	0.999766
wt_v_zwf	ydfU	a	ydfU	-0.19569	0.999766
wt_v_zwf	rem	a	rem	-0.209144	0.999766
wt_v_zwf	hokD	a	hokD	-0.71688	0.999766
wt_v_zwf	relE	a	relE	-0.570054	0.999766
wt_v_zwf	relB	a	relB	-0.332442	0.999766
wt_v_zwf	ydfV	a	ydfV	0.100102	0.999766
wt_v_zwf	flxA	a	flxA	-0.362529	0.999766
wt_v_zwf	intK	a	intK	-0.715776	0.999766
wt_v_zwf	ydfX	a	ydfX	0.1562	0.999766
wt_v_zwf	dicC	a	dicC	0.0635056	0.999766
wt_v_zwf	dicA	a	dicA	0.00831014	0.999766
wt_v_zwf	ydfA	a	ydfA	0.013164	0.999766
wt_v_zwf	ydfB	a	ydfB	-0.135882	0.999766
wt_v_zwf	ydfC	a	ydfC	0.30982	0.999766
wt_v_zwf	dicF	a	dicF	-0.716944	0.999766
wt_v_zwf	dicB	a	dicB	-0.773803	0.999766
wt_v_zwf	ydfD	a	ydfD	-0.100799	0.999766
wt_v_zwf	ydfE	a	ydfE	-0.184565	0.999766
wt_v_zwf	insD1_3	a	insD1_3	-0.0190612	0.999766
wt_v_zwf	intQ	a	intQ	-0.378222	0.999766
wt_v_zwf	rspB	a	rspB	0.0506832	0.999766
wt_v_zwf	rspA	a	rspA	-0.0596584	0.999766
wt_v_zwf	ynfA	a	ynfA	-0.291356	0.999766
wt_v_zwf	ynfB	a	ynfB	-0.0143369	0.999766
wt_v_zwf	speG	a	speG	-0.0422553	0.999766
wt_v_zwf	ynfC	a	ynfC	-0.032218	0.999766
wt_v_zwf	ynfD	a	ynfD	0.336697	0.999766
wt_v_zwf	ynfE	a	ynfE	0.500035	0.999766
wt_v_zwf	ynfF	a	ynfF	0.43206	0.999766
wt_v_zwf	ynfG	a	ynfG	0.071463	0.999766
wt_v_zwf	ynfH	a	ynfH	0.0707706	0.999766
wt_v_zwf	dmsD	a	dmsD	0.0164776	0.999766
wt_v_zwf	clcB	a	clcB	0.252997	0.999766
wt_v_zwf	ynfK	a	ynfK	-0.199177	0.999766
wt_v_zwf	mlc	a	mlc	-0.0665317	0.999766
wt_v_zwf	ynfL	a	ynfL	-0.0749718	0.999766
wt_v_zwf	ynfM	a	ynfM	-0.375903	0.999766
wt_v_zwf	asr	a	asr	-0.29693	0.999766
wt_v_zwf	ydgU	a	ydgU	0.0611261	0.999766
wt_v_zwf	ydgD	a	ydgD	-0.0052143	0.999766
wt_v_zwf	mdtI	a	mdtI	-0.170028	0.999766
wt_v_zwf	mdtJ	a	mdtJ	0.156055	0.999766
wt_v_zwf	tqsA	a	tqsA	0.115674	0.999766
wt_v_zwf	pntB	a	pntB	0.303386	0.999766
wt_v_zwf	pntA	a	pntA	0.0201296	0.999766
wt_v_zwf	ydgH	a	ydgH	0.0599474	0.999766
wt_v_zwf	ydgI	a	ydgI	-0.505487	0.999766
wt_v_zwf	folM	a	folM	-0.181996	0.999766
wt_v_zwf	ydgC	a	ydgC	-0.174414	0.999766
wt_v_zwf	rstA	a	rstA	-0.203111	0.999766
wt_v_zwf	rstB	a	rstB	-0.0332222	0.999766
wt_v_zwf	tus	a	tus	0.150834	0.999766
wt_v_zwf	fumC	a	fumC	0.207979	0.999766
wt_v_zwf	fumA	a	fumA	-0.195885	0.999766
wt_v_zwf	manA	a	manA	0.0236	0.999766
wt_v_zwf	ydgA	a	ydgA	0.194574	0.999766
wt_v_zwf	uidC	a	uidC	-0.325638	0.999766
wt_v_zwf	uidB	a	uidB	-0.249068	0.999766
wt_v_zwf	uidA	a	uidA	0.226982	0.999766
wt_v_zwf	uidR	a	uidR	-0.0902138	0.999766
wt_v_zwf	hdhA	a	hdhA	-0.801745	0.999766
wt_v_zwf	malI	a	malI	-0.122698	0.999766
wt_v_zwf	malX	a	malX	0.2409	0.999766
wt_v_zwf	malY	a	malY	0.129991	0.999766
wt_v_zwf	add	a	add	0.44567	0.999766
wt_v_zwf	ydgJ	a	ydgJ	0.172824	0.999766
wt_v_zwf	blr	a	blr	-0.513273	0.999766
wt_v_zwf	cnu	a	cnu	-0.71664	0.999766
wt_v_zwf	ydgK	a	ydgK	-0.488495	0.999766
wt_v_zwf	rsxA	a	rsxA	-0.254351	0.999766
wt_v_zwf	rsxB	a	rsxB	-0.240248	0.999766
wt_v_zwf	rsxC	a	rsxC	-0.170546	0.999766
wt_v_zwf	rsxD	a	rsxD	-0.0260529	0.999766
wt_v_zwf	rsxG	a	rsxG	0.0902322	0.999766
wt_v_zwf	rsxE	a	rsxE	0.288484	0.999766
wt_v_zwf	nth	a	nth	0.188458	0.999766
wt_v_zwf	dtpA	a	dtpA	-1.17775	0.671746
wt_v_zwf	gstA	a	gstA	-0.0192889	0.999766
wt_v_zwf	pdxY	a	pdxY	0.0351573	0.999766
wt_v_zwf	tyrS	a	tyrS	-0.241582	0.999766
wt_v_zwf	pdxH	a	pdxH	-0.0940761	0.999766
wt_v_zwf	mliC	a	mliC	0.0858268	0.999766
wt_v_zwf	anmK	a	anmK	0.052799	0.999766
wt_v_zwf	slyB	a	slyB	0.0644459	0.999766
wt_v_zwf	slyA	a	slyA	0.0820855	0.999766
wt_v_zwf	ydhI	a	ydhI	0.111579	0.999766
wt_v_zwf	ydhJ	a	ydhJ	0.251661	0.999766
wt_v_zwf	ydhK	a	ydhK	-0.0476438	0.999766
wt_v_zwf	sodC	a	sodC	-0.185345	0.999766
wt_v_zwf	ydhF	a	ydhF	0.176758	0.999766
wt_v_zwf	ydhL	a	ydhL	0.097254	0.999766
wt_v_zwf	nemR	a	nemR	-0.407516	0.999766
wt_v_zwf	nemA	a	nemA	0.109052	0.999766
wt_v_zwf	gloA	a	gloA	-0.110932	0.999766
wt_v_zwf	rnt	a	rnt	-0.205154	0.999766
wt_v_zwf	lhr	a	lhr	0.118732	0.999766
wt_v_zwf	grxD	a	grxD	-0.259197	0.999766
wt_v_zwf	mepH	a	mepH	-0.0986257	0.999766
wt_v_zwf	sodB	a	sodB	-0.0457029	0.999766
wt_v_zwf	ydhP	a	ydhP	-0.449598	0.999766
wt_v_zwf	ynhF	a	ynhF	-0.387087	0.999766
wt_v_zwf	purR	a	purR	-0.127189	0.999766
wt_v_zwf	ydhB	a	ydhB	0.137532	0.999766
wt_v_zwf	ydhC	a	ydhC	0.162003	0.999766
wt_v_zwf	cfa	a	cfa	-0.58444	0.999766
wt_v_zwf	ribC	a	ribC	0.0483338	0.999766
wt_v_zwf	mdtK	a	mdtK	-0.03932	0.999766
wt_v_zwf	ydhQ	a	ydhQ	-0.364269	0.999766
wt_v_zwf	valV	a	valV	0.509231	0.999766
wt_v_zwf	valW	a	valW	-1.36143	0.999766
wt_v_zwf	ydhR	a	ydhR	0.38967	0.999766
wt_v_zwf	ydhS	a	ydhS	-0.0939001	0.999766
wt_v_zwf	ydhT	a	ydhT	0.0323649	0.999766
wt_v_zwf	ydhU	a	ydhU	-0.0240234	0.999766
wt_v_zwf	ydhX	a	ydhX	-0.0848746	0.999766
wt_v_zwf	ydhW	a	ydhW	-0.201061	0.999766
wt_v_zwf	ydhV	a	ydhV	-0.141911	0.999766
wt_v_zwf	ydhY	a	ydhY	-0.172239	0.999766
wt_v_zwf	ydhZ	a	ydhZ	-0.23211	0.999766
wt_v_zwf	pykF	a	pykF	-0.142838	0.999766
wt_v_zwf	lpp	a	lpp	-0.140676	0.999766
wt_v_zwf	ldtE	a	ldtE	-0.124929	0.999766
wt_v_zwf	sufE	a	sufE	0.306591	0.999766
wt_v_zwf	sufS	a	sufS	0.253668	0.999766
wt_v_zwf	sufD	a	sufD	0.22771	0.999766
wt_v_zwf	sufC	a	sufC	0.0348982	0.999766
wt_v_zwf	sufB	a	sufB	0.142463	0.999766
wt_v_zwf	sufA	a	sufA	0.103074	0.999766
wt_v_zwf	rydB	a	rydB	-0.102464	0.999766
wt_v_zwf	ydiH	a	ydiH	-0.425394	0.999766
wt_v_zwf	menI	a	menI	-0.266191	0.999766
wt_v_zwf	ydiJ	a	ydiJ	-0.202594	0.999766
wt_v_zwf	ydiK	a	ydiK	-0.206167	0.999766
wt_v_zwf	rprA	a	rprA	-1.67528	0.999766
wt_v_zwf	ydiL	a	ydiL	-0.588035	0.999766
wt_v_zwf	ydiM	a	ydiM	-0.848658	0.999766
wt_v_zwf	ydiN	a	ydiN	-0.834917	0.999766
wt_v_zwf	ydiB	a	ydiB	-0.276469	0.999766
wt_v_zwf	aroD	a	aroD	-0.0369686	0.999766
wt_v_zwf	ydiF	a	ydiF	0.124366	0.999766
wt_v_zwf	ydiO	a	ydiO	0.213102	0.999766
wt_v_zwf	ydiP	a	ydiP	0.0541923	0.999766
wt_v_zwf	ydiQ	a	ydiQ	0.0961235	0.999766
wt_v_zwf	ydiR	a	ydiR	0.127869	0.999766
wt_v_zwf	ydiS	a	ydiS	-0.18568	0.999766
wt_v_zwf	ydiT	a	ydiT	-0.400675	0.999766
wt_v_zwf	fadK	a	fadK	-0.17425	0.999766
wt_v_zwf	ppsA	a	ppsA	-0.287532	0.999766
wt_v_zwf	ppsR	a	ppsR	-0.153909	0.999766
wt_v_zwf	aroH	a	aroH	-0.151429	0.999766
wt_v_zwf	ydiE	a	ydiE	0.0413966	0.999766
wt_v_zwf	ydiU	a	ydiU	0.146204	0.999766
wt_v_zwf	ydiV	a	ydiV	-0.660246	0.999766
wt_v_zwf	nlpC	a	nlpC	-0.199786	0.999766
wt_v_zwf	btuD	a	btuD	-0.0962956	0.999766
wt_v_zwf	btuE	a	btuE	-0.222717	0.999766
wt_v_zwf	btuC	a	btuC	-0.064691	0.999766
wt_v_zwf	ihfA	a	ihfA	0.117532	0.999766
wt_v_zwf	pheT	a	pheT	0.161671	0.999766
wt_v_zwf	pheS	a	pheS	-0.133355	0.999766
wt_v_zwf	pheM	a	pheM	-0.323843	0.999766
wt_v_zwf	rplT	a	rplT	-0.0751725	0.999766
wt_v_zwf	rpmI	a	rpmI	-0.129495	0.999766
wt_v_zwf	infC	a	infC	-0.334742	0.999766
wt_v_zwf	thrS	a	thrS	0.280763	0.999766
wt_v_zwf	arpB	a	arpB	-0.340424	0.999766
wt_v_zwf	yniD	a	yniD	-0.133627	0.999766
wt_v_zwf	ydiY	a	ydiY	0.152252	0.999766
wt_v_zwf	pfkB	a	pfkB	0.0250505	0.999766
wt_v_zwf	ydiZ	a	ydiZ	-0.513689	0.999766
wt_v_zwf	yniA	a	yniA	-0.267117	0.999766
wt_v_zwf	yniB	a	yniB	-0.176254	0.999766
wt_v_zwf	yniC	a	yniC	0.151698	0.999766
wt_v_zwf	ydjM	a	ydjM	0.12898	0.999766
wt_v_zwf	ydjN	a	ydjN	-1.25376	0.82024
wt_v_zwf	ydjO	a	ydjO	-0.889803	0.999766
wt_v_zwf	cedA	a	cedA	-0.00413295	0.999766
wt_v_zwf	katE	a	katE	-0.220776	0.999766
wt_v_zwf	chbG	a	chbG	0.206883	0.999766
wt_v_zwf	chbF	a	chbF	-0.2325	0.999766
wt_v_zwf	chbR	a	chbR	0.021368	0.999766
wt_v_zwf	chbA	a	chbA	0.29235	0.999766
wt_v_zwf	chbC	a	chbC	-0.226349	0.999766
wt_v_zwf	chbB	a	chbB	-0.0573322	0.999766
wt_v_zwf	osmE	a	osmE	-0.0886673	0.999766
wt_v_zwf	nadE	a	nadE	0.253574	0.999766
wt_v_zwf	cho	a	cho	-0.21429	0.999766
wt_v_zwf	ves	a	ves	0.0453268	0.999766
wt_v_zwf	spy	a	spy	-0.00584723	0.999766
wt_v_zwf	astE	a	astE	-0.137897	0.999766
wt_v_zwf	astB	a	astB	-0.0951302	0.999766
wt_v_zwf	astD	a	astD	-0.227188	0.999766
wt_v_zwf	astA	a	astA	-0.479905	0.999766
wt_v_zwf	astC	a	astC	-0.272432	0.999766
wt_v_zwf	xthA	a	xthA	0.0128508	0.999766
wt_v_zwf	ydjX	a	ydjX	0.105749	0.999766
wt_v_zwf	ydjY	a	ydjY	0.460238	0.999766
wt_v_zwf	ydjZ	a	ydjZ	-0.0200447	0.999766
wt_v_zwf	ynjA	a	ynjA	0.0424147	0.999766
wt_v_zwf	ynjB	a	ynjB	0.151231	0.999766
wt_v_zwf	ynjC	a	ynjC	0.0944696	0.999766
wt_v_zwf	ynjD	a	ynjD	0.0454099	0.999766
wt_v_zwf	ynjE	a	ynjE	0.308998	0.999766
wt_v_zwf	ynjF	a	ynjF	0.0606248	0.999766
wt_v_zwf	nudG	a	nudG	0.01632	0.999766
wt_v_zwf	ynjH	a	ynjH	-0.221965	0.999766
wt_v_zwf	gdhA	a	gdhA	-0.09283	0.999766
wt_v_zwf	ynjI	a	ynjI	-0.222095	0.999766
wt_v_zwf	topB	a	topB	0.0373929	0.999766
wt_v_zwf	selD	a	selD	0.211699	0.999766
wt_v_zwf	ydjA	a	ydjA	0.227118	0.999766
wt_v_zwf	sppA	a	sppA	-0.0379737	0.999766
wt_v_zwf	ansA	a	ansA	-0.0689207	0.999766
wt_v_zwf	pncA	a	pncA	-0.170623	0.999766
wt_v_zwf	ydjE	a	ydjE	-0.295815	0.999766
wt_v_zwf	ydjF	a	ydjF	-0.167648	0.999766
wt_v_zwf	ydjG	a	ydjG	-0.123736	0.999766
wt_v_zwf	ydjH	a	ydjH	0.142256	0.999766
wt_v_zwf	ydjI	a	ydjI	0.135615	0.999766
wt_v_zwf	ydjJ	a	ydjJ	0.179577	0.999766
wt_v_zwf	ydjK	a	ydjK	-0.198493	0.999766
wt_v_zwf	ydjL	a	ydjL	-0.0513609	0.999766
wt_v_zwf	yeaC	a	yeaC	-0.352743	0.999766
wt_v_zwf	msrB	a	msrB	-0.235424	0.999766
wt_v_zwf	gapA	a	gapA	0.0318315	0.999766
wt_v_zwf	yeaD	a	yeaD	0.15705	0.999766
wt_v_zwf	yeaE	a	yeaE	0.273094	0.999766
wt_v_zwf	mipA	a	mipA	-0.296197	0.999766
wt_v_zwf	yeaG	a	yeaG	-0.256152	0.999766
wt_v_zwf	yeaH	a	yeaH	0.112944	0.999766
wt_v_zwf	yeaI	a	yeaI	-0.286079	0.999766
wt_v_zwf	yeaJ	a	yeaJ	-0.428454	0.999766
wt_v_zwf	yeaK	a	yeaK	0.0313899	0.999766
wt_v_zwf	yoaI	a	yoaI	0.0333006	0.999766
wt_v_zwf	yeaL	a	yeaL	0.290106	0.999766
wt_v_zwf	yeaM	a	yeaM	-0.0195945	0.999766
wt_v_zwf	yeaN	a	yeaN	-0.100493	0.999766
wt_v_zwf	yeaO	a	yeaO	0.18117	0.999766
wt_v_zwf	yoaF	a	yoaF	0.205747	0.999766
wt_v_zwf	yeaP	a	yeaP	-0.049882	0.999766
wt_v_zwf	yoaK	a	yoaK	0.208019	0.999766
wt_v_zwf	yoaJ	a	yoaJ	0.452134	0.999766
wt_v_zwf	yeaQ	a	yeaQ	-0.28623	0.999766
wt_v_zwf	yoaG	a	yoaG	-0.485313	0.999766
wt_v_zwf	yeaR	a	yeaR	-0.683566	0.999766
wt_v_zwf	leuE	a	leuE	-0.690802	0.999766
wt_v_zwf	dmlR	a	dmlR	-0.156117	0.999766
wt_v_zwf	dmlA	a	dmlA	0.211609	0.999766
wt_v_zwf	yeaV	a	yeaV	-0.414533	0.999766
wt_v_zwf	yeaW	a	yeaW	-0.155302	0.999766
wt_v_zwf	yeaX	a	yeaX	0.0144356	0.999766
wt_v_zwf	rnd	a	rnd	0.156174	0.999766
wt_v_zwf	fadD	a	fadD	0.210104	0.999766
wt_v_zwf	yeaY	a	yeaY	0.354107	0.999766
wt_v_zwf	tsaB	a	tsaB	-0.303601	0.999766
wt_v_zwf	yoaA	a	yoaA	0.063302	0.999766
wt_v_zwf	yoaB	a	yoaB	-0.0731312	0.999766
wt_v_zwf	yoaC	a	yoaC	-0.251432	0.999766
wt_v_zwf	yoaH	a	yoaH	-0.0718557	0.999766
wt_v_zwf	pabB	a	pabB	-0.20576	0.999766
wt_v_zwf	nudL	a	nudL	-0.143343	0.999766
wt_v_zwf	sdaA	a	sdaA	-0.692984	0.999766
wt_v_zwf	yoaD	a	yoaD	-0.285223	0.999766
wt_v_zwf	yoaE	a	yoaE	-0.0144897	0.999766
wt_v_zwf	manX	a	manX	0.0803553	0.999766
wt_v_zwf	manY	a	manY	0.371316	0.999766
wt_v_zwf	manZ	a	manZ	0.398967	0.999766
wt_v_zwf	yobD	a	yobD	0.250796	0.999766
wt_v_zwf	mntP	a	mntP	0.272681	0.999766
wt_v_zwf	rlmA	a	rlmA	-0.122417	0.999766
wt_v_zwf	cspC	a	cspC	-0.346175	0.999766
wt_v_zwf	yobF	a	yobF	-0.0181033	0.999766
wt_v_zwf	yebO	a	yebO	-0.465891	0.999766
wt_v_zwf	mgrB	a	mgrB	-0.0841904	0.999766
wt_v_zwf	yobH	a	yobH	0.161087	0.999766
wt_v_zwf	kdgR	a	kdgR	-0.427363	0.999766
wt_v_zwf	yebQ	a	yebQ	-0.0397803	0.999766
wt_v_zwf	htpX	a	htpX	-0.144498	0.999766
wt_v_zwf	prc	a	prc	-0.035521	0.999766
wt_v_zwf	proQ	a	proQ	0.0643094	0.999766
wt_v_zwf	msrC	a	msrC	0.133389	0.999766
wt_v_zwf	yebS	a	yebS	0.0727982	0.999766
wt_v_zwf	yebT	a	yebT	-0.0978711	0.999766
wt_v_zwf	rsmF	a	rsmF	-0.124731	0.999766
wt_v_zwf	yebV	a	yebV	-0.815291	0.999766
wt_v_zwf	yebW	a	yebW	-0.279803	0.999766
wt_v_zwf	pphA	a	pphA	-0.328902	0.999766
wt_v_zwf	ryeA	a	ryeA	-0.655064	0.999766
wt_v_zwf	sdsR	a	sdsR	#NUM!	#NUM!
wt_v_zwf	yebY	a	yebY	0.0722578	0.999766
wt_v_zwf	yebZ	a	yebZ	-0.0315977	0.999766
wt_v_zwf	yobA	a	yobA	0.0816728	0.999766
wt_v_zwf	holE	a	holE	0.0426774	0.999766
wt_v_zwf	yobB	a	yobB	-0.353643	0.999766
wt_v_zwf	exoX	a	exoX	-0.0575771	0.999766
wt_v_zwf	ptrB	a	ptrB	0.00232824	0.999766
wt_v_zwf	yebE	a	yebE	0.20652	0.999766
wt_v_zwf	yebF	a	yebF	-0.0518748	0.999766
wt_v_zwf	yebG	a	yebG	-0.269102	0.999766
wt_v_zwf	purT	a	purT	-0.209781	0.999766
wt_v_zwf	eda	a	eda	0.0729035	0.999766
wt_v_zwf	edd	a	edd	-0.102368	0.999766
wt_v_zwf	zwf	a	zwf	8.95393	0
wt_v_zwf	yebK	a	yebK	-0.622769	0.999766
wt_v_zwf	pykA	a	pykA	-0.19123	0.999766
wt_v_zwf	lpxM	a	lpxM	-0.0188443	0.999766
wt_v_zwf	mepM	a	mepM	-0.117878	0.999766
wt_v_zwf	znuA	a	znuA	0.419623	0.999766
wt_v_zwf	znuC	a	znuC	0.0250542	0.999766
wt_v_zwf	znuB	a	znuB	-0.0424325	0.999766
wt_v_zwf	ruvB	a	ruvB	-0.05227	0.999766
wt_v_zwf	ruvA	a	ruvA	-0.0413834	0.999766
wt_v_zwf	yobI	a	yobI	-0.638802	0.999766
wt_v_zwf	yebB	a	yebB	-0.228147	0.999766
wt_v_zwf	ruvC	a	ruvC	0.274016	0.999766
wt_v_zwf	yebC	a	yebC	-0.163787	0.999766
wt_v_zwf	nudB	a	nudB	-0.207954	0.999766
wt_v_zwf	aspS	a	aspS	-0.0933783	0.999766
wt_v_zwf	yecD	a	yecD	-0.0633513	0.999766
wt_v_zwf	yecE	a	yecE	-0.17127	0.999766
wt_v_zwf	yecN	a	yecN	-0.284686	0.999766
wt_v_zwf	cmoA	a	cmoA	-0.209784	0.999766
wt_v_zwf	cmoB	a	cmoB	-0.281083	0.999766
wt_v_zwf	torZ	a	torZ	-0.0761029	0.999766
wt_v_zwf	torY	a	torY	0.0716312	0.999766
wt_v_zwf	cutC	a	cutC	-0.157079	0.999766
wt_v_zwf	yecM	a	yecM	-0.0828091	0.999766
wt_v_zwf	argS	a	argS	-0.230177	0.999766
wt_v_zwf	yecT	a	yecT	0.0308853	0.999766
wt_v_zwf	flhE	a	flhE	0.361401	0.999766
wt_v_zwf	flhA	a	flhA	-0.193795	0.999766
wt_v_zwf	flhB	a	flhB	-0.230503	0.999766
wt_v_zwf	cheZ	a	cheZ	-0.162282	0.999766
wt_v_zwf	cheY	a	cheY	-0.489556	0.999766
wt_v_zwf	cheB	a	cheB	-0.268045	0.999766
wt_v_zwf	cheR	a	cheR	-0.46986	0.999766
wt_v_zwf	tap	a	tap	-0.254673	0.999766
wt_v_zwf	tar	a	tar	0.0390552	0.999766
wt_v_zwf	cheW	a	cheW	-0.140762	0.999766
wt_v_zwf	cheA	a	cheA	-0.0941928	0.999766
wt_v_zwf	motB	a	motB	0.207016	0.999766
wt_v_zwf	motA	a	motA	0.19371	0.999766
wt_v_zwf	flhC	a	flhC	-0.0454763	0.999766
wt_v_zwf	flhD	a	flhD	-0.0609761	0.999766
wt_v_zwf	uspC	a	uspC	0.00568924	0.999766
wt_v_zwf	otsA	a	otsA	-0.469483	0.999766
wt_v_zwf	otsB	a	otsB	-0.570954	0.999766
wt_v_zwf	araH	a	araH	-0.234444	0.999766
wt_v_zwf	araG	a	araG	0.0246844	0.999766
wt_v_zwf	araF	a	araF	-0.100006	0.999766
wt_v_zwf	ftnB	a	ftnB	-0.302357	0.999766
wt_v_zwf	yecJ	a	yecJ	-0.227762	0.999766
wt_v_zwf	azuC	a	azuC	0.413915	0.999766
wt_v_zwf	yecR	a	yecR	-0.422969	0.999766
wt_v_zwf	ftnA	a	ftnA	0.129962	0.999766
wt_v_zwf	yecH	a	yecH	-0.517063	0.999766
wt_v_zwf	tyrP	a	tyrP	-0.071792	0.999766
wt_v_zwf	yecA	a	yecA	0.0988508	0.999766
wt_v_zwf	leuZ	a	leuZ	-1.01559	0.999766
wt_v_zwf	cysT	a	cysT	-0.42587	0.999766
wt_v_zwf	glyW	a	glyW	-0.188218	0.999766
wt_v_zwf	pgsA	a	pgsA	0.041776	0.999766
wt_v_zwf	uvrC	a	uvrC	-0.00390085	0.999766
wt_v_zwf	uvrY	a	uvrY	-0.0770162	0.999766
wt_v_zwf	yecF	a	yecF	-1.30027	0.031386
wt_v_zwf	sdiA	a	sdiA	-0.465224	0.999766
wt_v_zwf	yecC	a	yecC	-0.583082	0.999766
wt_v_zwf	yecS	a	yecS	-0.472685	0.999766
wt_v_zwf	dcyD	a	dcyD	-0.438871	0.999766
wt_v_zwf	fliY	a	fliY	-0.882045	0.999766
wt_v_zwf	fliZ	a	fliZ	0.0141788	0.999766
wt_v_zwf	fliA	a	fliA	-0.0535015	0.999766
wt_v_zwf	fliC	a	fliC	0.0333658	0.999766
wt_v_zwf	fliD	a	fliD	0.0486581	0.999766
wt_v_zwf	fliS	a	fliS	-0.476741	0.999766
wt_v_zwf	fliT	a	fliT	0.256279	0.999766
wt_v_zwf	amyA	a	amyA	-0.0532926	0.999766
wt_v_zwf	yedD	a	yedD	0.0237366	0.999766
wt_v_zwf	yedE	a	yedE	0.223688	0.999766
wt_v_zwf	yedF	a	yedF	-0.072509	0.999766
wt_v_zwf	yedK	a	yedK	-0.321975	0.999766
wt_v_zwf	yedL	a	yedL	0.725078	0.999766
wt_v_zwf	yedN	a	yedN	0.141756	0.999766
wt_v_zwf	intG	a	intG	-0.387909	0.999766
wt_v_zwf	fliE	a	fliE	-0.127787	0.999766
wt_v_zwf	fliF	a	fliF	0.319053	0.999766
wt_v_zwf	fliG	a	fliG	-0.0120055	0.999766
wt_v_zwf	fliH	a	fliH	0.0734903	0.999766
wt_v_zwf	fliI	a	fliI	-0.317241	0.999766
wt_v_zwf	fliJ	a	fliJ	0.293458	0.999766
wt_v_zwf	fliK	a	fliK	0.239226	0.999766
wt_v_zwf	fliL	a	fliL	0.341946	0.999766
wt_v_zwf	fliM	a	fliM	0.0387894	0.999766
wt_v_zwf	fliN	a	fliN	0.0663589	0.999766
wt_v_zwf	fliO	a	fliO	-0.0107927	0.999766
wt_v_zwf	fliP	a	fliP	-0.308275	0.999766
wt_v_zwf	fliQ	a	fliQ	0.0264298	0.999766
wt_v_zwf	fliR	a	fliR	0.241949	0.999766
wt_v_zwf	rcsA	a	rcsA	-0.21598	0.999766
wt_v_zwf	dsrB	a	dsrB	0.0697646	0.999766
wt_v_zwf	yodD	a	yodD	-0.304985	0.999766
wt_v_zwf	dsrA	a	dsrA	-0.255828	0.999766
wt_v_zwf	yedP	a	yedP	-0.211404	0.999766
wt_v_zwf	yedQ	a	yedQ	-0.259404	0.999766
[truncated: 24,941 more rows]
