# Supplementary material for: Correction: Experimental evolution of diverse Escherichia coli metabolic mutants identifies genetic loci for convergent adaptation of growth rate
Source: PLoS Genet. 2018 May 29;14(5):e1007411. doi: 10.1371/journal.pgen.1007411 (PMC5973558; doi:10.1371/journal.pgen.1007411)
Supplement: S9 Table — Tab “Training Data Description” defines the GEO Accession numbers composing each dataset listed in the column titled “Set Name”. Tab “Out of Sample Performance” lists summary predictive performance as measured by the coefficient of determination (R2) and the number of experiments predicted within either 25% or 10% accuracy. The size of the dataset used to measure correlations and train the model is detailed in the column “No. Experiments (with Growth)”. The final column lists the number of experiments predicted within the specified accuracy under the leave-one-strain-out model. (XLSX) [file pgen.1007411.s009.xlsx]

## Sheet: Training Data Description
Set Name	Added GEO Series Accession Numbers
D1	Ref. 59 & {GSE5329, GSE59377, GSE61327, GSE97944}
D2	S1 & {GSE28412, GSE51581, GSE82343}
D3	S1 & {GSE28412, GSE51581, GSE49296, GSE59050, GSE78756}

## Sheet: Out-of-sample Performance
Dataset	R2	No. Experiments (w/ growth)	No. Shared Genes	No. Features	No. Experiments predicted within 25% (10%)	No. Experiments predicted within 25% (10%) when using data from the present study, excluding replicates
Carrera et al. (Ref. 59)	0.06	2,198 (589)	4189	3	0 (0)	47 (20)
D1	0.09	2,266 (654)	4074	12	30 (15)	46 (28)
D2	0.11	2,302 (690)	3608	9	35 (13)	45 (28)
D3	0.13	2,395 (783)	1683	10	0 (2)	49 (28)
Refer to tab "Training Data Description" below for a list of GEO Accession numbers whose data was used to train the above models
R2 refers to the coefficient of determination of the KNN model predictions without using any data from the present study
To obtain the final column, we used data from our study to predict the growth rates, but left out the three replicates of the experimental condition we were trying to predict.
That is, if we were trying to predict the dapF parent growth rate, we excluded all three dapF parent measurements from the analysis.
